# Supplementary material for: VID22 counteracts G-quadruplex-induced genome instability
Source: Nucleic Acids Res. 2021 Dec 6;49(22):12785–804. doi: 10.1093/nar/gkab1156 (PMC8682794; doi:10.1093/nar/gkab1156)
Supplement: gkab1156_Supplemental_Files [file gkab1156_supplemental_files.zip]

Archive with 2 entries (2 files):
- SupplementaryDATA corrected.pdf
- Tables_S1-11_corrected.xlsx
