# Supplementary material for: VID22 counteracts G-quadruplex-induced genome instability
Source: Nucleic Acids Res. 2021 Dec 6;49(22):12785–804. doi: 10.1093/nar/gkab1156 (PMC8682794; doi:10.1093/nar/gkab1156)
Supplement: gkab1156_Supplemental_Files [file gkab1156_supplemental_files.zip › Tables_S1-11_corrected.xlsx]

## Sheet: Table_S1
Table S1. Yeast strains and plasmids used in this work.
Yeast strain name	Genotype	Source
BY4741	MATa his3∆1 leu2∆0 met15∆0 ura3∆0	Euroscarf
BY4742	MATalpha his3∆1 leu2∆0 met15∆0 ura3∆0	Euroscarf
BY4743	MATa/alpha his3∆1/his3∆1 leu2∆0/leu2∆0 LYS2/lys2∆0 met15∆0/MET15 ura3∆0/ura3∆0	Euroscarf
YNOV42	MAT alpha can1∆::MFA1pr-HIS3 mf𝛼1∆::MF1𝛼pr-LEU2 lyp1∆ leu2∆0 his3∆1 ura3∆0 met15∆0 LYS2 [pFL82.4]	This work
YNOV46	MAT alpha can1∆::MFA1pr-HIS3 mf𝛼1∆::MF1𝛼pr-LEU2 lyp1∆ leu2∆0 his3∆1 ura3∆0 met15∆0 LYS2 [pFL82.4]	This work
YMUT9	BY4741 [pNOV1.4]	This work
YMUT11	BY4741 [pFL82.4]	This work
YMUT17	BY4741 vid22∆::kanMX6 [pNOV1.4]	This work
YMUT19	BY4741 vid22∆::kanMX6 [pFL82.4]	This work
YFL2539	BY4741 DDC2-3HA:HIS3MX6	This work
YFL2762	BY4741 DDC2-3HA::HIS3MX6 vid22∆::kanMX6	This work
YGE658.2	BY4742 vid22∆::CaURA3	This work
YGE1009.1	BY4741 sml1∆::kanMX6	This work
YGE1019	BY4741 sml1∆::kanMX6 mec1∆::HIS3	This work
YGE1038.1	BY4741 vid22∆::CaURA3 sml1∆::kanMX6	This work
YGE1039	BY4741 vid22∆::CaURA3 sml1∆::kanMX6 mec1∆::HIS3	This work
DMA3420 (1)	BY4741 vid22∆::kanMX6	This work
YNOV106 (2)	BY4741 vid22∆::kanMX6	This work
YNOV107 (3)	BY4741 vid22∆::kanMX6	This work
YNOV125 (4)	BY4741 vid22∆::kanMX6	This work
YGE377 (5)	BY4742 vid22∆::kanMX6	This work
YGE384 (6)	BY4741 vid22∆::kanMX6	This work
YGE850 (7)	BY4741 vid22∆::kanMX6	This work
YGE851 (8)	BY4741 vid22∆::kanMX6	This work
YGE852 (9)	BY4741 vid22∆::kanMX6	This work
YGE853(10)	BY4741 vid22∆::kanMX6	This work
YGE854 (11)	BY4741 vid22∆::kanMX6	This work
YNOV344	BY4743 VID22/vid22∆::kanMX6	This work
YGE651.2	BY4741 VID22-13MYC:HIS3MX6	This work
YGE718.1	BY4741 env11∆::kanMX6	This work
YGE1037.2	BY4742 env11∆::kanMX6 vid22∆::CaURA3	This work
YFL2922	BY4741 VID22-13MYC:HIS3MX6 G4mut_ChrVIII	This work
YNOV124	BY4741 vid22∆::kanMX6	This work
slx5∆	BY4741 slx5∆::KanMX6	Euroscarf
slx8∆	BY4741 slx8∆::KanMX6	Euroscarf
WPRBb-10D	MATa ade2-1 can1-100 his3-11,15 leu2-3,112 trp1-1 ura3-1 RRM3-FLAG::kanMX ura3::URA3/GPD-TK (7x) bar1Δ pob3-7	120
YFL3793	BY4741 VID22-13MYC:HIS3MX6 Tbf1BSmut_ChrVIII	This work
YFL3800	BY4741 VID22-13MYC:HIS3MX6 Tbf1BS-G4mut_ChrVIII	This work
YFL2987	BY4741 VID22-13MYC:HIS3MX6 sgs1∆::hph	This work
Strains for GCR assay	Genotype	Source
YPH500	MATalpha ura3-52 lys2-801 ade2-101 trp1Δ63 his3Δ200 leu2Δ1	38
MBY49	YPH500 hxt13∆::URA3	21
YGE676	YPH500 hxt13∆::URA3 vid22∆::kanMX6	This work
YGE702.1	YPH500 hxt13∆::URA3 prb1∆::G4_X	This work
YGE703	YPH500 hxt13∆::URA3 vid22∆::kanMX6 prb1∆::G4_X	This work
YGE737	YPH500 hxt13∆::URA3 prb1∆::G4mut_X	This work
YGE738	YPH500 hxt13∆::URA3 vid22∆::kanMX6 prb1∆::G4mut_X	This work
YGE915.2	YPH500 hxt13∆::URA3 prb1∆::G4_VIII	This work
YGE917.3	YPH500 hxt13∆::URA3 vid22∆::kanMX6 prb1∆::G4_VIII	This work
YGE916.1	YPH500 hxt13∆::URA3 prb1∆::G4mut_VIII	This work
YGE918.1	YPH500 hxt13∆::URA3 vid22∆::kanMX6 prb1∆::G4mut_VIII	This work
YGE805	YPH500 hxt13∆::URA3 env11∆::hphMX6 prb1∆::G4_X	This work
Plasmid	Description	Source
pFL60	pRS426-GAL1-DDC2	This work
pNOV1.4	pRS426-NAT	This work
pFL82.4	pRS426-NAT-GAL1-DDC2	This work
KP118	pRS415-G4_X	21
pFL183.1	pRS415-G4mut_X	This work
pFL178.1	pRS415-G4_VIII	This work
pGELE50.1	pRS415-G4mut_VIII	This work
pSANG10-3F-BG4	pSANG10-3F-BG4	70
pGELE39.1	pRSETb-VID22	This work
pGELE48	pRSETb-VID22_CC_HH	This work

## Sheet: Table_S2
Table S2. Colony size and SGA scores from the DDC2 overexpression screens.
Replicate 1													Replicate 2													Replicate 3
Query strain	Query Name	Array ORF	Array Name	Normalized colony size (DDC2oe)	Normalized colony std. dev. (DDC2oe)	Normalized colony size (vector)	Normalized colony std. dev. (vector)	Score (epsilon)	Score stdev	p-Value	Filtered Scorea		Query strain	Query Name	Array ORF	Array Name	Normalized colony size (DDC2oe)	Normalized colony std. dev. (DDC2oe)	Normalized colony size (vector)	Normalized colony std. dev. (vector)	Score (epsilon)	Score stdev	p-Value	Filtered Scorea		Query strain	Query Name	Array ORF	Array Name	Normalized colony size (DDC2oe)	Normalized colony std. dev. (DDC2oe)	Normalized colony size (vector)	Normalized colony std. dev. (vector)	Score (epsilon)	Score stdev	p-Value	Filtered Scorea
YNOV214	DDC2oe	YER048C	CAJ1	0.50152	0.134	1.18124	0.046	-0.6598	0.133	0.0049	-0.6598		YNOV214	DDC2oe	YBR218C	PYC2	0.21063	0.079	0.5355	0.264	-0.38475	0.079	0.04383	-0.38475		YNOV214	DDC2oe	YJR054W	KCH1	0.32603	0.034	0.68916	0.121	-0.3511	0.034	0.0036	-0.3511
YNOV214	DDC2oe	YBR203W	COS111	0.60808	0.124	1.13258	0.094	-0.55096	0.124	0.01355	-0.55096		YNOV214	DDC2oe	YOR144C	ELG1	0.69207	0.241	0.97569	0.069	-0.3074	0.24	0.01045	-0.3074		YNOV214	DDC2oe	YLR184W	YLR184W	0.4603	0.171	0.73222	0.012	-0.27641	0.171	0.01255	-0.27641
YNOV214	DDC2oe	YCR102C	YCR102C	0.77754	0.371	1.13369	0.095	-0.34593	0.37	0.0248	-0.34593		YNOV214	DDC2oe	YCR102C	YCR102C	0.65355	0.192	0.92622	0.117	-0.26015	0.192	0.0065	-0.26015		YNOV214	DDC2oe	YML051W	GAL80	0.75093	0.096	1.01416	0.074	-0.25393	0.096	0.00057	-0.25393
YNOV214	DDC2oe	YML051W	GAL80	0.5711	0.044	0.90169	0.13	-0.30714	0.043	0.00012	-0.30714		YNOV214	DDC2oe	YLR200W	YKE2	0.49225	0.056	0.7415	0.092	-0.25045	0.056	0.00433	-0.25045		YNOV214	DDC2oe	YBR218C	PYC2	0.37679	0.174	0.69895	0.353	-0.23274	0.174	0.02258	-0.23274
YNOV214	DDC2oe	YOL141W	PPM2	0.67364	0.04	0.97781	0.073	-0.30377	0.04	0.00116	-0.30377		YNOV214	DDC2oe	YOL129W	VPS68	0.72266	0.097	0.95611	0.053	-0.23802	0.097	0.00065	-0.23802		YNOV214	DDC2oe	YLR320W	MMS22	0.48385	0.023	0.71629	0.01	-0.23168	0.023	0.00075	-0.23168
YNOV214	DDC2oe	YDR512C	EMI1	0.4805	0.165	0.74433	0.008	-0.26302	0.165	0.01014	-0.26302		YNOV214	DDC2oe	YAR029W	YAR029W	0.42927	0.053	0.66898	0.248	-0.23161	0.053	0.005	-0.23161		YNOV214	DDC2oe	YCR102C	YCR102C	0.46558	0.266	0.70371	0.037	-0.22037	0.265	0.0393	-0.22037
YNOV214	DDC2oe	YPL036W	PMA2	0.80844	0.153	1.06375	0.022	-0.25367	0.153	0.00182	-0.25367		YNOV214	DDC2oe	YNL117W	MLS1	0.76644	0.31	0.95541	0.06	-0.21469	0.31	0.01589	-0.21469		YNOV214	DDC2oe	YGL244W	RTF1	0.2352	0.057	0.45316	0.025	-0.22036	0.057	0.00381	-0.22036
YNOV214	DDC2oe	YBR125C	PTC4	0.83617	0.068	1.07039	0.021	-0.23321	0.068	0.00222	-0.23321		YNOV214	DDC2oe	YIL167W	SDL1	0.79483	0.041	1.00366	0.007	-0.20684	0.041	0.00089	-0.20684		YNOV214	DDC2oe	YLR373C	VID22	0.51323	0.12	0.7287	0.031	-0.21956	0.12	0.00338	-0.21956
YNOV214	DDC2oe	YMR297W	PRC1	0.80398	0.421	0.99548	0.21	-0.2302	0.42	0.03166	-0.2302		YNOV214	DDC2oe	YLR194C	YLR194C	0.90611	0.189	1.07702	0.046	-0.17361	0.189	0.00242	-0.17361		YNOV214	DDC2oe	YGR101W	PCP1	0.32684	0.076	0.54521	0.034	-0.21778	0.076	0.00325	-0.21778
YNOV214	DDC2oe	YLR315W	NKP2	0.80805	0.1	1.02507	0.037	-0.21546	0.1	0.00052	-0.21546		YNOV214	DDC2oe	YLR289W	GUF1	0.86675	0.088	1.03616	0.034	-0.17202	0.088	0.00029	-0.17202		YNOV214	DDC2oe	YPR032W	SRO7	0.29691	0.048	0.57148	0.332	-0.21627	0.048	0.0085	-0.21627
YNOV214	DDC2oe	YBR248C	HIS7	0.05892	0.004	0.30848	0.252	-0.21136	0.004	0.00012	-0.21136		YNOV214	DDC2oe	YNR004W	SWM2	0.76072	0.222	0.94825	0.166	-0.17181	0.221	0.00634	-0.17181		YNOV214	DDC2oe	YGL167C	PMR1	0.18873	0.036	0.39208	0.043	-0.20597	0.036	0.00178	-0.20597
YNOV214	DDC2oe	YOL136C	PFK27	0.97593	0.021	1.1729	0.03	-0.20307	0.021	0.00016	-0.20307		YNOV214	DDC2oe	YIL148W	RPL40A	0.72443	0.143	0.90223	0.073	-0.16715	0.142	0.00203	-0.16715		YNOV214	DDC2oe	YNL125C	ESBP6	0.81773	0.015	1.02714	0.107	-0.20549	0.015	0.00011	-0.20549
YNOV214	DDC2oe	YLL042C	ATG10	0.83175	0.078	1.02039	0.027	-0.1979	0.078	0.00023	-0.1979		YNOV214	DDC2oe	YML051W	GAL80	0.88118	0.043	1.0454	0.039	-0.16683	0.043	3e-05	-0.16683		YNOV214	DDC2oe	YOR297C	TIM18	0.44825	0.073	0.64339	0.041	-0.20461	0.073	0.00117	-0.20461
YNOV214	DDC2oe	YDR293C	SSD1	0.43425	0.031	0.62475	0.074	-0.19265	0.031	0.0001	-0.19265		YNOV214	DDC2oe	YKR024C	DBP7	0.64176	0.222	0.82937	0.148	-0.16635	0.222	0.01027	-0.16635		YNOV214	DDC2oe	YFL006W	YFL006W	0.81631	0.224	1.01718	0.125	-0.20124	0.224	0.00533	-0.20124
YNOV214	DDC2oe	YDR540C	IRC4	0.79522	0.048	0.98382	0.009	-0.1842	0.048	6e-05	-0.1842		YNOV214	DDC2oe	YMR030W	RSF1	0.83345	0.21	0.99462	0.108	-0.16619	0.21	0.00417	-0.16619		YNOV214	DDC2oe	YGL168W	HUR1	0.2975	0.006	0.48922	0.025	-0.19872	0.006	0.00012	-0.19872
YNOV214	DDC2oe	YFL063W	YFL063W	0.96226	0.121	1.12952	0.028	-0.17755	0.121	0.00054	-0.17755		YNOV214	DDC2oe	YOL132W	GAS4	0.81454	0.108	0.96719	0.046	-0.16437	0.108	0.00064	-0.16437		YNOV214	DDC2oe	YLR061W	RPL22A	0.25345	0.074	0.44587	0.072	-0.19649	0.074	0.00632	-0.19649
YNOV214	DDC2oe	YKL098W	MTC2	0.61075	0.017	0.78909	0.035	-0.1772	0.017	1e-05	-0.1772		YNOV214	DDC2oe	YCR016W	YCR016W	0.81302	0.259	0.98636	0.033	-0.1621	0.259	0.00818	-0.1621		YNOV214	DDC2oe	YNR008W	LRO1	0.8352	0.082	1.01697	0.065	-0.19615	0.082	0.00316	-0.19615
YNOV214	DDC2oe	YDR258C	HSP78	0.73881	0.091	0.86591	0.084	-0.17614	0.091	0.00499	-0.17614		YNOV214	DDC2oe	YHR134W	WSS1	0.69694	0.07	0.87404	0.065	-0.16194	0.07	0.00027	-0.16194		YNOV214	DDC2oe	YDR496C	PUF6	0.48222	0.079	0.65527	0.087	-0.18797	0.079	0.00118	-0.18797
YNOV214	DDC2oe	YGL153W	PEX14	0.75946	0.158	0.93535	0.002	-0.17534	0.158	0.0024	-0.17534		YNOV214	DDC2oe	YOR334W	MRS2	0.68809	0.056	0.85594	0.065	-0.15801	0.056	0.00015	-0.15801		YNOV214	DDC2oe	YOR275C	RIM20	0.36995	0.03	0.54674	0.021	-0.18211	0.03	0.00014	-0.18211
YNOV214	DDC2oe	YCR090C	YCR090C	0.70833	0.036	0.90104	0.089	-0.17436	0.036	0.00086	-0.17436		YNOV214	DDC2oe	YLR452C	SST2	0.41313	0.099	0.57146	0.025	-0.1565	0.098	0.00356	-0.1565		YNOV214	DDC2oe	YCL030C	HIS4	0.02382	0.001	0.22462	0.236	-0.17421	0.001	0.00056	-0.17421
YNOV214	DDC2oe	YKL113C	RAD27	0.67278	0.039	0.83681	0.028	-0.16946	0.039	5e-05	-0.16946		YNOV214	DDC2oe	YGL084C	GUP1	0.78203	0.135	0.94696	0.02	-0.15367	0.135	0.00138	-0.15367		YNOV214	DDC2oe	YLR079W	SIC1	0.30838	0.097	0.47238	0.043	-0.17045	0.097	0.0079	-0.17045
YNOV214	DDC2oe	YGL218W	YGL218W	0.7933	0.048	0.94001	0.127	-0.16823	0.048	0.00124	-0.16823		YNOV214	DDC2oe	YMR272C	SCS7	0.61377	0.108	0.75763	0.059	-0.15347	0.107	0.00144	-0.15347		YNOV214	DDC2oe	YLR287C-A	RPS30A	0.73016	0.147	0.90919	0.029	-0.16961	0.147	0.00216	-0.16961
YNOV214	DDC2oe	YDR134C	YDR134C	0.88217	0.226	1.04648	0.005	-0.16741	0.226	0.00438	-0.16741		YNOV214	DDC2oe	YOR311C	DGK1	0.78699	0.042	0.94498	0.075	-0.15291	0.042	4e-05	-0.15291		YNOV214	DDC2oe	YLR284C	ECI1	0.82728	0.025	0.99172	0.021	-0.16764	0.025	0.00031	-0.16764
YNOV214	DDC2oe	YLR253W	YLR253W	0.88727	0.161	1.05526	0.021	-0.15883	0.16	0.00159	-0.15883		YNOV214	DDC2oe	YMR021C	MAC1	0.52322	0.12	0.64724	0.286	-0.15191	0.12	0.00318	-0.15191		YNOV214	DDC2oe	YKL113C	RAD27	0.57591	0.033	0.74029	0.019	-0.16575	0.033	5e-05	-0.16575
YNOV214	DDC2oe	YPL057C	SUR1	0.57962	0.112	0.71698	0.122	-0.15562	0.112	0.00192	-0.15562		YNOV214	DDC2oe	YML107C	PML39	0.65264	0.094	0.79824	0.05	-0.15047	0.094	0.0008	-0.15047		YNOV214	DDC2oe	YGR078C	PAC10	0.41761	0.107	0.58029	0.017	-0.16526	0.107	0.00436	-0.16526
YNOV214	DDC2oe	YLR452C	SST2	0.76367	0.151	0.92074	0.035	-0.15523	0.151	0.00206	-0.15523		YNOV214	DDC2oe	YNR008W	LRO1	0.79415	0.236	0.97384	0.076	-0.15022	0.236	0.0067	-0.15022		YNOV214	DDC2oe	YIL148W	RPL40A	0.64371	0.153	0.8057	0.005	-0.16321	0.153	0.0035	-0.16321
YNOV214	DDC2oe	YDR514C	YDR514C	0.95593	0.177	1.09684	0.062	-0.15411	0.176	0.00169	-0.15411		YNOV214	DDC2oe	YOR297C	TIM18	0.3445	0.017	0.47998	0.083	-0.14955	0.017	0.00078	-0.14955		YNOV214	DDC2oe	YGR279C	SCW4	0.96891	0.016	1.14224	0.019	-0.1622	0.016	9e-05	-0.1622
YNOV214	DDC2oe	YNL099C	OCA1	0.55487	0.097	0.69385	0.097	-0.15343	0.096	0.00142	-0.15343		YNOV214	DDC2oe	YGL029W	CGR1	0.64327	0.082	0.79702	0.013	-0.14853	0.082	0.00532	-0.14853		YNOV214	DDC2oe	YGL046W	YGL046W	0.3553	0.019	0.51768	0.005	-0.161	0.019	0.00097	-0.161
YNOV214	DDC2oe	YER116C	SLX8	0.42571	0.059	0.57478	0.064	-0.15284	0.059	0.00073	-0.15284		YNOV214	DDC2oe	YML038C	YMD8	0.84076	0.146	0.95624	0.122	-0.14677	0.146	0.0014	-0.14677		YNOV214	DDC2oe	YLR269C	YLR269C	0.82996	0.137	0.98261	0.025	-0.15702	0.137	0.00122	-0.15702
YNOV214	DDC2oe	YBR093C	PHO5	0.75215	0.114	0.89165	0.081	-0.14925	0.113	0.00093	-0.14925		YNOV214	DDC2oe	YOR080W	DIA2	0.45916	0.034	0.59033	0.037	-0.13986	0.034	0.00181	-0.13986		YNOV214	DDC2oe	YER116C	SLX8	0.49372	0.009	0.65114	0.04	-0.15558	0.009	0.0001	-0.15558
YNOV214	DDC2oe	YDR150W	NUM1	0.77379	0.059	0.91098	0.042	-0.14571	0.059	0.00012	-0.14571		YNOV214	DDC2oe	YDL054C	MCH1	0.69647	0.157	0.80084	0.132	-0.13973	0.157	0.00303	-0.13973		YNOV214	DDC2oe	YOR189W	IES4	0.66121	0.284	0.808	0.108	-0.15544	0.284	0.01875	-0.15544
YNOV214	DDC2oe	YGR200C	ELP2	0.52142	0.012	0.66151	0.059	-0.14553	0.012	0.00019	-0.14553		YNOV214	DDC2oe	YER044C-A	MEI4	1.00898	0.055	1.13501	0.06	-0.13962	0.055	4e-05	-0.13962		YNOV214	DDC2oe	YGL173C	XRN1	0.36707	0.05	0.51179	0.046	-0.15467	0.05	0.00069	-0.15467
YNOV214	DDC2oe	YOR303W	CPA1	0.84333	0.173	0.97449	0.034	-0.1443	0.173	0.00229	-0.1443		YNOV214	DDC2oe	YPL226W	NEW1	0.53077	0.134	0.62792	0.125	-0.13778	0.134	0.00418	-0.13778		YNOV214	DDC2oe	YNL076W	MKS1	0.7101	0.038	0.8642	0.037	-0.15316	0.038	0.00096	-0.15316
YNOV214	DDC2oe	YCL024W	KCC4	0.84376	0.075	0.98646	0.024	-0.13964	0.075	0.00019	-0.13964		YNOV214	DDC2oe	YGR078C	PAC10	0.62508	0.115	0.7733	0.024	-0.13636	0.115	0.00165	-0.13636		YNOV214	DDC2oe	YHL033C	RPL8A	0.31959	0.049	0.5484	0.301	-0.15307	0.049	0.00773	-0.15307
YNOV214	DDC2oe	YHR031C	RRM3	0.83131	0.038	0.92393	0.157	-0.13944	0.038	0.00069	-0.13944		YNOV214	DDC2oe	YBR013C	YBR013C	1.01915	0.013	1.14463	0.067	-0.13624	0.013	5e-05	-0.13624		YNOV214	DDC2oe	YDL162C	YDL162C	0.89797	0.003	1.04357	0.02	-0.1529	0.003	0	-0.1529
YNOV214	DDC2oe	YLR320W	MMS22	0.5287	0.019	0.64183	0.086	-0.13772	0.019	0.00042	-0.13772		YNOV214	DDC2oe	YNL015W	PBI2	0.87476	0.227	0.99499	0.068	-0.13433	0.227	0.00453	-0.13433		YNOV214	DDC2oe	YLR090W	XDJ1	0.72781	0.138	0.88108	0.076	-0.15132	0.138	0.00181	-0.15132
YNOV214	DDC2oe	YOR334W	MRS2	0.87458	0.091	1.01029	0.005	-0.1369	0.091	0.00031	-0.1369		YNOV214	DDC2oe	YOR177C	MPC54	0.84289	0.03	0.9649	0.04	-0.13402	0.03	0.00042	-0.13402		YNOV214	DDC2oe	YPR135W	CTF4	0.57863	0.062	0.72292	0.016	-0.14951	0.062	0.00034	-0.14951
YNOV214	DDC2oe	YPR079W	MRL1	1.06791	0.004	1.18717	0.05	-0.13614	0.004	1e-05	-0.13614		YNOV214	DDC2oe	YBR115C	LYS2	0.52802	0.1	0.60771	0.261	-0.13134	0.1	0.00182	-0.13134		YNOV214	DDC2oe	YPL036W	PMA2	0.74723	0.07	0.88738	0.034	-0.1438	0.07	0.00023	-0.1438
YNOV214	DDC2oe	YGR182C	YGR182C	0.83064	0.145	0.93736	0.084	-0.13393	0.145	0.00143	-0.13393		YNOV214	DDC2oe	YCL022C	YCL022C	0.94692	0.135	1.06908	0.031	-0.13114	0.135	0.00079	-0.13114		YNOV214	DDC2oe	YLR056W	ERG3	0.17022	0.011	0.30633	0.033	-0.14188	0.011	0.00133	-0.14188
YNOV214	DDC2oe	YNR051C	BRE5	0.5901	0.026	0.71878	0.036	-0.13273	0.026	2e-05	-0.13273		YNOV214	DDC2oe	YBL106C	SRO77	0.91496	0.085	1.03433	0.038	-0.1304	0.085	0.00022	-0.1304		YNOV214	DDC2oe	YMR145C	NDE1	1.32392	0.154	1.43109	0.167	-0.14027	0.154	0.00043	-0.14027
YNOV214	DDC2oe	YPR151C	SUE1	0.70724	0.116	0.82824	0.028	-0.13068	0.116	0.0012	-0.13068		YNOV214	DDC2oe	YMR256C	COX7	0.62177	0.142	0.74914	0.014	-0.12893	0.142	0.00312	-0.12893		YNOV214	DDC2oe	YMR307W	GAS1	1.07397	0.05	1.20432	0.02	-0.14022	0.05	3e-05	-0.14022
YNOV214	DDC2oe	YER139C	RTR1	0.86092	0.117	0.98445	0.047	-0.13048	0.117	0.00069	-0.13048		YNOV214	DDC2oe	YBR093C	PHO5	0.87541	0.049	1.00307	0.015	-0.12743	0.049	5e-05	-0.12743		YNOV214	DDC2oe	YDR071C	PAA1	0.80022	0.129	0.9399	0.017	-0.13985	0.129	0.00114	-0.13985
YNOV214	DDC2oe	YOR071C	NRT1	1.00804	0.159	1.14013	0.044	-0.13045	0.159	0.00107	-0.13045		YNOV214	DDC2oe	YOL138C	RTC1	0.84711	0.122	0.96736	0.041	-0.12497	0.122	0.00081	-0.12497		YNOV214	DDC2oe	YMR224C	MRE11	0.61697	0.002	0.75091	0.041	-0.13929	0.002	0	-0.13929
YNOV214	DDC2oe	YOL012C	HTZ1	0.6932	0.16	0.82731	0.018	-0.12843	0.16	0.00324	-0.12843		YNOV214	DDC2oe	YAR027W	UIP3	0.86047	0.143	0.98527	0.049	-0.12466	0.143	0.00123	-0.12466		YNOV214	DDC2oe	YDR534C	FIT1	0.85637	0.091	0.99084	0.063	-0.13506	0.091	0.00033	-0.13506
YNOV214	DDC2oe	YKR049C	FMP46	0.90516	0.123	1.03207	0.015	-0.12829	0.123	0.00068	-0.12829		YNOV214	DDC2oe	YOR132W	VPS17	0.56404	0.048	0.68602	0.01	-0.12423	0.048	0.00017	-0.12423		YNOV214	DDC2oe	YGL149W	YGL149W	0.52805	0.059	0.67209	0.022	-0.13333	0.059	0.00039	-0.13333
YNOV214	DDC2oe	YCR053W	THR4	0.72544	0.06	0.83033	0.077	-0.12709	0.06	0.00016	-0.12709		YNOV214	DDC2oe	YBR170C	NPL4	0.45438	0.102	0.5853	0.081	-0.12311	0.101	0.00295	-0.12311		YNOV214	DDC2oe	YBL091C-A	SCS22	0.88212	0.117	1.00931	0.036	-0.13178	0.117	0.00064	-0.13178
YNOV214	DDC2oe	YGL219C	MDM34	0.89074	0.122	1.01501	0.066	-0.12543	0.121	0.00069	-0.12543		YNOV214	DDC2oe	YLR183C	TOS4	0.86965	0.135	1.00058	0.04	-0.12147	0.134	0.001	-0.12147		YNOV214	DDC2oe	YOR293W	RPS10A	0.47082	0.015	0.58901	0.054	-0.12999	0.015	0.00032	-0.12999
YNOV214	DDC2oe	YIL056W	VHR1	0.90629	0.086	1.02543	0.048	-0.1251	0.086	0.00024	-0.1251		YNOV214	DDC2oe	YCR033W	SNT1	0.76418	0.057	0.88468	0.026	-0.12009	0.057	0.00011	-0.12009		YNOV214	DDC2oe	YPR022C	YPR022C	0.52333	0.258	0.63039	0.132	-0.12912	0.258	0.02696	-0.12912
YNOV214	DDC2oe	YJL117W	PHO86	0.9464	0.099	1.06766	0.016	-0.12475	0.099	0.00032	-0.12475		YNOV214	DDC2oe	YDL013W	SLX5	0.63089	0.049	0.75279	0.039	-0.1192	0.049	0.00013	-0.1192		YNOV214	DDC2oe	YLR055C	SPT8	0.62806	0.155	0.77383	0.07	-0.12639	0.155	0.0039	-0.12639
YNOV214	DDC2oe	YDR147W	EKI1	0.86445	0.099	0.99624	0.021	-0.12455	0.099	0.00041	-0.12455		YNOV214	DDC2oe	YMR144W	YMR144W	0.77766	0.056	0.87561	0.1	-0.11807	0.056	0.00172	-0.11807		YNOV214	DDC2oe	YGR105W	VMA21	0.19987	0.043	0.34488	0.042	-0.12617	0.043	0.00271	-0.12617
YNOV214	DDC2oe	YLR388W	RPS29A	0.58148	0.052	0.69278	0.094	-0.12455	0.052	0.0002	-0.12455		YNOV214	DDC2oe	YML022W	APT1	0.59571	0.18	0.71546	0.025	-0.11693	0.18	0.00701	-0.11693		YNOV214	DDC2oe	YKR001C	VPS1	0.63994	0.059	0.74644	0.086	-0.12602	0.059	0.00021	-0.12602
YNOV214	DDC2oe	YER046W	SPO73	0.87087	0.128	1.0029	0.041	-0.12322	0.128	0.00086	-0.12322		YNOV214	DDC2oe	YJL092W	SRS2	1.06355	0.045	1.17626	0.011	-0.11486	0.045	2e-05	-0.11486		YNOV214	DDC2oe	YDR421W	ARO80	0.77213	0.152	0.91105	0.088	-0.12541	0.152	0.00203	-0.12541
YNOV214	DDC2oe	YJL115W	ASF1	0.48908	0.041	0.59438	0.096	-0.12102	0.041	0.00016	-0.12102		YNOV214	DDC2oe	YDR245W	MNN10	0.94851	0.058	1.06567	0.024	-0.11437	0.058	6e-05	-0.11437		YNOV214	DDC2oe	YLR393W	ATP10	0.62568	0.055	0.74517	0.027	-0.12441	0.055	0.00253	-0.12441
YNOV214	DDC2oe	YPR073C	LTP1	0.85146	0.148	0.95643	0.078	-0.12035	0.148	0.00142	-0.12035		YNOV214	DDC2oe	YGR097W	ASK10	0.33736	0.115	0.45093	0.136	-0.11235	0.115	0.03642	-0.11235		YNOV214	DDC2oe	YCR053W	THR4	0.67843	0.02	0.80257	0.019	-0.12391	0.02	0.00028	-0.12391
YNOV214	DDC2oe	YLR061W	RPL22A	0.32254	0.095	0.50762	0.235	-0.12007	0.094	0.00645	-0.12007		YNOV214	DDC2oe	YBR125C	PTC4	0.97494	0.037	1.08747	0.056	-0.11234	0.037	2e-05	-0.11234		YNOV214	DDC2oe	YJL078C	PRY3	0.80662	0.049	0.89168	0.133	-0.12286	0.049	0.00124	-0.12286
YNOV214	DDC2oe	YNR007C	ATG3	0.95089	0.061	1.05598	0.07	-0.12007	0.06	7e-05	-0.12007		YNOV214	DDC2oe	YGL042C	YGL042C	0.81022	0.029	0.937	0.077	-0.11161	0.029	0.00042	-0.11161		YNOV214	DDC2oe	YPL070W	MUK1	0.95134	0.009	1.07315	0.012	-0.12181	0.009	3e-05	-0.12181
YNOV214	DDC2oe	YJL038C	LOH1	0.97853	0.115	1.09607	0.004	-0.11909	0.115	0.00044	-0.11909		YNOV214	DDC2oe	YGR281W	YOR1	0.83586	0.062	0.95176	0.009	-0.11123	0.062	0.00011	-0.11123		YNOV214	DDC2oe	YJL095W	BCK1	0.86952	0.08	0.98517	0.065	-0.1217	0.08	0.00021	-0.1217
YNOV214	DDC2oe	YGL019W	CKB1	0.915	0.141	1.0199	0.049	-0.11674	0.141	0.00099	-0.11674		YNOV214	DDC2oe	YPL036W	PMA2	0.45288	0.166	0.56379	0.092	-0.11122	0.166	0.01215	-0.11122		YNOV214	DDC2oe	YBL065W	YBL065W	0.90537	0.056	1.02602	0.024	-0.12154	0.056	7e-05	-0.12154
YNOV214	DDC2oe	YML028W	TSA1	0.78296	0.02	0.90247	0.011	-0.11671	0.02	0.00021	-0.11671		YNOV214	DDC2oe	YBR200W	BEM1	0.34014	0.065	0.46857	0.031	-0.11097	0.065	0.00186	-0.11097		YNOV214	DDC2oe	YDL013W	SLX5	0.55499	0.05	0.67873	0.031	-0.12084	0.05	0.0002	-0.12084
YNOV214	DDC2oe	YPL158C	AIM44	1.04716	0.016	1.1484	0.023	-0.11579	0.016	7e-05	-0.11579		YNOV214	DDC2oe	YML095C	RAD10	0.98833	0.092	1.09313	0.013	-0.11097	0.092	0.00022	-0.11097		YNOV214	DDC2oe	YBR115C	LYS2	0.62295	0.222	0.74461	0.091	-0.1208	0.222	0.01113	-0.1208
YNOV214	DDC2oe	YGL056C	SDS23	0.9378	0.141	1.036	0.073	-0.11534	0.141	0.00092	-0.11534		YNOV214	DDC2oe	YOR082C	YOR082C	0.67314	0.026	0.77662	0.062	-0.11055	0.026	0.00051	-0.11055		YNOV214	DDC2oe	YLR164W	SHH4	0.93096	0.131	1.04721	0.004	-0.11897	0.131	0.00075	-0.11897
YNOV214	DDC2oe	YBR077C	SLM4	1.24386	0.055	1.35648	0.027	-0.11327	0.055	2e-05	-0.11327		YNOV214	DDC2oe	YCR053W	THR4	0.81817	0.145	0.92586	0.006	-0.11031	0.145	0.0015	-0.11031		YNOV214	DDC2oe	YDL136W	RPL35B	0.60976	0.027	0.71972	0.047	-0.11677	0.027	2e-05	-0.11677
YNOV214	DDC2oe	YKL176C	LST4	0.83557	0.118	0.94319	0.023	-0.11299	0.118	0.00077	-0.11299		YNOV214	DDC2oe	YJL084C	ALY2	0.89085	0.078	0.98416	0.08	-0.11002	0.078	0.00018	-0.11002		YNOV214	DDC2oe	YGL043W	DST1	0.62961	0.126	0.7454	0.008	-0.11659	0.126	0.00215	-0.11659
YNOV214	DDC2oe	YKL190W	CNB1	0.81664	0.038	0.93034	0.026	-0.11291	0.038	0.00074	-0.11291		YNOV214	DDC2oe	YOR070C	GYP1	0.62246	0.17	0.73311	0.026	-0.10975	0.17	0.0053	-0.10975		YNOV214	DDC2oe	YHR018C	ARG4	0.02665	0.005	0.21077	0.242	-0.11589	0.005	0.00206	-0.11589
YNOV214	DDC2oe	YJL067W	YJL067W	0.93438	0.107	1.05145	0.01	-0.11288	0.106	0.0004	-0.11288		YNOV214	DDC2oe	YBR158W	AMN1	0.85857	0.131	0.97449	0.029	-0.10915	0.131	0.00095	-0.10915		YNOV214	DDC2oe	YJR011C	YJR011C	0.84143	0.026	0.95	0.046	-0.11509	0.026	0.00033	-0.11509
YNOV214	DDC2oe	YMR326C	YMR326C	0.94952	0.114	1.0608	0.021	-0.11282	0.114	0.00047	-0.11282		YNOV214	DDC2oe	YAL059W	ECM1	0.9463	0.02	1.05627	0.014	-0.10911	0.02	0	-0.10911		YNOV214	DDC2oe	YML090W	YML090W	0.20672	0.068	0.32508	0.027	-0.11481	0.068	0.0089	-0.11481
YNOV214	DDC2oe	YDL013W	SLX5	0.39259	0.106	0.50936	0.076	-0.112	0.106	0.00509	-0.112		YNOV214	DDC2oe	YLR171W	YLR171W	0.94061	0.056	1.06022	0.075	-0.10903	0.056	6e-05	-0.10903		YNOV214	DDC2oe	YFR010W	UBP6	0.6066	0.008	0.72209	0.014	-0.11453	0.008	5e-05	-0.11453
YNOV214	DDC2oe	YPL023C	MET12	0.91446	0.071	1.0141	0.023	-0.112	0.071	0.00013	-0.112		YNOV214	DDC2oe	YDR392W	SPT3	0.53806	0.007	0.62891	0.078	-0.10879	0.007	5e-05	-0.10879		YNOV214	DDC2oe	YLR303W	MET17	0.85563	0.117	0.96787	0.056	-0.11393	0.117	0.0007	-0.11393
YNOV214	DDC2oe	YKL127W	PGM1	0.87968	0.07	0.99062	0.006	-0.11195	0.07	0.00014	-0.11195		YNOV214	DDC2oe	YOL036W	YOL036W	0.92008	0.13	1.03834	0.022	-0.10755	0.13	0.00077	-0.10755		YNOV214	DDC2oe	YDL081C	RPP1A	0.57585	0.27	0.69293	0.101	-0.11387	0.27	0.02375	-0.11387
YNOV214	DDC2oe	YHR025W	THR1	0.72071	0.047	0.83382	0.026	-0.11134	0.047	7e-05	-0.11134		YNOV214	DDC2oe	YLR179C	YLR179C	0.98269	0.059	1.09026	0.021	-0.10742	0.059	6e-05	-0.10742		YNOV214	DDC2oe	YLR021W	IRC25	0.87209	0.021	0.98479	0.017	-0.11379	0.021	0.0002	-0.11379
YNOV214	DDC2oe	YBL027W	RPL19B	0.73482	0.121	0.84564	0.065	-0.11121	0.121	0.00121	-0.11121		YNOV214	DDC2oe	YOL043C	NTG2	0.85819	0.049	0.94717	0.066	-0.10616	0.049	5e-05	-0.10616		YNOV214	DDC2oe	YPR138C	MEP3	0.89861	0.097	1.00828	0.017	-0.11346	0.097	0.00034	-0.11346
YNOV214	DDC2oe	YOL046C	YOL046C	0.7634	0.183	0.83496	0.157	-0.11111	0.182	0.0036	-0.11111		YNOV214	DDC2oe	YNR051C	BRE5	0.76829	0.066	0.87419	0.022	-0.1059	0.066	0.00018	-0.1059		YNOV214	DDC2oe	YLR104W	LCL2	0.88792	0.011	1.00522	0.024	-0.1131	0.011	5e-05	-0.1131
YNOV214	DDC2oe	YGR256W	GND2	0.90078	0.089	1.0021	0.022	-0.11077	0.089	0.00027	-0.11077		YNOV214	DDC2oe	YOR313C	SPS4	0.97418	0.098	1.0734	0.051	-0.10492	0.098	0.00028	-0.10492		YNOV214	DDC2oe	YDR485C	VPS72	0.77409	0.064	0.88977	0.017	-0.11213	0.064	0.00015	-0.11213
YNOV214	DDC2oe	YDL200C	MGT1	0.93315	0.01	1.04782	0.009	-0.11042	0.01	4e-05	-0.11042		YNOV214	DDC2oe	YLR373C	VID22	0.61533	0.065	0.72892	0.065	-0.10449	0.065	0.00032	-0.10449		YNOV214	DDC2oe	YKL048C	ELM1	0.54218	0.054	0.65447	0.02	-0.11018	0.054	0.00027	-0.11018
YNOV214	DDC2oe	YAR002W	NUP60	0.96372	0.109	1.06763	0.048	-0.10978	0.109	0.0004	-0.10978		YNOV214	DDC2oe	YGL010W	YGL010W	0.94269	0.121	1.04883	0.029	-0.1041	0.121	0.00058	-0.1041		YNOV214	DDC2oe	YMR052C-A	YMR052C-A	0.83283	0.091	0.93504	0.015	-0.10985	0.091	0.00036	-0.10985
YNOV214	DDC2oe	YIL071C	PCI8	0.63187	0.014	0.73048	0.084	-0.1086	0.014	0.00017	-0.1086		YNOV214	DDC2oe	YBR224W	YBR224W	0.85909	0.115	0.96294	0.033	-0.10343	0.115	0.00065	-0.10343		YNOV214	DDC2oe	YHR030C	SLT2	0.90759	0.076	1.00796	0.038	-0.10954	0.076	0.00016	-0.10954
YNOV214	DDC2oe	YOL027C	MDM38	0.87186	0.081	0.96163	0.11	-0.10847	0.08	0.00022	-0.10847		YNOV214	DDC2oe	YOR197W	MCA1	0.97206	0.087	1.08496	0.051	-0.10252	0.087	0.0002	-0.10252		YNOV214	DDC2oe	YNL091W	NST1	0.96498	0.009	1.07325	0.011	-0.10947	0.009	3e-05	-0.10947
YNOV214	DDC2oe	YCL060C	YCL060C	0.97588	0.027	1.07442	0.034	-0.10752	0.027	1e-05	-0.10752		YNOV214	DDC2oe	YMR172C-A	YMR172C-A	0.9404	0.148	1.035	0.046	-0.10227	0.148	0.00105	-0.10227		YNOV214	DDC2oe	YGR081C	SLX9	0.79132	0.024	0.90312	0.021	-0.10933	0.024	0.00032	-0.10933
YNOV214	DDC2oe	YKL221W	MCH2	0.86438	0.173	0.97249	0.039	-0.10723	0.172	0.00213	-0.10723		YNOV214	DDC2oe	YBR244W	GPX2	1.0679	0.035	1.15841	0.041	-0.10168	0.035	1e-05	-0.10168		YNOV214	DDC2oe	YJL071W	ARG2	0.0055	0.002	0.11548	0.122	-0.10887	0.002	0.03852	-0.10887
YNOV214	DDC2oe	YDR174W	HMO1	0.51384	0.007	0.58263	0.134	-0.10663	0.007	6e-05	-0.10663		YNOV214	DDC2oe	YBR157C	ICS2	0.74973	0.032	0.86622	0.134	-0.10129	0.032	2e-05	-0.10129		YNOV214	DDC2oe	YOL129W	VPS68	0.93163	0.127	1.03077	0.017	-0.10864	0.127	0.00068	-0.10864
YNOV214	DDC2oe	YKL171W	NNK1	0.89635	0.138	1.00053	0.04	-0.10566	0.138	0.00099	-0.10566		YNOV214	DDC2oe	YPR135W	CTF4	0.61598	0.083	0.70433	0.062	-0.10066	0.083	0.00066	-0.10066		YNOV214	DDC2oe	YCR049C	YCR049C	0.92469	0.119	1.03595	0.007	-0.10832	0.119	0.00057	-0.10832
YNOV214	DDC2oe	YHR045W	YHR045W	0.88771	0.159	0.99408	0.011	-0.10553	0.158	0.00153	-0.10553		YNOV214	DDC2oe	YLR083C	EMP70	1.06479	0.075	1.156	0.024	-0.10052	0.075	9e-05	-0.10052		YNOV214	DDC2oe	YLR408C	BLS1	0.97049	0.104	1.06477	0.045	-0.1067	0.104	0.00034	-0.1067
YNOV214	DDC2oe	YBR170C	NPL4	0.46473	0.031	0.58049	0.032	-0.10522	0.031	0.00144	-0.10522		YNOV214	DDC2oe	YBR103W	SIF2	0.72832	0.015	0.82217	0.083	-0.09958	0.015	0.00014	-0.09958		YNOV214	DDC2oe	YDR540C	IRC4	0.91342	0.164	1.00463	0.028	-0.106	0.164	0.00154	-0.106
YNOV214	DDC2oe	YGR260W	TNA1	0.82441	0.028	0.92793	0.059	-0.1047	0.028	1e-05	-0.1047		YNOV214	DDC2oe	YBL007C	SLA1	0.852	0.07	0.95258	0.003	-0.09942	0.07	0.00015	-0.09942		YNOV214	DDC2oe	YGR097W	ASK10	0.3214	0.199	0.42423	0.181	-0.10438	0.199	0.04824	-0.10438
YNOV214	DDC2oe	YGL248W	PDE1	0.90171	0.155	1.00695	0.02	-0.10338	0.154	0.00136	-0.10338		YNOV214	DDC2oe	YBR213W	MET8	0.91222	0.034	1.00307	0.041	-0.09925	0.034	1e-05	-0.09925		YNOV214	DDC2oe	YBR170C	NPL4	0.54407	0.074	0.63297	0.06	-0.10379	0.074	0.00069	-0.10379
YNOV214	DDC2oe	YMR294W	JNM1	0.94596	0.001	1.05505	0.029	-0.1028	0.001	0	-0.1028		YNOV214	DDC2oe	YMR141C	YMR141C	1.01757	0.055	1.09136	0.106	-0.09875	0.055	4e-05	-0.09875		YNOV214	DDC2oe	YDL061C	RPS29B	0.61172	0.086	0.71543	0.005	-0.10328	0.086	0.00074	-0.10328
YNOV214	DDC2oe	YDR505C	PSP1	0.96613	0.06	1.07094	0.012	-0.10271	0.06	6e-05	-0.10271		YNOV214	DDC2oe	YER046W	SPO73	0.97789	0.135	1.08785	0.053	-0.09846	0.135	0.00071	-0.09846		YNOV214	DDC2oe	YLR183C	TOS4	0.81936	0.101	0.92757	0.041	-0.10298	0.101	0.00051	-0.10298
YNOV214	DDC2oe	YPR011C	YPR011C	1.08322	0.04	1.18327	0.003	-0.10247	0.04	1e-05	-0.10247		YNOV214	DDC2oe	YPL150W	YPL150W	0.9738	0.053	1.0664	0.031	-0.09754	0.053	4e-05	-0.09754		YNOV214	DDC2oe	YFR011C	AIM13	0.90429	0.124	0.99809	0.027	-0.10287	0.124	0.0007	-0.10287
YNOV214	DDC2oe	YHR034C	PIH1	0.93028	0.016	1.02792	0.034	-0.10196	0.016	0.0001	-0.10196		YNOV214	DDC2oe	YOR014W	RTS1	0.82959	0.049	0.92991	0.018	-0.09715	0.049	6e-05	-0.09715		YNOV214	DDC2oe	YBR126C	TPS1	0.78106	0.088	0.86257	0.079	-0.10258	0.088	0.00039	-0.10258
YNOV214	DDC2oe	YGL105W	ARC1	0.58274	0.051	0.68217	0.011	-0.10179	0.05	0.00018	-0.10179		YNOV214	DDC2oe	YPR174C	YPR174C	0.95756	0.005	1.05324	0.007	-0.09679	0.005	1e-05	-0.09679		YNOV214	DDC2oe	YGR092W	DBF2	0.55309	0.043	0.65479	0.032	-0.10198	0.043	0.00013	-0.10198
YNOV214	DDC2oe	YIL099W	SGA1	0.91146	0.121	1.01069	0.013	-0.10177	0.121	0.00064	-0.10177		YNOV214	DDC2oe	YOR007C	SGT2	0.8555	0.151	0.95368	0.044	-0.09564	0.15	0.00146	-0.09564		YNOV214	DDC2oe	YNL140C	YNL140C	0.89035	0.034	0.98967	0.006	-0.10192	0.034	2e-05	-0.10192
YNOV214	DDC2oe	YDR378C	LSM6	0.64304	0.052	0.72975	0.057	-0.0999	0.052	0.00015	-0.0999		YNOV214	DDC2oe	YMR243C	ZRC1	0.60469	0.101	0.67754	0.115	-0.09555	0.101	0.00125	-0.09555		YNOV214	DDC2oe	YPR044C	YPR044C	0.82264	0.061	0.88536	0.121	-0.10119	0.061	0.00011	-0.10119
YNOV214	DDC2oe	YBL103C	RTG3	0.90359	0.107	0.99088	0.025	-0.09982	0.107	0.00045	-0.09982		YNOV214	DDC2oe	YMR065W	KAR5	0.90472	0.187	0.98391	0.024	-0.09473	0.187	0.00236	-0.09473		YNOV214	DDC2oe	YDR326C	YSP2	0.97792	0.107	1.06781	0.03	-0.10103	0.107	0.00035	-0.10103
YNOV214	DDC2oe	YDR169C	STB3	0.89085	0.056	0.98719	0.046	-0.09976	0.056	7e-05	-0.09976		YNOV214	DDC2oe	YDR171W	HSP42	0.84597	0.181	0.9041	0.168	-0.09405	0.181	0.0026	-0.09405		YNOV214	DDC2oe	YBR241C	YBR241C	0.85011	0.137	0.95715	0.012	-0.10085	0.137	0.00112	-0.10085
YNOV214	DDC2oe	YDR389W	SAC7	0.80681	0.016	0.89737	0.025	-0.09922	0.016	0.00014	-0.09922		YNOV214	DDC2oe	YAR018C	KIN3	0.91368	0.073	1.00408	0.043	-0.09379	0.073	0.00014	-0.09379		YNOV214	DDC2oe	YPL157W	TGS1	0.49704	0.073	0.5892	0.038	-0.10069	0.073	0.00085	-0.10069
YNOV214	DDC2oe	YDR245W	MNN10	0.94369	0.059	1.04054	0.054	-0.09849	0.059	7e-05	-0.09849		YNOV214	DDC2oe	YOL006C	TOP1	0.76971	0.087	0.8636	0.002	-0.09315	0.087	0.0004	-0.09315		YNOV214	DDC2oe	YKR024C	DBP7	0.65392	0.024	0.75338	0.042	-0.10059	0.024	0.00043	-0.10059
YNOV214	DDC2oe	YMR016C	SOK2	0.74577	0.089	0.84353	0.007	-0.09793	0.089	0.00046	-0.09793		YNOV214	DDC2oe	YDR198C	RKM2	1.05628	0.026	1.14685	0.041	-0.09279	0.026	0	-0.09279		YNOV214	DDC2oe	YOR306C	MCH5	0.87995	0.102	0.96308	0.078	-0.10052	0.102	0.00042	-0.10052
YNOV214	DDC2oe	YMR322C	SNO4	0.96255	0.113	1.0715	0.056	-0.09775	0.113	0.00044	-0.09775		YNOV214	DDC2oe	YDR282C	YDR282C	0.82728	0.098	0.91882	0.101	-0.0926	0.098	0.00045	-0.0926		YNOV214	DDC2oe	YLR028C	ADE16	0.88966	0.12	1.00308	0.051	-0.10049	0.12	0.00067	-0.10049
YNOV214	DDC2oe	YGL043W	DST1	0.59131	0.011	0.68617	0.02	-0.09769	0.011	0.00012	-0.09769		YNOV214	DDC2oe	YML090W	YML090W	0.22872	0.049	0.31555	0.01	-0.09205	0.049	0.00259	-0.09205		YNOV214	DDC2oe	YBR076W	ECM8	0.82826	0.016	0.93135	0.014	-0.10048	0.016	0.00013	-0.10048
YNOV214	DDC2oe	YDR074W	TPS2	0.62879	0.012	0.70548	0.095	-0.09768	0.012	0.00013	-0.09768		YNOV214	DDC2oe	YMR018W	YMR018W	0.97999	0.171	1.06756	0.057	-0.09198	0.171	0.00144	-0.09198		YNOV214	DDC2oe	YDR297W	SUR2	0.95451	0.014	1.04414	0.042	-0.10021	0.014	7e-05	-0.10021
YNOV214	DDC2oe	YDR128W	MTC5	0.53504	0.024	0.63937	0.051	-0.09663	0.024	3e-05	-0.09663		YNOV214	DDC2oe	YPL239W	YAR1	0.72609	0.045	0.81735	0.02	-0.09198	0.045	6e-05	-0.09198		YNOV214	DDC2oe	YOR014W	RTS1	0.77564	0.007	0.87559	0.013	-0.09979	0.007	3e-05	-0.09979
YNOV214	DDC2oe	YKL061W	BLI1	0.9613	0.049	1.05448	0.017	-0.09644	0.049	4e-05	-0.09644		YNOV214	DDC2oe	YDR025W	RPS11A	0.67616	0.038	0.79655	0.054	-0.09162	0.038	0.00106	-0.09162		YNOV214	DDC2oe	YFL051C	YFL051C	0.91331	0.026	1.00698	0.023	-0.09935	0.026	0.00028	-0.09935
YNOV214	DDC2oe	YPR122W	AXL1	0.96358	0.187	1.08381	0.14	-0.09605	0.186	0.00194	-0.09605		YNOV214	DDC2oe	YAL058C-A	YAL058C-A	0.91786	0.107	1.00863	0.018	-0.09085	0.107	0.00044	-0.09085		YNOV214	DDC2oe	YBL103C	RTG3	0.76769	0.01	0.84721	0.089	-0.09895	0.01	5e-05	-0.09895
YNOV214	DDC2oe	YLR297W	YLR297W	0.6569	0.057	0.75776	0.045	-0.09587	0.056	0.00017	-0.09587		YNOV214	DDC2oe	YOL012C	HTZ1	0.66787	0.063	0.74483	0.069	-0.09077	0.063	0.00023	-0.09077		YNOV214	DDC2oe	YNL014W	HEF3	0.87219	0.024	0.96767	0.043	-0.09861	0.024	0.00025	-0.09861
YNOV214	DDC2oe	YDL082W	RPL13A	0.56958	0.018	0.66482	0.011	-0.09543	0.018	0.00035	-0.09543		YNOV214	DDC2oe	YPL125W	KAP120	0.91667	0.051	1.00482	0.016	-0.09024	0.051	5e-05	-0.09024		YNOV214	DDC2oe	YPL047W	SGF11	0.76555	0.137	0.84167	0.084	-0.09831	0.137	0.00153	-0.09831
YNOV214	DDC2oe	YDR159W	SAC3	0.37338	0.034	0.46605	0.006	-0.09521	0.034	0.0002	-0.09521		YNOV214	DDC2oe	YDR419W	RAD30	1.0662	0.113	1.14192	0.058	-0.08957	0.112	0.00032	-0.08957		YNOV214	DDC2oe	YPR031W	NTO1	0.89912	0.06	0.99203	0.017	-0.09778	0.06	8e-05	-0.09778
YNOV214	DDC2oe	YDR257C	RKM4	0.53874	0.01	0.62764	0.042	-0.09441	0.01	0.00012	-0.09441		YNOV214	DDC2oe	YOL004W	SIN3	0.37798	0.034	0.4629	0.023	-0.08956	0.034	0.0002	-0.08956		YNOV214	DDC2oe	YGL084C	GUP1	0.82613	0.035	0.91239	0.039	-0.09719	0.035	2e-05	-0.09719
YNOV214	DDC2oe	YMR018W	YMR018W	1.00133	0.053	1.088	0.037	-0.09397	0.053	4e-05	-0.09397		YNOV214	DDC2oe	YNL140C	YNL140C	0.86086	0.042	0.9484	0.02	-0.08911	0.042	3e-05	-0.08911		YNOV214	DDC2oe	YLR376C	PSY3	0.944	0.115	1.03608	0.019	-0.09717	0.115	0.0005	-0.09717
YNOV214	DDC2oe	YBR095C	RXT2	0.76655	0.054	0.85215	0.038	-0.09386	0.054	0.0001	-0.09386		YNOV214	DDC2oe	YBR131W	CCZ1	0.81665	0.009	0.9052	0.004	-0.08886	0.009	4e-05	-0.08886		YNOV214	DDC2oe	YPR199C	ARR1	0.9757	0.076	1.0663	0.024	-0.09683	0.076	0.00013	-0.09683
YNOV214	DDC2oe	YDR282C	YDR282C	0.88434	0.154	0.94574	0.127	-0.09352	0.154	0.00143	-0.09352		YNOV214	DDC2oe	YFL035C-B	YFL035C-B	0.98027	0.042	1.067	0.039	-0.08851	0.042	2e-05	-0.08851		YNOV214	DDC2oe	YBL016W	FUS3	0.96421	0.086	1.05163	0.037	-0.09681	0.086	0.0002	-0.09681
YNOV214	DDC2oe	YHR151C	MTC6	0.52426	0.015	0.63324	0.043	-0.0934	0.014	1e-05	-0.0934		YNOV214	DDC2oe	YIL057C	RGI2	0.95335	0.115	1.04052	0.039	-0.08849	0.115	0.00048	-0.08849		YNOV214	DDC2oe	YBR103W	SIF2	0.80343	0.069	0.90739	0.029	-0.09643	0.069	0.00018	-0.09643
YNOV214	DDC2oe	YER143W	DDI1	0.94531	0.156	1.03839	0.01	-0.09332	0.156	0.00122	-0.09332		YNOV214	DDC2oe	YGR270W	YTA7	0.66385	0.032	0.75623	0.009	-0.0879	0.032	3e-05	-0.0879		YNOV214	DDC2oe	YJL112W	MDV1	0.95418	0.07	1.04542	0.014	-0.09632	0.07	0.00011	-0.09632
YNOV214	DDC2oe	YHL027W	RIM101	0.66572	0.023	0.74538	0.058	-0.09286	0.023	0.00041	-0.09286		YNOV214	DDC2oe	YDR151C	CTH1	1.08578	0.007	1.16655	0.048	-0.08706	0.007	1e-05	-0.08706		YNOV214	DDC2oe	YCR077C	PAT1	0.73602	0.026	0.8299	0.049	-0.09608	0.026	0.00042	-0.09608
YNOV214	DDC2oe	YDL192W	ARF1	0.75859	0.025	0.84499	0.028	-0.09267	0.025	1e-05	-0.09267		YNOV214	DDC2oe	YJL083W	TAX4	0.99427	0.085	1.07931	0.01	-0.08636	0.084	0.00017	-0.08636		YNOV214	DDC2oe	YHR039C	MSC7	0.92079	0.023	1.00462	0.085	-0.09464	0.023	0.00021	-0.09464
YNOV214	DDC2oe	YFR010W	UBP6	0.63868	0.053	0.72854	0.053	-0.09206	0.053	0.00016	-0.09206		YNOV214	DDC2oe	YDR161W	YDR161W	0.9022	0.09	0.9674	0.092	-0.08636	0.09	0.00028	-0.08636		YNOV214	DDC2oe	YLR077W	FMP25	0.92056	0.267	0.99973	0.077	-0.09365	0.267	0.00622	-0.09365
YNOV214	DDC2oe	YPL052W	OAZ1	1.01324	0.065	1.10383	0.006	-0.0919	0.065	7e-05	-0.0919		YNOV214	DDC2oe	YLR333C	RPS25B	1.03992	0.043	1.10127	0.052	-0.08636	0.043	2e-05	-0.08636		YNOV214	DDC2oe	YOR195W	SLK19	0.9061	0.017	0.98211	0.083	-0.09331	0.017	0.00012	-0.09331
YNOV214	DDC2oe	YJL106W	IME2	1.04068	0.172	1.13418	0.026	-0.09133	0.172	0.00121	-0.09133		YNOV214	DDC2oe	YDR156W	RPA14	0.86386	0.102	0.94283	0.017	-0.08595	0.102	0.00045	-0.08595		YNOV214	DDC2oe	YLR350W	ORM2	0.85112	0.118	0.94959	0.026	-0.09308	0.118	0.00072	-0.09308
YNOV214	DDC2oe	YDL059C	RAD59	0.88712	0.087	0.97409	0.009	-0.0912	0.086	0.00025	-0.0912		YNOV214	DDC2oe	YKL113C	RAD27	0.65385	0.012	0.74807	0.067	-0.08576	0.012	0.00011	-0.08576		YNOV214	DDC2oe	YLR315W	NKP2	1.02496	0.073	1.11766	0.003	-0.09278	0.073	0.0001	-0.09278
YNOV214	DDC2oe	YBL091C-A	SCS22	0.97706	0.215	1.07101	0.021	-0.09108	0.214	0.0028	-0.09108		YNOV214	DDC2oe	YMR006C	PLB2	0.96036	0.101	1.0377	0.042	-0.08535	0.101	0.00032	-0.08535		YNOV214	DDC2oe	YDL077C	VAM6	0.75247	0.069	0.8465	0.041	-0.09245	0.069	0.00021	-0.09245
YNOV214	DDC2oe	YKR048C	NAP1	0.94011	0.036	1.03291	0.006	-0.09091	0.036	2e-05	-0.09091		YNOV214	DDC2oe	YOL050C	YOL050C	0.79251	0.045	0.87701	0.008	-0.08528	0.045	5e-05	-0.08528		YNOV214	DDC2oe	YGL211W	NCS6	0.62529	0.047	0.71901	0.005	-0.09219	0.047	0.00012	-0.09219
YNOV214	DDC2oe	YPR001W	CIT3	0.96106	0.107	1.0171	0.109	-0.09023	0.107	0.00038	-0.09023		YNOV214	DDC2oe	YCL024W	KCC4	0.92334	0.079	1.0071	0.001	-0.08448	0.079	0.00017	-0.08448		YNOV214	DDC2oe	YHL020C	OPI1	0.85974	0.027	0.95128	0.01	-0.09212	0.027	1e-05	-0.09212
YNOV214	DDC2oe	YOR035C	SHE4	0.90726	0.122	1.0134	0.037	-0.0899	0.122	0.00067	-0.0899		YNOV214	DDC2oe	YDL226C	GCS1	0.80619	0.049	0.88097	0.036	-0.08446	0.049	6e-05	-0.08446		YNOV214	DDC2oe	YDR147W	EKI1	0.72152	0.28	0.84537	0.132	-0.09191	0.28	0.01421	-0.09191
YNOV214	DDC2oe	YGR247W	CPD1	0.94216	0.028	1.02613	0.04	-0.08959	0.028	1e-05	-0.08959		YNOV214	DDC2oe	YBL096C	YBL096C	0.94046	0.076	1.01668	0.037	-0.08418	0.076	0.00015	-0.08418		YNOV214	DDC2oe	YPR141C	KAR3	0.62819	0.039	0.72138	0.027	-0.09179	0.039	6e-05	-0.09179
YNOV214	DDC2oe	YDL100C	GET3	1.03798	0.206	1.06244	0.214	-0.08945	0.206	0.00208	-0.08945		YNOV214	DDC2oe	YGR081C	SLX9	0.78987	0.002	0.88002	0.021	-0.08407	0.002	0	-0.08407		YNOV214	DDC2oe	YJL036W	SNX4	0.78599	0.068	0.85838	0.06	-0.09171	0.068	0.00018	-0.09171
YNOV214	DDC2oe	YGL059W	PKP2	0.8614	0.21	0.95719	0.078	-0.08901	0.209	0.00377	-0.08901		YNOV214	DDC2oe	YBL103C	RTG3	0.77562	0.049	0.85951	0.04	-0.08377	0.049	7e-05	-0.08377		YNOV214	DDC2oe	YLR087C	CSF1	0.77747	0.022	0.86434	0.03	-0.09167	0.022	0.00028	-0.09167
YNOV214	DDC2oe	YKR024C	DBP7	0.7511	0.134	0.82365	0.067	-0.08875	0.134	0.00154	-0.08875		YNOV214	DDC2oe	YFL018C	LPD1	0.63093	0.053	0.71051	0.065	-0.0827	0.053	0.00016	-0.0827		YNOV214	DDC2oe	YJR075W	HOC1	1.12219	0.012	1.2199	0.024	-0.09139	0.012	0	-0.09139
YNOV214	DDC2oe	YDL129W	YDL129W	0.94219	0.011	1.03511	0.014	-0.08786	0.01	4e-05	-0.08786		YNOV214	DDC2oe	YGR231C	PHB2	0.66791	0.019	0.74307	0.031	-0.08232	0.019	1e-05	-0.08232		YNOV214	DDC2oe	YOR028C	CIN5	0.97296	0.033	1.06069	0.011	-0.09137	0.033	1e-05	-0.09137
YNOV214	DDC2oe	YGR223C	HSV2	0.9033	0.144	0.98922	0.009	-0.08765	0.144	0.00109	-0.08765		YNOV214	DDC2oe	YIL020C	HIS6	0.04245	0.012	0.13032	0.137	-0.08195	0.012	0.00553	-0.08195		YNOV214	DDC2oe	YPL174C	NIP100	0.68539	0.049	0.77122	0.027	-0.09079	0.049	0.0001	-0.09079
YNOV214	DDC2oe	YJL021C	YJL021C	0.92249	0.057	1.00657	0.005	-0.08749	0.057	6e-05	-0.08749		YNOV214	DDC2oe	YLR090W	XDJ1	0.75246	0.035	0.8421	0.133	-0.08185	0.035	0.00072	-0.08185		YNOV214	DDC2oe	YDR058C	TGL2	0.89596	0.059	0.98487	0.003	-0.09004	0.059	8e-05	-0.09004
YNOV214	DDC2oe	YER161C	SPT2	0.75332	0.185	0.83904	0.169	-0.08738	0.185	0.00388	-0.08738		YNOV214	DDC2oe	YOR380W	RDR1	0.95595	0.012	1.03706	0.014	-0.08081	0.012	5e-05	-0.08081		YNOV214	DDC2oe	YOL008W	COQ10	0.84101	0.062	0.93861	0.071	-0.08967	0.062	0.00011	-0.08967
YNOV214	DDC2oe	YLR044C	PDC1	0.84052	0.136	0.91163	0.031	-0.08736	0.136	0.00114	-0.08736		YNOV214	DDC2oe	YDR132C	YDR132C	1.10168	0.051	1.1845	0.022	-0.0806	0.051	3e-05	-0.0806		YNOV214	DDC2oe	YDR389W	SAC7	0.8111	0.006	0.89875	0.026	-0.08967	0.006	2e-05	-0.08967
YNOV214	DDC2oe	YML037C	YML037C	1.05486	0.004	1.14029	0.022	-0.08638	0.004	1e-05	-0.08638		YNOV214	DDC2oe	YDL146W	LDB17	0.91982	0.179	1.00589	0.092	-0.0804	0.179	0.00196	-0.0804		YNOV214	DDC2oe	YJL073W	JEM1	1.01317	0.08	1.1016	0.003	-0.08862	0.08	0.00013	-0.08862
YNOV214	DDC2oe	YHR182W	YHR182W	0.99307	0.027	1.0648	0.032	-0.08612	0.027	0.00024	-0.08612		YNOV214	DDC2oe	YDR304C	CPR5	0.91659	0.022	0.98994	0.011	-0.08033	0.022	0.00019	-0.08033		YNOV214	DDC2oe	YDR502C	SAM2	0.87822	0.014	0.94991	0.08	-0.08854	0.014	8e-05	-0.08854
YNOV214	DDC2oe	YPL030W	TRM44	0.972	0.042	1.04015	0.057	-0.08562	0.042	0.00062	-0.08562		YNOV214	DDC2oe	YPL051W	ARL3	0.85718	0.032	0.93122	0.024	-0.08024	0.032	1e-05	-0.08024		YNOV214	DDC2oe	YHR043C	DOG2	0.87289	0.027	0.94965	0.031	-0.08831	0.027	0.00031	-0.08831
YNOV214	DDC2oe	YGR254W	ENO1	0.94379	0.088	1.02185	0.048	-0.08546	0.088	0.00022	-0.08546		YNOV214	DDC2oe	YDL162C	YDL162C	0.97302	0.036	1.06069	0.036	-0.08016	0.036	1e-05	-0.08016		YNOV214	DDC2oe	YPR179C	HDA3	0.72335	0.075	0.81689	0.045	-0.08785	0.075	0.00031	-0.08785
YNOV214	DDC2oe	YPL152W	RRD2	0.97462	0.061	1.05486	0.063	-0.0853	0.061	7e-05	-0.0853		YNOV214	DDC2oe	YGL056C	SDS23	0.84625	0.081	0.93678	0.055	-0.07985	0.08	0.00024	-0.07985		YNOV214	DDC2oe	YJL047C	RTT101	0.81483	0.011	0.88201	0.089	-0.08755	0.011	6e-05	-0.08755
YNOV214	DDC2oe	YDR149C	YDR149C	0.80177	0.072	0.8804	0.012	-0.08486	0.072	0.0002	-0.08486		YNOV214	DDC2oe	YDR147W	EKI1	0.6925	0.178	0.70676	0.226	-0.07955	0.177	0.00439	-0.07955		YNOV214	DDC2oe	YGL054C	ERV14	0.89687	0.014	0.98299	0.04	-0.08728	0.014	8e-05	-0.08728
YNOV214	DDC2oe	YGR139W	YGR139W	0.91536	0.258	0.92258	0.348	-0.08427	0.258	0.00578	-0.08427		YNOV214	DDC2oe	YGR260W	TNA1	0.9337	0.098	1.01938	0.015	-0.07918	0.098	0.00032	-0.07918		YNOV214	DDC2oe	YML012C-A	YML012C-A	0.59667	0.021	0.68453	0.016	-0.08725	0.021	0.0004	-0.08725
YNOV214	DDC2oe	YLR268W	SEC22	0.63674	0.036	0.72371	0.011	-0.08415	0.036	5e-05	-0.08415		YNOV214	DDC2oe	YMR067C	UBX4	0.91583	0.095	0.99175	0.023	-0.07914	0.095	0.0003	-0.07914		YNOV214	DDC2oe	YCL060C	YCL060C	0.98463	0.004	1.06926	0.011	-0.08651	0.004	0	-0.08651
YNOV214	DDC2oe	YDR482C	CWC21	0.96115	0.18	1.04652	0.029	-0.08295	0.18	0.00176	-0.08295		YNOV214	DDC2oe	YBL071C	YBL071C	1.00028	0.073	1.06928	0.039	-0.07868	0.072	0.0001	-0.07868		YNOV214	DDC2oe	YBR175W	SWD3	0.69348	0.014	0.77953	0.014	-0.0863	0.014	0	-0.0863
YNOV214	DDC2oe	YKL158W	YKL158W	0.905	0.006	0.97937	0.03	-0.08245	0.006	2e-05	-0.08245		YNOV214	DDC2oe	YOR068C	VAM10	0.65352	0.042	0.72619	0.034	-0.07864	0.042	7e-05	-0.07864		YNOV214	DDC2oe	YOR068C	VAM10	0.58225	0.04	0.66884	0.007	-0.08545	0.04	9e-05	-0.08545
YNOV214	DDC2oe	YER119C-A	YER119C-A	0.88661	0.057	0.95479	0.023	-0.08235	0.057	7e-05	-0.08235		YNOV214	DDC2oe	YER115C	SPR6	0.99866	0.065	1.07925	0.023	-0.0781	0.065	8e-05	-0.0781		YNOV214	DDC2oe	YPL194W	DDC1	0.89322	0.075	0.98538	0.042	-0.08542	0.075	0.00016	-0.08542
YNOV214	DDC2oe	YCL044C	MGR1	0.91225	0.03	1.005	0.167	-0.08216	0.03	0.00036	-0.08216		YNOV214	DDC2oe	YDR199W	YDR199W	0.98844	0.04	1.06551	0.008	-0.07788	0.04	2e-05	-0.07788		YNOV214	DDC2oe	YJR074W	MOG1	0.63957	0.154	0.72409	0.009	-0.0853	0.154	0.00365	-0.0853
YNOV214	DDC2oe	YOR197W	MCA1	0.89934	0.211	0.98247	0.028	-0.0821	0.21	0.00338	-0.0821		YNOV214	DDC2oe	YER173W	RAD24	0.96115	0.002	1.04002	0.004	-0.07737	0.002	0	-0.07737		YNOV214	DDC2oe	YOR107W	RGS2	1.0238	0.027	1.10674	0.005	-0.08504	0.027	1e-05	-0.08504
YNOV214	DDC2oe	YIL155C	GUT2	0.98406	0.069	1.06613	0.045	-0.08182	0.069	9e-05	-0.08182		YNOV214	DDC2oe	YPR061C	JID1	1.00077	0.039	1.05253	0.095	-0.07726	0.039	2e-05	-0.07726		YNOV214	DDC2oe	YIL084C	SDS3	0.817	0.048	0.88829	0.052	-0.08478	0.048	6e-05	-0.08478
YNOV214	DDC2oe	YIL037C	PRM2	0.75137	0.031	0.80596	0.137	-0.08127	0.031	0.00056	-0.08127		YNOV214	DDC2oe	YBR077C	SLM4	1.17344	0.021	1.25502	0.033	-0.07711	0.021	0	-0.07711		YNOV214	DDC2oe	YGR181W	TIM13	1.03205	0.024	1.11622	0.079	-0.08472	0.024	0	-0.08472
YNOV214	DDC2oe	YNL056W	OCA2	0.54369	0.007	0.63085	0.038	-0.08123	0.007	0	-0.08123		YNOV214	DDC2oe	YJL036W	SNX4	0.84794	0.043	0.91343	0.045	-0.07704	0.043	4e-05	-0.07704		YNOV214	DDC2oe	YDL083C	RPS16B	0.79392	0.008	0.87481	0.051	-0.08438	0.008	4e-05	-0.08438
YNOV214	DDC2oe	YGR081C	SLX9	0.83359	0.042	0.89551	0.084	-0.0811	0.041	3e-05	-0.0811		YNOV214	DDC2oe	YBL091C-A	SCS22	0.94469	0.069	1.02755	0.051	-0.07698	0.069	0.00011	-0.07698		YNOV214	DDC2oe	YMR029C	FAR8	0.97038	0.024	1.0555	0.032	-0.08438	0.024	0.00021	-0.08438
YNOV214	DDC2oe	YBR217W	ATG12	1.05836	0.032	1.13224	0.014	-0.08109	0.032	1e-05	-0.08109		YNOV214	DDC2oe	YPL203W	TPK2	1.00112	0.064	1.08839	0.029	-0.07695	0.064	7e-05	-0.07695		YNOV214	DDC2oe	YHR008C	SOD2	0.82914	0.019	0.91349	0.03	-0.08434	0.019	0.00018	-0.08434
YNOV214	DDC2oe	YDR121W	DPB4	1.03094	0.052	1.10668	0.011	-0.08104	0.052	4e-05	-0.08104		YNOV214	DDC2oe	YJR096W	YJR096W	0.92404	0.123	1.00199	0.008	-0.07653	0.123	0.00064	-0.07653		YNOV214	DDC2oe	YLR406C	RPL31B	0.9526	0.083	1.0378	0.025	-0.08419	0.083	0.00018	-0.08419
YNOV214	DDC2oe	YCR076C	FUB1	1.10215	0.077	1.18423	0.011	-0.0809	0.077	9e-05	-0.0809		YNOV214	DDC2oe	YGL036W	YGL036W	1.03318	0.1	1.09081	0.073	-0.07647	0.1	0.00025	-0.07647		YNOV214	DDC2oe	YNL021W	HDA1	0.5016	0.065	0.58421	0.044	-0.08403	0.065	0.00058	-0.08403
YNOV214	DDC2oe	YLR039C	RIC1	0.71378	0.073	0.79585	0.013	-0.0808	0.073	0.00029	-0.0808		YNOV214	DDC2oe	YOR193W	PEX27	0.94587	0.182	1.01351	0.081	-0.07642	0.182	0.00189	-0.07642		YNOV214	DDC2oe	YCR071C	IMG2	0.47483	0.032	0.56376	0.019	-0.08245	0.032	8e-05	-0.08245
YNOV214	DDC2oe	YHR203C	RPS4B	0.69834	0.095	0.78578	0.105	-0.08064	0.095	0.00068	-0.08064		YNOV214	DDC2oe	YOR288C	MPD1	1.0007	0.036	1.06702	0.031	-0.07628	0.036	1e-05	-0.07628		YNOV214	DDC2oe	YPL178W	CBC2	0.59178	0.027	0.67422	0.007	-0.08236	0.027	3e-05	-0.08236
YNOV214	DDC2oe	YPR090W	YPR090W	1.10903	0.097	1.18353	0.018	-0.08039	0.097	0.00019	-0.08039		YNOV214	DDC2oe	YOL108C	INO4	0.05315	0.015	0.13396	0.024	-0.07583	0.015	0.02507	-0.07583		YNOV214	DDC2oe	YPL101W	ELP4	0.52528	0.069	0.59744	0.053	-0.08199	0.069	0.00062	-0.08199
YNOV214	DDC2oe	YIL040W	APQ12	0.44816	0.015	0.52829	0.009	-0.07975	0.015	0.00037	-0.07975		YNOV214	DDC2oe	YPL041C	YPL041C	0.93994	0.132	1.02122	0.076	-0.07572	0.132	0.00075	-0.07572		YNOV214	DDC2oe	YNL085W	MKT1	0.50172	0.01	0.60977	0.222	-0.08161	0.01	0.00013	-0.08161
YNOV214	DDC2oe	YDR123C	INO2	0.35839	0.006	0.44304	0.012	-0.07969	0.006	0.0001	-0.07969		YNOV214	DDC2oe	YPL213W	LEA1	0.71345	0.007	0.7795	0.051	-0.07466	0.007	3e-05	-0.07466		YNOV214	DDC2oe	YIL116W	HIS5	0.04378	0.003	0.21511	0.268	-0.08155	0.003	0.00012	-0.08155
YNOV214	DDC2oe	YAR035W	YAT1	1.03847	0.028	1.11125	0.015	-0.07965	0.027	1e-05	-0.07965		YNOV214	DDC2oe	YDL182W	LYS20	0.95313	0.042	1.01941	0.087	-0.07443	0.042	2e-05	-0.07443		YNOV214	DDC2oe	YBR174C	YBR174C	0.70626	0.012	0.77598	0.036	-0.08111	0.012	0	-0.08111
YNOV214	DDC2oe	YLR190W	MMR1	0.94973	0.032	1.03462	0.01	-0.07904	0.032	0.00039	-0.07904		YNOV214	DDC2oe	YDR192C	NUP42	0.94918	0.022	1.0165	0.022	-0.07376	0.022	0	-0.07376		YNOV214	DDC2oe	YER083C	GET2	0.94074	0.073	1.01938	0.029	-0.08108	0.073	0.00013	-0.08108
YNOV214	DDC2oe	YJR075W	HOC1	1.05612	0.034	1.13039	0.006	-0.07858	0.034	1e-05	-0.07858		YNOV214	DDC2oe	YPR065W	ROX1	0.87712	0.026	0.9528	0.024	-0.07365	0.026	1e-05	-0.07365		YNOV214	DDC2oe	YMR272C	SCS7	0.72547	0.058	0.81605	0.031	-0.0807	0.058	0.00014	-0.0807
YNOV214	DDC2oe	YLR330W	CHS5	0.69609	0.109	0.76747	0.034	-0.07802	0.109	0.00104	-0.07802		YNOV214	DDC2oe	YLL058W	YLL058W	0.93995	0.014	1.00654	0.067	-0.07349	0.014	7e-05	-0.07349		YNOV214	DDC2oe	YPL055C	LGE1	0.51784	0.032	0.59821	0.005	-0.08021	0.031	6e-05	-0.08021
YNOV214	DDC2oe	YHR178W	STB5	0.52973	0.043	0.60222	0.031	-0.078	0.043	0.00015	-0.078		YNOV214	DDC2oe	YOR135C	YOR135C	0.65086	0.026	0.72358	0.016	-0.07337	0.026	2e-05	-0.07337		YNOV214	DDC2oe	YGL066W	SGF73	0.524	0.06	0.60185	0.011	-0.07976	0.059	0.0004	-0.07976
YNOV214	DDC2oe	YKL208W	CBT1	0.92125	0.064	0.9793	0.074	-0.07795	0.064	9e-05	-0.07795		YNOV214	DDC2oe	YJR025C	BNA1	0.23539	0.084	0.31592	0.152	-0.07307	0.084	0.03987	-0.07307		YNOV214	DDC2oe	YGL049C	TIF4632	0.97408	0.016	1.04901	0.026	-0.07924	0.016	9e-05	-0.07924
YNOV214	DDC2oe	YDR024W	YDR024W	0.84554	0.119	0.92261	0.061	-0.07724	0.118	0.00075	-0.07724		YNOV214	DDC2oe	YNL016W	PUB1	0.79004	0.077	0.86469	0.067	-0.07226	0.077	0.00026	-0.07226		YNOV214	DDC2oe	YMR078C	CTF18	0.84004	0.025	0.92392	0.032	-0.07917	0.025	1e-05	-0.07917
YNOV214	DDC2oe	YGL211W	NCS6	0.72999	0.031	0.80719	0.027	-0.07718	0.031	2e-05	-0.07718		YNOV214	DDC2oe	YBR238C	YBR238C	0.80911	0.054	0.88414	0.025	-0.07212	0.054	8e-05	-0.07212		YNOV214	DDC2oe	YOR223W	YOR223W	1.08914	0.002	1.17342	0.029	-0.07912	0.002	0	-0.07912
YNOV214	DDC2oe	YPL034W	YPL034W	1.12271	0.009	1.20041	0.009	-0.07708	0.009	0	-0.07708		YNOV214	DDC2oe	YML017W	PSP2	1.0172	0.004	1.09574	0.02	-0.0719	0.004	0	-0.0719		YNOV214	DDC2oe	YIL056W	VHR1	0.95244	0.106	1.02495	0.042	-0.07896	0.106	0.00038	-0.07896
YNOV214	DDC2oe	YKL064W	MNR2	0.90261	0.137	0.95442	0.104	-0.07703	0.137	0.00095	-0.07703		YNOV214	DDC2oe	YER139C	RTR1	0.88179	0.172	0.95665	0.076	-0.07187	0.172	0.00197	-0.07187		YNOV214	DDC2oe	YKL176C	LST4	0.76532	0.079	0.84313	0.072	-0.07873	0.079	0.0003	-0.07873
YNOV214	DDC2oe	YHR059W	FYV4	0.87024	0.058	0.95123	0.023	-0.07671	0.058	8e-05	-0.07671		YNOV214	DDC2oe	YBR001C	NTH2	0.89229	0.136	0.96553	0.027	-0.07154	0.136	0.00096	-0.07154		YNOV214	DDC2oe	YKR020W	VPS51	0.85741	0.023	0.93375	0.008	-0.07842	0.023	1e-05	-0.07842
YNOV214	DDC2oe	YGL252C	RTG2	0.77254	0.024	0.83421	0.03	-0.07668	0.024	0.00032	-0.07668		YNOV214	DDC2oe	YJR075W	HOC1	1.10047	0.04	1.18148	0.032	-0.0714	0.04	1e-05	-0.0714		YNOV214	DDC2oe	YJR139C	HOM6	0.94987	0.012	1.02565	0.007	-0.07799	0.012	6e-05	-0.07799
YNOV214	DDC2oe	YOR228C	YOR228C	0.97333	0.067	1.04382	0.018	-0.0765	0.067	9e-05	-0.0765		YNOV214	DDC2oe	YBR116C	YBR116C	0.96851	0.044	1.03804	0.021	-0.07122	0.044	3e-05	-0.07122		YNOV214	DDC2oe	YLR410W	VIP1	0.70219	0.055	0.79446	0.076	-0.07741	0.055	0.00013	-0.07741
YNOV214	DDC2oe	YBR010W	HHT1	0.88178	0.165	0.9497	0.131	-0.0763	0.165	0.00176	-0.0763		YNOV214	DDC2oe	YDR389W	SAC7	0.8653	0.008	0.92741	0.022	-0.07025	0.008	3e-05	-0.07025		YNOV214	DDC2oe	YPR017C	DSS4	0.98937	0.011	1.05365	0.024	-0.0774	0.011	4e-05	-0.0774
YNOV214	DDC2oe	YLR377C	FBP1	0.99985	0.062	1.07794	0.022	-0.07625	0.062	7e-05	-0.07625		YNOV214	DDC2oe	YMR244C-A	COA6	1.00843	0.076	1.06927	0.046	-0.06994	0.076	0.00012	-0.06994		YNOV214	DDC2oe	YDL226C	GCS1	0.7574	0.042	0.84003	0.025	-0.07701	0.042	5e-05	-0.07701
YNOV214	DDC2oe	YDR384C	ATO3	0.96363	0.004	1.05854	0.081	-0.07599	0.004	1e-05	-0.07599		YNOV214	DDC2oe	YCR034W	FEN1	0.89539	0.018	0.97832	0.07	-0.06972	0.018	0.00014	-0.06972		YNOV214	DDC2oe	YLR119W	SRN2	0.96049	0.043	1.0251	0.049	-0.077	0.043	2e-05	-0.077
YNOV214	DDC2oe	YLR236C	YLR236C	0.93354	0.018	1.015	0.015	-0.07579	0.018	0.00012	-0.07579		YNOV214	DDC2oe	YPL048W	CAM1	1.00699	0.069	1.07978	0.034	-0.06961	0.069	9e-05	-0.06961		YNOV214	DDC2oe	YCR061W	YCR061W	0.96891	0.037	1.02802	0.065	-0.07689	0.037	2e-05	-0.07689
YNOV214	DDC2oe	YDR202C	RAV2	0.91201	0.094	0.98122	0.023	-0.07544	0.094	0.0003	-0.07544		YNOV214	DDC2oe	YLR414C	PUN1	0.93548	0.113	1.0226	0.089	-0.06957	0.113	0.00048	-0.06957		YNOV214	DDC2oe	YBR116C	YBR116C	0.97206	0.068	1.03667	0.082	-0.07683	0.068	9e-05	-0.07683
YNOV214	DDC2oe	YCR016W	YCR016W	0.89894	0.138	0.9637	0.054	-0.07486	0.138	0.00099	-0.07486		YNOV214	DDC2oe	YOR002W	ALG6	0.88352	0.003	0.94924	0.021	-0.06942	0.003	0	-0.06942		YNOV214	DDC2oe	YKL055C	OAR1	0.46215	0.023	0.54428	0.021	-0.07656	0.023	4e-05	-0.07656
YNOV214	DDC2oe	YLR083C	EMP70	0.98391	0.089	1.05969	0.02	-0.07486	0.088	0.0002	-0.07486		YNOV214	DDC2oe	YGR243W	FMP43	1.00473	0.016	1.07549	0.02	-0.06891	0.016	9e-05	-0.06891		YNOV214	DDC2oe	YHR191C	CTF8	0.88885	0.033	0.96541	0.006	-0.0765	0.033	1e-05	-0.0765
YNOV214	DDC2oe	YCL074W	YCL074W	0.97235	0.066	1.04792	0.005	-0.07449	0.066	9e-05	-0.07449		YNOV214	DDC2oe	YKR027W	BCH2	1.02102	0.026	1.08448	0.011	-0.06886	0.026	0	-0.06886		YNOV214	DDC2oe	YPL058C	PDR12	1.11572	0.053	1.18249	0.071	-0.07647	0.053	3e-05	-0.07647
YNOV214	DDC2oe	YDL046W	NPC2	0.74443	0.086	0.80819	0.048	-0.07443	0.086	0.00042	-0.07443		YNOV214	DDC2oe	YMR294W	JNM1	1.02091	0.014	1.08475	0.028	-0.06877	0.014	0	-0.06877		YNOV214	DDC2oe	YER095W	RAD51	0.83579	0.119	0.88829	0.082	-0.07625	0.119	0.00079	-0.07625
YNOV214	DDC2oe	YLR410W	VIP1	0.72533	0.072	0.79975	0.014	-0.0744	0.071	0.00026	-0.0744		YNOV214	DDC2oe	YPL068C	YPL068C	1.02729	0.004	1.0938	0.004	-0.06873	0.004	1e-05	-0.06873		YNOV214	DDC2oe	YBR238C	YBR238C	0.8919	0.058	0.9447	0.044	-0.07623	0.058	8e-05	-0.07623
YNOV214	DDC2oe	YMR110C	HFD1	1.00747	0.059	1.09124	0.031	-0.07435	0.059	6e-05	-0.07435		YNOV214	DDC2oe	YDL218W	YDL218W	0.87476	0.201	0.95068	0.11	-0.06837	0.201	0.00318	-0.06837		YNOV214	DDC2oe	YDR245W	MNN10	0.9314	0.083	1.00603	0.009	-0.07617	0.083	0.00019	-0.07617
YNOV214	DDC2oe	YJR066W	TOR1	0.97751	0.095	1.0298	0.077	-0.07416	0.095	0.00025	-0.07416		YNOV214	DDC2oe	YHR182W	YHR182W	1.00763	0.052	1.06863	0.054	-0.06833	0.052	4e-05	-0.06833		YNOV214	DDC2oe	YJL136C	RPS21B	0.79025	0.042	0.87209	0.02	-0.07607	0.042	4e-05	-0.07607
YNOV214	DDC2oe	YNL086W	SNN1	0.9668	0.096	1.03641	0.007	-0.07412	0.096	0.00027	-0.07412		YNOV214	DDC2oe	YOL124C	TRM11	0.88404	0.082	0.94535	0.056	-0.06813	0.082	0.00022	-0.06813		YNOV214	DDC2oe	YOR360C	PDE2	0.82567	0.014	0.9097	0.058	-0.07604	0.014	0.0001	-0.07604
YNOV214	DDC2oe	YOR100C	CRC1	0.98276	0.047	1.05682	0.022	-0.07409	0.047	3e-05	-0.07409		YNOV214	DDC2oe	YJR034W	PET191	0.87948	0.041	0.94947	0.071	-0.06799	0.04	3e-05	-0.06799		YNOV214	DDC2oe	YDR162C	NBP2	0.5469	0.05	0.62183	0.026	-0.07602	0.05	0.00021	-0.07602
YNOV214	DDC2oe	YHL020C	OPI1	0.86212	0.047	0.93149	0.05	-0.07377	0.047	4e-05	-0.07377		YNOV214	DDC2oe	YML012C-A	YML012C-A	0.61457	0.086	0.66996	0.04	-0.06761	0.086	0.00074	-0.06761		YNOV214	DDC2oe	YLR193C	UPS1	0.7126	0.012	0.76376	0.108	-0.07572	0.012	0.0001	-0.07572
YNOV214	DDC2oe	YGL013C	PDR1	0.90075	0.012	0.96712	0.015	-0.07354	0.012	6e-05	-0.07354		YNOV214	DDC2oe	YKR101W	SIR1	0.89918	0.012	0.96788	0.011	-0.06749	0.012	0	-0.06749		YNOV214	DDC2oe	YDR153C	ENT5	0.96394	0.079	1.02246	0.055	-0.07541	0.079	0.00015	-0.07541
YNOV214	DDC2oe	YKL151C	YKL151C	1.0242	0.158	1.09068	0.024	-0.07338	0.158	0.00099	-0.07338		YNOV214	DDC2oe	YDR420W	HKR1	0.99901	0.101	1.06706	0.019	-0.06694	0.101	0.00028	-0.06694		YNOV214	DDC2oe	YJR043C	POL32	0.94181	0.022	1.01647	0.003	-0.07531	0.022	0	-0.07531
YNOV214	DDC2oe	YPR200C	ARR2	1.15284	0.018	1.21399	0.045	-0.07333	0.018	0	-0.07333		YNOV214	DDC2oe	YIL079C	AIR1	1.00158	0.079	1.06515	0.01	-0.06691	0.079	0.00014	-0.06691		YNOV214	DDC2oe	YER139C	RTR1	0.90471	0.124	0.98298	0.013	-0.07514	0.123	0.00069	-0.07514
YNOV214	DDC2oe	YPR145W	ASN1	0.87605	0.061	0.92002	0.076	-0.07326	0.061	9e-05	-0.07326		YNOV214	DDC2oe	YHR158C	KEL1	0.90642	0.064	0.9765	0.031	-0.06651	0.064	0.0001	-0.06651		YNOV214	DDC2oe	YOR082C	YOR082C	0.71774	0.03	0.79359	0.111	-0.07508	0.03	0.00058	-0.07508
YNOV214	DDC2oe	YPR071W	YPR071W	0.98415	0.118	1.04474	0.068	-0.07323	0.118	0.00047	-0.07323		YNOV214	DDC2oe	YAL004W	YAL004W	0.96834	0.029	1.03447	0.038	-0.06612	0.028	1e-05	-0.06612		YNOV214	DDC2oe	YDR057W	YOS9	1.04924	0.083	1.12566	0.021	-0.07441	0.083	0.00013	-0.07441
YNOV214	DDC2oe	YHR200W	RPN10	0.93443	0.015	1.01141	0.019	-0.07314	0.015	0	-0.07314		YNOV214	DDC2oe	YCR009C	RVS161	0.8926	0.008	0.95954	0.004	-0.06547	0.008	0	-0.06547		YNOV214	DDC2oe	YGL105W	ARC1	0.61437	0.024	0.68736	0.038	-0.07426	0.024	2e-05	-0.07426
YNOV214	DDC2oe	YFL043C	YFL043C	0.92612	0.166	1.00652	0.017	-0.07297	0.166	0.00155	-0.07297		YNOV214	DDC2oe	YDR096W	GIS1	1.03977	0.003	1.10185	0.011	-0.06532	0.003	0	-0.06532		YNOV214	DDC2oe	YMR063W	RIM9	0.48776	0.03	0.55003	0.047	-0.07401	0.03	7e-05	-0.07401
YNOV214	DDC2oe	YDR363W-A	SEM1	0.95725	0.064	1.038	0.051	-0.07277	0.063	8e-05	-0.07277		YNOV214	DDC2oe	YMR026C	PEX12	0.97329	0.102	1.04096	0.031	-0.06519	0.102	0.00032	-0.06519		YNOV214	DDC2oe	YLL039C	UBI4	0.58906	0.059	0.66499	0.013	-0.07353	0.059	0.00027	-0.07353
YNOV214	DDC2oe	YPL239W	YAR1	0.8022	0.121	0.85261	0.107	-0.07268	0.12	0.00092	-0.07268		YNOV214	DDC2oe	YDR316W	OMS1	0.90754	0.011	0.96792	0.032	-0.06406	0.011	5e-05	-0.06406		YNOV214	DDC2oe	YIL094C	LYS12	0.03614	0.014	0.16624	0.189	-0.07345	0.014	0.04718	-0.07345
YNOV214	DDC2oe	YCR091W	KIN82	0.99718	0.06	1.06595	0.01	-0.07263	0.06	6e-05	-0.07263		YNOV214	DDC2oe	YPR173C	VPS4	0.68903	0.08	0.73281	0.065	-0.06353	0.08	0.00042	-0.06353		YNOV214	DDC2oe	YPL008W	CHL1	0.93237	0.06	0.97991	0.086	-0.07313	0.06	7e-05	-0.07313
YNOV214	DDC2oe	YDR491C	YDR491C	0.94463	0.102	1.00901	0.04	-0.07256	0.102	0.00034	-0.07256		YNOV214	DDC2oe	YLR313C	SPH1	0.93226	0.011	0.98932	0.07	-0.06351	0.011	5e-05	-0.06351		YNOV214	DDC2oe	YGL057C	GEP7	0.76612	0.071	0.8371	0.044	-0.07309	0.071	0.00022	-0.07309
YNOV214	DDC2oe	YLL014W	EMC6	0.92513	0.045	0.98927	0.017	-0.07239	0.045	3e-05	-0.07239		YNOV214	DDC2oe	YJL217W	REE1	1.006	0.028	1.05645	0.065	-0.06345	0.028	0.00026	-0.06345		YNOV214	DDC2oe	YOR237W	HES1	1.17108	0.032	1.2519	0.023	-0.07293	0.032	0.00025	-0.07293
YNOV214	DDC2oe	YDL241W	YDL241W	0.86414	0.099	0.93696	0.011	-0.07212	0.098	0.0004	-0.07212		YNOV214	DDC2oe	YMR139W	RIM11	0.94878	0.074	0.99243	0.089	-0.06344	0.074	0.00013	-0.06344		YNOV214	DDC2oe	YJR094C	IME1	1.03103	0.059	1.1073	0.011	-0.07283	0.059	5e-05	-0.07283
YNOV214	DDC2oe	YMR029C	FAR8	0.63686	0.044	0.71284	0.034	-0.07189	0.044	9e-05	-0.07189		YNOV214	DDC2oe	YDL121C	YDL121C	0.93252	0.032	0.99832	0.02	-0.06309	0.032	1e-05	-0.06309		YNOV214	DDC2oe	YOR084W	LPX1	0.92861	0.01	0.99775	0.024	-0.07265	0.01	4e-05	-0.07265
YNOV214	DDC2oe	YHR134W	WSS1	0.82458	0.108	0.90962	0.041	-0.07177	0.108	0.00062	-0.07177		YNOV214	DDC2oe	YOR195W	SLK19	0.86586	0.049	0.93116	0.017	-0.06291	0.049	5e-05	-0.06291		YNOV214	DDC2oe	YOL155C	HPF1	1.05325	0.031	1.1177	0.041	-0.07231	0.031	0.00029	-0.07231
YNOV214	DDC2oe	YLL049W	LDB18	0.85688	0.036	0.9275	0.019	-0.07168	0.036	2e-05	-0.07168		YNOV214	DDC2oe	YKR054C	DYN1	1.0015	0.022	1.05563	0.015	-0.0627	0.022	0	-0.0627		YNOV214	DDC2oe	YIR002C	MPH1	1.03972	0.019	1.11031	0.01	-0.0723	0.019	0.00011	-0.0723
YNOV214	DDC2oe	YML035C	AMD1	0.88499	0.094	0.95525	0.018	-0.07136	0.093	0.00032	-0.07136		YNOV214	DDC2oe	YOL128C	YGK3	1.01915	0.067	1.10247	0.085	-0.06252	0.067	8e-05	-0.06252		YNOV214	DDC2oe	YNL121C	TOM70	0.97503	0.035	1.05191	0.019	-0.07202	0.035	1e-05	-0.07202
YNOV214	DDC2oe	YAR028W	YAR028W	0.99451	0.025	1.06456	0.024	-0.07131	0.025	0.00021	-0.07131		YNOV214	DDC2oe	YDR279W	RNH202	0.93664	0.08	1.00362	0.029	-0.06237	0.08	0.00017	-0.06237		YNOV214	DDC2oe	YGL218W	YGL218W	0.85918	0.084	0.95051	0.054	-0.07195	0.084	0.00026	-0.07195
YNOV214	DDC2oe	YLR373C	VID22	0.62044	0.014	0.70102	0.069	-0.07129	0.014	0.00016	-0.07129		YNOV214	DDC2oe	YCR060W	TAH1	0.91766	0.006	0.96077	0.035	-0.06233	0.006	1e-05	-0.06233		YNOV214	DDC2oe	YGR027C	RPS25A	0.73926	0.016	0.80997	0.047	-0.07179	0.016	0.00016	-0.07179
YNOV214	DDC2oe	YKL020C	SPT23	0.93284	0.112	0.99184	0.089	-0.07121	0.112	0.00047	-0.07121		YNOV214	DDC2oe	YBR095C	RXT2	0.83014	0.045	0.89211	0.001	-0.06216	0.045	4e-05	-0.06216		YNOV214	DDC2oe	YAR003W	SWD1	0.72854	0.028	0.80877	0.023	-0.07131	0.028	2e-05	-0.07131
YNOV214	DDC2oe	YDR528W	HLR1	0.97303	0.198	1.04221	0.018	-0.07116	0.198	0.00225	-0.07116		YNOV214	DDC2oe	YBR185C	MBA1	0.88465	0.006	0.94732	0.003	-0.06209	0.006	1e-05	-0.06209		YNOV214	DDC2oe	YPR156C	TPO3	1.04954	0.044	1.12435	0.028	-0.07114	0.044	2e-05	-0.07114
YNOV214	DDC2oe	YDL074C	BRE1	0.18839	0.03	0.2585	0.076	-0.07104	0.029	0.00809	-0.07104		YNOV214	DDC2oe	YPL159C	PET20	0.91694	0.026	0.97314	0.035	-0.06205	0.026	1e-05	-0.06205		YNOV214	DDC2oe	YDR070C	FMP16	1.00017	0.092	1.07855	0.016	-0.071	0.092	0.00021	-0.071
YNOV214	DDC2oe	YER042W	MXR1	0.93075	0.141	0.99568	0.012	-0.07097	0.141	0.00094	-0.07097		YNOV214	DDC2oe	YOR164C	GET4	1.02397	0.043	1.08298	0.016	-0.0618	0.043	2e-05	-0.0618		YNOV214	DDC2oe	YOR314W	YOR314W	1.03985	0.154	1.10035	0.053	-0.07068	0.154	0.00087	-0.07068
YNOV214	DDC2oe	YGL174W	BUD13	0.91085	0.151	0.99322	0.032	-0.07091	0.151	0.00124	-0.07091		YNOV214	DDC2oe	YGR096W	TPC1	0.95201	0.069	1.01373	0.033	-0.0617	0.069	0.00011	-0.0617		YNOV214	DDC2oe	YNR064C	YNR064C	1.01739	0.03	1.08589	0.005	-0.07049	0.03	1e-05	-0.07049
YNOV214	DDC2oe	YMR116C	ASC1	0.63183	0.019	0.69233	0.106	-0.07078	0.019	0.00031	-0.07078		YNOV214	DDC2oe	YGR272C	YGR272C	1.02496	0.064	1.08464	0.005	-0.06161	0.064	7e-05	-0.06161		YNOV214	DDC2oe	YLR371W	ROM2	0.95927	0.032	1.02491	0.007	-0.07047	0.032	1e-05	-0.07047
YNOV214	DDC2oe	YDL183C	YDL183C	0.92726	0.074	1.00128	0.024	-0.07076	0.074	0.00014	-0.07076		YNOV214	DDC2oe	YKL053W	YKL053W	1.00565	0.008	1.05972	0.045	-0.0614	0.008	2e-05	-0.0614		YNOV214	DDC2oe	YGR157W	CHO2	0.29457	0.075	0.3919	0.048	-0.07026	0.075	0.00425	-0.07026
YNOV214	DDC2oe	YLR062C	YLR062C	0.80252	0.12	0.86683	0.065	-0.0707	0.12	0.0009	-0.0707		YNOV214	DDC2oe	YPL258C	THI21	1.04123	0.08	1.09122	0.026	-0.06108	0.08	0.00012	-0.06108		YNOV214	DDC2oe	YBL001C	ECM15	1.01195	0.113	1.08342	0.029	-0.06996	0.113	0.00038	-0.06996
YNOV214	DDC2oe	YMR020W	FMS1	0.99087	0.125	1.03792	0.044	-0.07066	0.125	0.00055	-0.07066		YNOV214	DDC2oe	YER161C	SPT2	0.89485	0.107	0.96478	0.047	-0.06098	0.107	0.00047	-0.06098		YNOV214	DDC2oe	YGR135W	PRE9	0.84761	0.033	0.90731	0.062	-0.06966	0.033	2e-05	-0.06966
YNOV214	DDC2oe	YBR287W	YBR287W	0.79681	0.145	0.859	0.124	-0.07047	0.145	0.00163	-0.07047		YNOV214	DDC2oe	YFL051C	YFL051C	0.92994	0.051	0.98818	0.032	-0.06098	0.051	4e-05	-0.06098		YNOV214	DDC2oe	YLR038C	COX12	0.69908	0.046	0.76925	0.004	-0.06915	0.046	8e-05	-0.06915
YNOV214	DDC2oe	YMR023C	MSS1	0.94441	0.043	1.02049	0.026	-0.07024	0.043	3e-05	-0.07024		YNOV214	DDC2oe	YOL030W	GAS5	0.94261	0.242	1.00521	0.048	-0.06047	0.242	0.00441	-0.06047		YNOV214	DDC2oe	YLR365W	YLR365W	1.01115	0.041	1.07557	0.014	-0.06896	0.041	2e-05	-0.06896
YNOV214	DDC2oe	YOR153W	PDR5	0.88763	0.128	0.96074	0.038	-0.07012	0.128	0.00081	-0.07012		YNOV214	DDC2oe	YML006C	GIS4	0.96654	0.036	1.02793	0.022	-0.06042	0.036	1e-05	-0.06042		YNOV214	DDC2oe	YLR412W	BER1	0.96261	0.026	1.01303	0.072	-0.06895	0.026	1e-05	-0.06895
YNOV214	DDC2oe	YDR217C	RAD9	0.91745	0.06	0.98139	0.054	-0.07004	0.06	8e-05	-0.07004		YNOV214	DDC2oe	YPL046C	ELC1	0.9749	0.08	1.03247	0.105	-0.06027	0.08	0.00015	-0.06027		YNOV214	DDC2oe	YER047C	SAP1	0.84204	0.074	0.91345	0.033	-0.0687	0.074	0.00019	-0.0687
YNOV214	DDC2oe	YOL150C	YOL150C	1.04332	0.048	1.11113	0.005	-0.06954	0.048	3e-05	-0.06954		YNOV214	DDC2oe	YPL030W	TRM44	1.01071	0.058	1.07438	0.008	-0.06025	0.057	5e-05	-0.06025		YNOV214	DDC2oe	YLR242C	ARV1	1.19393	0.039	1.25272	0.037	-0.06862	0.039	1e-05	-0.06862
YNOV214	DDC2oe	YDR375C	BCS1	0.68553	0.054	0.73661	0.117	-0.06941	0.054	0.00013	-0.06941		YNOV214	DDC2oe	YDR072C	IPT1	0.83816	0.058	0.90326	0.024	-0.06021	0.058	0.00159	-0.06021		YNOV214	DDC2oe	YKL174C	TPO5	0.96839	0.024	1.03667	0.012	-0.06843	0.024	0	-0.06843
YNOV214	DDC2oe	YNR006W	VPS27	0.85717	0.08	0.92169	0.012	-0.06915	0.08	0.00023	-0.06915		YNOV214	DDC2oe	YMR232W	FUS2	0.9164	0.02	0.98234	0.06	-0.06002	0.02	0.00017	-0.06002		YNOV214	DDC2oe	YOR080W	DIA2	0.4947	0.049	0.56093	0.048	-0.06827	0.049	0.00026	-0.06827
YNOV214	DDC2oe	YBR276C	PPS1	0.93643	0.011	1.00407	0.007	-0.0691	0.011	0	-0.0691		YNOV214	DDC2oe	YOR178C	GAC1	0.94544	0.081	1.00292	0.007	-0.05998	0.081	0.00017	-0.05998		YNOV214	DDC2oe	YDL085W	NDE2	0.95487	0.071	1.02223	0.023	-0.06811	0.071	0.00011	-0.06811
YNOV214	DDC2oe	YDR110W	FOB1	0.97801	0.04	1.03773	0.025	-0.06894	0.04	2e-05	-0.06894		YNOV214	DDC2oe	YBL013W	FMT1	0.95514	0.071	1.01053	0.02	-0.05993	0.071	0.00011	-0.05993		YNOV214	DDC2oe	YDR316W	OMS1	0.8653	0.023	0.93323	0.024	-0.06806	0.023	1e-05	-0.06806
YNOV214	DDC2oe	YJL217W	REE1	0.96127	0.031	1.01369	0.102	-0.06886	0.031	0.00034	-0.06886		YNOV214	DDC2oe	YGR234W	YHB1	1.06263	0.034	1.11836	0.015	-0.0598	0.034	1e-05	-0.0598		YNOV214	DDC2oe	YHR066W	SSF1	0.98225	0.015	1.04933	0.015	-0.06787	0.015	8e-05	-0.06787
YNOV214	DDC2oe	YGL042C	YGL042C	0.60639	0.037	0.66788	0.087	-0.06865	0.037	6e-05	-0.06865		YNOV214	DDC2oe	YER089C	PTC2	0.96477	0.072	1.03102	0.042	-0.05966	0.072	0.00012	-0.05966		YNOV214	DDC2oe	YDR388W	RVS167	0.77731	0.061	0.84037	0.053	-0.0676	0.061	0.00013	-0.0676
YNOV214	DDC2oe	YGR229C	SMI1	0.64566	0.005	0.72176	0.043	-0.06852	0.005	2e-05	-0.06852		YNOV214	DDC2oe	YOR202W	HIS3	0.94294	0.257	0.96714	0.182	-0.05966	0.257	0	-0.05966		YNOV214	DDC2oe	YBR131W	CCZ1	0.7871	0.018	0.84786	0.042	-0.06757	0.018	0	-0.06757
YNOV214	DDC2oe	YOR184W	SER1	0.79173	0.095	0.91066	0.168	-0.06846	0.094	0.00046	-0.06846		YNOV214	DDC2oe	YKL101W	HSL1	1.06447	0.012	1.13005	0.03	-0.05954	0.012	0	-0.05954		YNOV214	DDC2oe	YER178W	PDA1	0.74602	0.163	0.81413	0.044	-0.06752	0.163	0.00276	-0.06752
YNOV214	DDC2oe	YOR014W	RTS1	0.75479	0.043	0.82817	0.013	-0.06842	0.043	5e-05	-0.06842		YNOV214	DDC2oe	YKL151C	YKL151C	1.08145	0.047	1.1476	0.012	-0.05953	0.047	2e-05	-0.05953		YNOV214	DDC2oe	YJL092W	SRS2	0.98487	0.056	1.05549	0.055	-0.06742	0.056	5e-05	-0.06742
YNOV214	DDC2oe	YNL008C	ASI3	1.00806	0.001	1.07526	0.022	-0.06798	0.001	0	-0.06798		YNOV214	DDC2oe	YMR285C	NGL2	0.96197	0.01	0.99994	0.069	-0.05945	0.01	3e-05	-0.05945		YNOV214	DDC2oe	YOR003W	YSP3	1.13655	0.054	1.20299	0.003	-0.06739	0.054	3e-05	-0.06739
YNOV214	DDC2oe	YPR140W	TAZ1	1.03906	0.06	1.10087	0.017	-0.06785	0.06	5e-05	-0.06785		YNOV214	DDC2oe	YNR049C	MSO1	0.94218	0.015	1.00085	0.008	-0.05921	0.015	0	-0.05921		YNOV214	DDC2oe	YLR227C	ADY4	1.10956	0.026	1.17276	0.015	-0.06734	0.026	0	-0.06734
YNOV214	DDC2oe	YAL020C	ATS1	0.9493	0.132	1.00429	0.03	-0.06763	0.132	0.00073	-0.06763		YNOV214	DDC2oe	YDR157W	YDR157W	1.02469	0.007	1.09482	0.035	-0.05904	0.007	1e-05	-0.05904		YNOV214	DDC2oe	YDR286C	YDR286C	0.82684	0.084	0.89307	0.08	-0.06721	0.084	0.00028	-0.06721
YNOV214	DDC2oe	YAL059W	ECM1	0.84485	0.072	0.90037	0.042	-0.06755	0.072	0.00017	-0.06755		YNOV214	DDC2oe	YOL029C	YOL029C	0.99225	0.143	1.03933	0.182	-0.0588	0.143	0.0008	-0.0588		YNOV214	DDC2oe	YBR041W	FAT1	0.99342	0.033	1.05574	0.024	-0.0671	0.033	1e-05	-0.0671
YNOV214	DDC2oe	YIR019C	FLO11	0.97552	0.104	1.04266	0.01	-0.06731	0.103	0.00033	-0.06731		YNOV214	DDC2oe	YJL198W	PHO90	0.90441	0.061	0.95998	0.068	-0.05877	0.061	8e-05	-0.05877		YNOV214	DDC2oe	YML041C	VPS71	0.69228	0.007	0.76021	0.04	-0.06705	0.007	3e-05	-0.06705
YNOV214	DDC2oe	YDR193W	YDR193W	0.94281	0.046	1.00584	0.052	-0.06715	0.046	3e-05	-0.06715		YNOV214	DDC2oe	YOR202W	HIS3	0.94357	0.26	0.95172	0.219	-0.05867	0.26	0	-0.05867		YNOV214	DDC2oe	YOR368W	RAD17	0.96239	0.016	1.02979	0.032	-0.06696	0.016	0	-0.06696
YNOV214	DDC2oe	YOR053W	YOR053W	0.84834	0.075	0.9265	0.043	-0.06712	0.075	0.00019	-0.06712		YNOV214	DDC2oe	YDR056C	YDR056C	1.065	0.037	1.12347	0.047	-0.05862	0.037	0.0004	-0.05862		YNOV214	DDC2oe	YNL119W	NCS2	0.53712	0.059	0.61298	0.054	-0.06682	0.059	0.00036	-0.06682
YNOV214	DDC2oe	YBR005W	RCR1	0.96043	0.061	1.03697	0.05	-0.06712	0.061	7e-05	-0.06712		YNOV214	DDC2oe	YLR119W	SRN2	1.01386	0.035	1.05539	0.083	-0.0586	0.035	1e-05	-0.0586		YNOV214	DDC2oe	YKR007W	MEH1	0.80707	0.014	0.86934	0.013	-0.06676	0.014	0	-0.06676
YNOV214	DDC2oe	YOL087C	DUF1	0.99912	0.087	1.03615	0.055	-0.06708	0.087	0.00018	-0.06708		YNOV214	DDC2oe	YML003W	YML003W	1.0704	0.033	1.12392	0.007	-0.05839	0.033	1e-05	-0.05839		YNOV214	DDC2oe	YDL238C	GUD1	0.9899	0.125	1.0676	0.059	-0.06675	0.125	0.00054	-0.06675
YNOV214	DDC2oe	YNL120C	YNL120C	0.58556	0.023	0.64868	0.022	-0.06682	0.022	2e-05	-0.06682		YNOV214	DDC2oe	YLR242C	ARV1	1.11979	0.015	1.17583	0.026	-0.0583	0.015	0	-0.0583		YNOV214	DDC2oe	YDR169C	STB3	0.92476	0.142	0.99205	0.016	-0.06631	0.142	0.00097	-0.06631
YNOV214	DDC2oe	YER117W	RPL23B	0.86203	0.101	0.90934	0.065	-0.06649	0.1	0.00043	-0.06649		YNOV214	DDC2oe	YOR304W	ISW2	1.05031	0.063	1.09923	0.041	-0.0582	0.063	6e-05	-0.0582		YNOV214	DDC2oe	YCL025C	AGP1	0.91609	0.088	0.95824	0.097	-0.06607	0.088	0.00024	-0.06607
YNOV214	DDC2oe	YCR017C	CWH43	0.93085	0.205	1.02271	0.052	-0.06645	0.205	0.00283	-0.06645		YNOV214	DDC2oe	YKR042W	UTH1	1.0152	0.004	1.0709	0.01	-0.05808	0.004	1e-05	-0.05808		YNOV214	DDC2oe	YJL082W	IML2	0.82688	0.055	0.88688	0.021	-0.06576	0.055	8e-05	-0.06576
YNOV214	DDC2oe	YDL078C	MDH3	0.81702	0.036	0.8797	0.022	-0.0664	0.036	2e-05	-0.0664		YNOV214	DDC2oe	YKR045C	YKR045C	0.98341	0.055	1.03882	0.009	-0.05794	0.055	5e-05	-0.05794		YNOV214	DDC2oe	YNL041C	COG6	0.84366	0.093	0.90844	0.033	-0.06571	0.093	0.00036	-0.06571
YNOV214	DDC2oe	YBR105C	VID24	0.90155	0.067	0.95884	0.077	-0.06622	0.066	0.00011	-0.06622		YNOV214	DDC2oe	YKR055W	RHO4	1.00932	0.015	1.06675	0.009	-0.0579	0.015	7e-05	-0.0579		YNOV214	DDC2oe	YPL144W	POC4	0.97695	0.125	1.0287	0.091	-0.06542	0.125	0.00057	-0.06542
YNOV214	DDC2oe	YNL057W	YNL057W	0.69357	0.03	0.75	0.059	-0.06597	0.03	2e-05	-0.06597		YNOV214	DDC2oe	YLR294C	YLR294C	0.89972	0.127	0.9509	0.1	-0.05772	0.127	0.00076	-0.05772		YNOV214	DDC2oe	YLR121C	YPS3	0.98523	0.055	1.04774	0.023	-0.0654	0.055	5e-05	-0.0654
YNOV214	DDC2oe	YBR231C	SWC5	0.81953	0.021	0.885	0.039	-0.06592	0.021	0.00021	-0.06592		YNOV214	DDC2oe	YDL133C-A	RPL41B	0.94787	0.041	0.99923	0.015	-0.05764	0.041	2e-05	-0.05764		YNOV214	DDC2oe	YDR320C	SWA2	0.91638	0.02	0.97736	0.014	-0.06539	0.02	0	-0.06539
YNOV214	DDC2oe	YGR132C	PHB1	0.8477	0.128	0.92273	0.024	-0.06561	0.127	0.00092	-0.06561		YNOV214	DDC2oe	YPL047W	SGF11	0.86014	0.049	0.92276	0.024	-0.05762	0.049	5e-05	-0.05762		YNOV214	DDC2oe	YCL011C	GBP2	1.13028	0.047	1.1921	0.006	-0.06532	0.047	2e-05	-0.06532
YNOV214	DDC2oe	YDR326C	YSP2	1.06959	0.031	1.13328	0.004	-0.0655	0.031	1e-05	-0.0655		YNOV214	DDC2oe	YOR030W	DFG16	0.67326	0.062	0.73098	0.032	-0.05751	0.062	0.00021	-0.05751		YNOV214	DDC2oe	YAR050W	FLO1	1.0642	0.047	1.12782	0.005	-0.0653	0.047	2e-05	-0.0653
YNOV214	DDC2oe	YBL007C	SLA1	0.91618	0.036	0.9863	0.067	-0.06529	0.036	0.00052	-0.06529		YNOV214	DDC2oe	YGR068C	ART5	0.91126	0.019	0.97482	0.017	-0.0575	0.019	0.00014	-0.0575		YNOV214	DDC2oe	YLR200W	YKE2	0.617	0.129	0.67208	0.066	-0.06505	0.129	0.0024	-0.06505
YNOV214	DDC2oe	YDL136W	RPL35B	0.60208	0.063	0.67792	0.063	-0.06527	0.063	0.00032	-0.06527		YNOV214	DDC2oe	YML037C	YML037C	1.01096	0.091	1.05775	0.066	-0.05699	0.091	0.0002	-0.05699		YNOV214	DDC2oe	YLL054C	YLL054C	0.93411	0.008	0.99734	0.002	-0.06504	0.008	3e-05	-0.06504
YNOV214	DDC2oe	YGL202W	ARO8	0.89606	0.033	0.96345	0.039	-0.06523	0.033	1e-05	-0.06523		YNOV214	DDC2oe	YPR179C	HDA3	0.72755	0.007	0.78254	0.054	-0.05676	0.007	3e-05	-0.05676		YNOV214	DDC2oe	YBR215W	HPC2	0.97253	0.006	1.03671	0.003	-0.06494	0.006	1e-05	-0.06494
YNOV214	DDC2oe	YOR133W	EFT1	0.90926	0.069	0.97906	0.011	-0.06487	0.068	0.00012	-0.06487		YNOV214	DDC2oe	YOR344C	TYE7	1.07726	0.041	1.13356	0.004	-0.05672	0.041	2e-05	-0.05672		YNOV214	DDC2oe	YLR337C	VRP1	0.58044	0.149	0.64629	0.023	-0.06472	0.149	0.00438	-0.06472
YNOV214	DDC2oe	YGL196W	DSD1	1.01368	0.075	1.06134	0.086	-0.0648	0.075	0.00011	-0.0648		YNOV214	DDC2oe	YCL023C	YCL023C	0.96318	0.048	1.01744	0.013	-0.05671	0.048	3e-05	-0.05671		YNOV214	DDC2oe	YMR294W	JNM1	1.01383	0.005	1.07831	0.003	-0.06425	0.005	0	-0.06425
YNOV214	DDC2oe	YGR148C	RPL24B	0.79662	0.073	0.83653	0.118	-0.06468	0.073	0.00021	-0.06468		YNOV214	DDC2oe	YIL146C	ATG32	0.98024	0.045	1.04276	0.013	-0.05642	0.045	3e-05	-0.05642		YNOV214	DDC2oe	YOL007C	CSI2	1.04474	0.024	1.10615	0.012	-0.06423	0.024	0	-0.06423
YNOV214	DDC2oe	YDL080C	THI3	0.83438	0.071	0.89547	0.038	-0.06426	0.071	0.00017	-0.06426		YNOV214	DDC2oe	YPL147W	PXA1	1.06311	0.039	1.1184	0.017	-0.0564	0.039	1e-05	-0.0564		YNOV214	DDC2oe	YPL226W	NEW1	0.49486	0.111	0.55242	0.023	-0.06399	0.111	0.00299	-0.06399
YNOV214	DDC2oe	YDR203W	YDR203W	0.93072	0.012	0.98307	0.048	-0.06419	0.012	6e-05	-0.06419		YNOV214	DDC2oe	YML112W	CTK3	1.10414	0.037	1.16548	0.044	-0.05627	0.037	1e-05	-0.05627		YNOV214	DDC2oe	YLR039C	RIC1	0.57397	0.036	0.63576	0.03	-0.0637	0.036	7e-05	-0.0637
YNOV214	DDC2oe	YGL215W	CLG1	0.93879	0.083	1.01088	0.08	-0.06414	0.083	0.0026	-0.06414		YNOV214	DDC2oe	YPL057C	SUR1	0.72724	0.042	0.77664	0.039	-0.05592	0.042	5e-05	-0.05592		YNOV214	DDC2oe	YPR053C	YPR053C	1.00027	0.002	1.06154	0.027	-0.06363	0.002	0	-0.06363
YNOV214	DDC2oe	YPR089W	YPR089W	0.73762	0.082	0.78564	0.096	-0.06401	0.082	0.00037	-0.06401		YNOV214	DDC2oe	YLR266C	PDR8	0.95645	0.029	1.01449	0.033	-0.05578	0.029	1e-05	-0.05578		YNOV214	DDC2oe	YAL046C	AIM1	0.92694	0.028	0.98909	0.003	-0.06348	0.028	1e-05	-0.06348
YNOV214	DDC2oe	YLL062C	MHT1	1.1025	0.07	1.16757	0.015	-0.06391	0.069	7e-05	-0.06391		YNOV214	DDC2oe	YDR524C	AGE1	0.83337	0.056	0.89529	0.052	-0.05572	0.056	9e-05	-0.05572		YNOV214	DDC2oe	YFR008W	FAR7	0.81859	0.11	0.88327	0.04	-0.06324	0.11	0.00066	-0.06324
YNOV214	DDC2oe	YLR018C	POM34	0.8717	0.04	0.92591	0.041	-0.0639	0.04	3e-05	-0.0639		YNOV214	DDC2oe	YOR085W	OST3	0.89141	0.103	0.94501	0.023	-0.0557	0.103	0.00042	-0.0557		YNOV214	DDC2oe	YFL033C	RIM15	0.97793	0.04	1.03613	0.041	-0.0632	0.04	2e-05	-0.0632
YNOV214	DDC2oe	YPL067C	YPL067C	1.08111	0.018	1.1445	0.003	-0.06381	0.018	0	-0.06381		YNOV214	DDC2oe	YJL186W	MNN5	0.95707	0.011	1.00957	0.026	-0.05562	0.011	5e-05	-0.05562		YNOV214	DDC2oe	YOL138C	RTC1	0.7687	0.045	0.82312	0.049	-0.06296	0.045	5e-05	-0.06296
YNOV214	DDC2oe	YPR155C	NCA2	0.95604	0.025	1.01463	0.014	-0.0636	0.025	1e-05	-0.0636		YNOV214	DDC2oe	YDR217C	RAD9	0.92865	0.067	0.97834	0.048	-0.05524	0.067	0.0001	-0.05524		YNOV214	DDC2oe	YLR190W	MMR1	0.87496	0.08	0.93698	0.004	-0.06292	0.079	0.00021	-0.06292
YNOV214	DDC2oe	YPR050C	YPR050C	0.93474	0.053	1.02086	0.166	-0.06332	0.053	0.00107	-0.06332		YNOV214	DDC2oe	YOR113W	AZF1	0.92858	0.03	0.98184	0.011	-0.05523	0.03	1e-05	-0.05523		YNOV214	DDC2oe	YBL088C	TEL1	0.96992	0.027	1.03031	0.012	-0.06282	0.027	1e-05	-0.06282
YNOV214	DDC2oe	YKR042W	UTH1	0.94556	0.017	1.0086	0.016	-0.06315	0.017	0.0001	-0.06315		YNOV214	DDC2oe	YER106W	MAM1	1.07847	0.037	1.12424	0.036	-0.05512	0.037	1e-05	-0.05512		YNOV214	DDC2oe	YMR171C	EAR1	1.09205	0.035	1.15432	0.021	-0.06279	0.035	1e-05	-0.06279
YNOV214	DDC2oe	YNL147W	LSM7	0.63753	0.012	0.71198	0.106	-0.06307	0.012	0.00012	-0.06307		YNOV214	DDC2oe	YMR025W	CSI1	1.03308	0.1	1.0878	0.042	-0.05493	0.1	0.00025	-0.05493		YNOV214	DDC2oe	YGL175C	SAE2	0.84095	0.007	0.90985	0.039	-0.06248	0.007	2e-05	-0.06248
YNOV214	DDC2oe	YOR366W	YOR366W	1.13497	0.016	1.19568	0.027	-0.06275	0.016	0	-0.06275		YNOV214	DDC2oe	YJR119C	JHD2	1.03524	0.051	1.07282	0.033	-0.05488	0.051	3e-05	-0.05488		YNOV214	DDC2oe	YDR083W	RRP8	0.79481	0.05	0.84581	0.037	-0.0624	0.05	7e-05	-0.0624
YNOV214	DDC2oe	YBL106C	SRO77	0.93871	0.106	0.98806	0.033	-0.06271	0.105	0.00039	-0.06271		YNOV214	DDC2oe	YPR024W	YME1	0.5671	0.013	0.62681	0.029	-0.05478	0.013	0	-0.05478		YNOV214	DDC2oe	YOR011W	AUS1	1.07188	0.03	1.13394	0.032	-0.06236	0.03	1e-05	-0.06236
YNOV214	DDC2oe	YOR202W	HIS3	0.94557	0.241	0.97857	0.181	-0.06265	0.24	0	-0.06265		YNOV214	DDC2oe	YDR055W	PST1	0.99061	0.024	1.04955	0.092	-0.05454	0.024	0	-0.05454		YNOV214	DDC2oe	YOL136C	PFK27	1.0036	0.047	1.07637	0.034	-0.06231	0.047	3e-05	-0.06231
YNOV214	DDC2oe	YMR136W	GAT2	1.0463	0.022	1.10763	0.021	-0.06262	0.022	0	-0.06262		YNOV214	DDC2oe	YGL252C	RTG2	0.76431	0.006	0.8164	0.025	-0.05452	0.006	2e-05	-0.05452		YNOV214	DDC2oe	YGR256W	GND2	0.99873	0.036	1.05116	0.047	-0.06227	0.036	1e-05	-0.06227
YNOV214	DDC2oe	YHR129C	ARP1	0.8817	0.067	0.94422	0.01	-0.06246	0.067	0.00012	-0.06246		YNOV214	DDC2oe	YJR098C	YJR098C	1.00815	0.102	1.05547	0.03	-0.05448	0.102	0.00028	-0.05448		YNOV214	DDC2oe	YOL028C	YAP7	1.02576	0.071	1.08909	0.06	-0.06202	0.071	9e-05	-0.06202
YNOV214	DDC2oe	YDL050C	YDL050C	0.92958	0.107	0.99982	0.036	-0.06219	0.107	0.00041	-0.06219		YNOV214	DDC2oe	YMR110C	HFD1	1.00603	0.011	1.0641	0.034	-0.05439	0.011	0	-0.05439		YNOV214	DDC2oe	YPL066W	RGL1	0.92693	0.046	0.98821	0.022	-0.062	0.046	3e-05	-0.062
YNOV214	DDC2oe	YPR118W	MRI1	0.93505	0.09	0.99314	0.029	-0.06207	0.09	0.00024	-0.06207		YNOV214	DDC2oe	YDR220C	YDR220C	1.06117	0.011	1.11551	0.005	-0.05439	0.011	0	-0.05439		YNOV214	DDC2oe	YKL161C	KDX1	0.919	0.026	0.98198	0.017	-0.06192	0.026	1e-05	-0.06192
YNOV214	DDC2oe	YCR100C	YCR100C	0.88147	0.132	0.94041	0.014	-0.06178	0.132	0.00091	-0.06178		YNOV214	DDC2oe	YGL253W	HXK2	0.90717	0.11	0.96099	0.011	-0.05433	0.11	0.00048	-0.05433		YNOV214	DDC2oe	YLL049W	LDB18	0.85101	0.008	0.89729	0.071	-0.06155	0.008	3e-05	-0.06155
YNOV214	DDC2oe	YDL036C	PUS9	0.81916	0.2	0.85229	0.155	-0.06178	0.199	0.0038	-0.06178		YNOV214	DDC2oe	YGL148W	ARO2	0.05726	0.006	0.12142	0.125	-0.054	0.006	0.00033	-0.054		YNOV214	DDC2oe	YDR104C	SPO71	0.92352	0.019	0.99128	0.014	-0.0615	0.019	0.00014	-0.0615
YNOV214	DDC2oe	YGL031C	RPL24A	0.88061	0.088	0.94097	0.035	-0.06163	0.087	0.00027	-0.06163		YNOV214	DDC2oe	YPR079W	MRL1	1.03657	0.057	1.08277	0.034	-0.05388	0.057	5e-05	-0.05388		YNOV214	DDC2oe	YHR041C	SRB2	0.42758	0.018	0.48341	0.024	-0.06149	0.018	0.00062	-0.06149
YNOV214	DDC2oe	YOR263C	YOR263C	1.00325	0.031	1.065	0.007	-0.06158	0.031	1e-05	-0.06158		YNOV214	DDC2oe	YBL005W	PDR3	1.01648	0.096	1.07269	0.026	-0.05352	0.096	0.00023	-0.05352		YNOV214	DDC2oe	YML022W	APT1	0.98125	0.033	1.03997	0.012	-0.06108	0.033	0.00037	-0.06108
YNOV214	DDC2oe	YBR172C	SMY2	0.95001	0.075	1.01178	0.001	-0.06147	0.075	0.00013	-0.06147		YNOV214	DDC2oe	YFL053W	DAK2	0.95355	0.08	1.00232	0.03	-0.05347	0.08	0.00016	-0.05347		YNOV214	DDC2oe	YML120C	NDI1	0.96421	0.02	1.02378	0.005	-0.06107	0.02	0	-0.06107
YNOV214	DDC2oe	YCR077C	PAT1	0.67532	0.017	0.73616	0.002	-0.06128	0.017	0.00021	-0.06128		YNOV214	DDC2oe	YAR002W	NUP60	1.01692	0.021	1.06525	0.039	-0.05342	0.021	0	-0.05342		YNOV214	DDC2oe	YDR149C	YDR149C	0.89191	0.045	0.95447	0.015	-0.06095	0.045	4e-05	-0.06095
YNOV214	DDC2oe	YGR279C	SCW4	0.97771	0.062	1.04989	0.032	-0.06122	0.062	7e-05	-0.06122		YNOV214	DDC2oe	YBR226C	YBR226C	1.00586	0.018	1.06079	0.022	-0.0533	0.018	0	-0.0533		YNOV214	DDC2oe	YLR377C	FBP1	0.96944	0.143	1.0138	0.059	-0.06087	0.143	0.00088	-0.06087
YNOV214	DDC2oe	YDR057W	YOS9	0.97081	0.058	1.03338	0.019	-0.06117	0.057	6e-05	-0.06117		YNOV214	DDC2oe	YOL150C	YOL150C	0.96474	0.074	1.02478	0.131	-0.05329	0.074	0.00013	-0.05329		YNOV214	DDC2oe	YDR036C	EHD3	1.021	0.002	1.08223	0.005	-0.06082	0.002	0	-0.06082
YNOV214	DDC2oe	YIL167W	SDL1	0.94048	0.073	0.99239	0.044	-0.06084	0.073	0.00013	-0.06084		YNOV214	DDC2oe	YDR110W	FOB1	1.01355	0.024	1.05826	0.024	-0.05326	0.024	0	-0.05326		YNOV214	DDC2oe	YLR171W	YLR171W	0.97454	0.05	1.03447	0.002	-0.0608	0.05	4e-05	-0.0608
YNOV214	DDC2oe	YDR469W	SDC1	0.62679	0.079	0.70109	0.045	-0.06082	0.079	0.00054	-0.06082		YNOV214	DDC2oe	YOL068C	HST1	0.91236	0.093	0.96766	0.053	-0.05325	0.093	0.00029	-0.05325		YNOV214	DDC2oe	YOR342C	YOR342C	0.96395	0.021	1.01553	0.027	-0.06077	0.021	0	-0.06077
YNOV214	DDC2oe	YLR028C	ADE16	0.94582	0.199	0.98559	0.074	-0.0608	0.198	0.00246	-0.0608		YNOV214	DDC2oe	YOR064C	YNG1	0.95689	0.069	1.00807	0.011	-0.05316	0.069	0.0001	-0.05316		YNOV214	DDC2oe	YPR140W	TAZ1	1.07934	0.016	1.14321	0.042	-0.06063	0.016	7e-05	-0.06063
YNOV214	DDC2oe	YJL107C	YJL107C	0.96523	0.015	1.03314	0.045	-0.06077	0.015	8e-05	-0.06077		YNOV214	DDC2oe	YGR001C	YGR001C	1.02519	0.017	1.07737	0.006	-0.05308	0.017	0	-0.05308		YNOV214	DDC2oe	YPL037C	EGD1	0.91771	0.067	0.97885	0.003	-0.06048	0.067	0.00011	-0.06048
YNOV214	DDC2oe	YPR201W	ARR3	1.02934	0.033	1.08219	0.038	-0.0607	0.033	1e-05	-0.0607		YNOV214	DDC2oe	YBR194W	AIM4	0.95203	0.048	1.00613	0.03	-0.05308	0.048	4e-05	-0.05308		YNOV214	DDC2oe	YHR004C	NEM1	0.9586	0.029	1.01863	0.005	-0.06037	0.029	1e-05	-0.06037
YNOV214	DDC2oe	YOR243C	PUS7	1.06437	0.041	1.11494	0.041	-0.06061	0.041	2e-05	-0.06061		YNOV214	DDC2oe	YLR015W	BRE2	0.75616	0.066	0.79994	0.086	-0.05308	0.066	0.00018	-0.05308		YNOV214	DDC2oe	YBR200W	BEM1	0.2642	0.021	0.3218	0.017	-0.06036	0.021	0.00214	-0.06036
YNOV214	DDC2oe	YNL076W	MKS1	0.76443	0.008	0.81483	0.135	-0.06039	0.008	4e-05	-0.06039		YNOV214	DDC2oe	YCL060C	YCL060C	0.99335	0.012	1.04436	0.012	-0.05301	0.012	0	-0.05301		YNOV214	DDC2oe	YPL033C	SRL4	0.95954	0.024	1.02118	0.011	-0.06022	0.024	0	-0.06022
YNOV214	DDC2oe	YMR021C	MAC1	0.68067	0.089	0.73629	0.015	-0.06022	0.088	0.0006	-0.06022		YNOV214	DDC2oe	YDL094C	YDL094C	0.94436	0.007	0.99553	0.005	-0.05293	0.007	2e-05	-0.05293		YNOV214	DDC2oe	YDL232W	OST4	0.70715	0.054	0.77228	0.01	-0.05967	0.054	0.00012	-0.05967
YNOV214	DDC2oe	YOL112W	MSB4	0.61891	0.046	0.67998	0.041	-0.06013	0.046	0.00011	-0.06013		YNOV214	DDC2oe	YMR010W	YMR010W	1.00106	0.071	1.06096	0.026	-0.05292	0.071	0.0001	-0.05292		YNOV214	DDC2oe	YAL024C	LTE1	0.95004	0.013	1.00201	0.052	-0.05958	0.013	0	-0.05958
YNOV214	DDC2oe	YPL213W	LEA1	0.51356	0.023	0.57256	0.042	-0.06005	0.023	0.00066	-0.06005		YNOV214	DDC2oe	YDL176W	YDL176W	0.9973	0.045	1.03804	0.055	-0.05263	0.044	2e-05	-0.05263		YNOV214	DDC2oe	YGL081W	YGL081W	0.88354	0.033	0.93667	0.026	-0.05957	0.033	1e-05	-0.05957
YNOV214	DDC2oe	YJR109C	CPA2	0.88955	0.07	0.94974	0.012	-0.05975	0.069	0.00013	-0.05975		YNOV214	DDC2oe	YMR023C	MSS1	0.88566	0.254	0.94036	0.074	-0.05254	0.254	0.00607	-0.05254		YNOV214	DDC2oe	YCR045C	RRT12	0.97951	0.002	1.03839	0.024	-0.05956	0.002	0	-0.05956
YNOV214	DDC2oe	YPL272C	YPL272C	0.7938	0.04	0.83829	0.035	-0.05967	0.04	4e-05	-0.05967		YNOV214	DDC2oe	YOR186W	YOR186W	0.94218	0.039	0.98601	0.023	-0.05243	0.038	2e-05	-0.05243		YNOV214	DDC2oe	YDR514C	YDR514C	0.94798	0.03	1.02019	0.094	-0.05951	0.03	0.00034	-0.05951
YNOV214	DDC2oe	YDR530C	APA2	1.012	0.058	1.06261	0.027	-0.05959	0.058	5e-05	-0.05959		YNOV214	DDC2oe	YER088C	DOT6	1.05814	0.027	1.10231	0.03	-0.05242	0.027	0	-0.05242		YNOV214	DDC2oe	YHR035W	YHR035W	0.96041	0.111	1.01602	0.013	-0.05948	0.111	0.00042	-0.05948
YNOV214	DDC2oe	YBR041W	FAT1	0.96769	0.028	1.02739	0.003	-0.05939	0.028	1e-05	-0.05939		YNOV214	DDC2oe	YJL199C	YJL199C	0.9479	0.062	0.98846	0.048	-0.05218	0.062	8e-05	-0.05218		YNOV214	DDC2oe	YOL009C	MDM12	0.82595	0.004	0.89047	0.044	-0.05935	0.004	1e-05	-0.05935
YNOV214	DDC2oe	YDL191W	RPL35A	0.89329	0.065	0.94964	0.004	-0.05919	0.065	0.00011	-0.05919		YNOV214	DDC2oe	YMR313C	TGL3	0.92829	0.113	0.97648	0.014	-0.05204	0.113	0.00049	-0.05204		YNOV214	DDC2oe	YLR294C	YLR294C	0.84975	0.064	0.91653	0.041	-0.05924	0.064	0.00011	-0.05924
YNOV214	DDC2oe	YPR068C	HOS1	1.00594	0.053	1.06357	0.039	-0.05885	0.053	4e-05	-0.05885		YNOV214	DDC2oe	YHR200W	RPN10	0.8769	0.047	0.93118	0.035	-0.05202	0.047	4e-05	-0.05202		YNOV214	DDC2oe	YPL263C	KEL3	1.01372	0.101	1.06327	0.028	-0.05905	0.101	0.00027	-0.05905
YNOV214	DDC2oe	YDR388W	RVS167	0.81598	0.039	0.87088	0.022	-0.05881	0.039	3e-05	-0.05881		YNOV214	DDC2oe	YPL212C	PUS1	0.89484	0.014	0.91743	0.089	-0.05199	0.014	9e-05	-0.05199		YNOV214	DDC2oe	YOR085W	OST3	0.90909	0.109	0.97961	0.066	-0.05897	0.109	0.00047	-0.05897
YNOV214	DDC2oe	YIL162W	SUC2	0.68714	0.016	0.74265	0.008	-0.0588	0.016	0.00017	-0.0588		YNOV214	DDC2oe	YGL028C	SCW11	1.02195	0.017	1.07819	0.032	-0.05176	0.017	0	-0.05176		YNOV214	DDC2oe	YLR073C	RFU1	1.02275	0.225	1.08488	0.05	-0.05885	0.225	0.0028	-0.05885
YNOV214	DDC2oe	YML062C	MFT1	0.96693	0.005	1.02724	0.017	-0.05876	0.005	1e-05	-0.05876		YNOV214	DDC2oe	YOR235W	YOR235W	0.88651	0.008	0.93318	0.027	-0.05122	0.008	3e-05	-0.05122		YNOV214	DDC2oe	YER144C	UBP5	0.98018	0.071	1.04093	0.019	-0.0587	0.071	0.0001	-0.0587
YNOV214	DDC2oe	YOR269W	PAC1	0.95252	0.05	1.00046	0.036	-0.0586	0.05	4e-05	-0.0586		YNOV214	DDC2oe	YMR244W	YMR244W	1.05185	0.052	1.10635	0.007	-0.05117	0.052	3e-05	-0.05117		YNOV214	DDC2oe	YJL053W	PEP8	0.74158	0.011	0.79962	0.008	-0.05868	0.011	0	-0.05868
YNOV214	DDC2oe	YPR077C	YPR077C	1.03315	0.08	1.08603	0.018	-0.05853	0.079	0.00013	-0.05853		YNOV214	DDC2oe	YOR101W	RAS1	1.00023	0.006	1.04896	0.03	-0.05104	0.006	1e-05	-0.05104		YNOV214	DDC2oe	YKL167C	MRP49	0.71838	0.104	0.77558	0.029	-0.05868	0.104	0.00083	-0.05868
YNOV214	DDC2oe	YGR188C	BUB1	0.57947	0.035	0.61921	0.083	-0.05843	0.035	6e-05	-0.05843		YNOV214	DDC2oe	YOR202W	HIS3	0.94756	0.257	0.94913	0.239	-0.05094	0.256	0	-0.05094		YNOV214	DDC2oe	YLR168C	UPS2	0.96581	0.011	1.0197	0.018	-0.05865	0.011	4e-05	-0.05865
YNOV214	DDC2oe	YPR054W	SMK1	0.99297	0.026	1.04137	0.014	-0.05819	0.026	0	-0.05819		YNOV214	DDC2oe	YNL022C	YNL022C	1.04008	0.047	1.09381	0.033	-0.05079	0.047	3e-05	-0.05079		YNOV214	DDC2oe	YDR425W	SNX41	0.88643	0.099	0.93526	0.062	-0.05854	0.099	0.00038	-0.05854
YNOV214	DDC2oe	YDR465C	RMT2	1.02735	0.08	1.0814	0.014	-0.05813	0.079	0.00013	-0.05813		YNOV214	DDC2oe	YBL056W	PTC3	1.00717	0.021	1.06027	0.01	-0.05059	0.021	0	-0.05059		YNOV214	DDC2oe	YPR200C	ARR2	1.16174	0.019	1.21867	0.014	-0.05843	0.019	0	-0.05843
YNOV214	DDC2oe	YML041C	VPS71	0.74329	0.035	0.77062	0.137	-0.05795	0.035	3e-05	-0.05795		YNOV214	DDC2oe	YMR107W	SPG4	1.03725	0.116	1.0896	0.039	-0.0503	0.116	0.00038	-0.0503		YNOV214	DDC2oe	YPR150W	YPR150W	0.97608	0.047	1.02776	0.04	-0.05842	0.047	3e-05	-0.05842
YNOV214	DDC2oe	YCL016C	DCC1	0.80443	0.039	0.84862	0.09	-0.05794	0.039	3e-05	-0.05794		YNOV214	DDC2oe	YER140W	YER140W	0.99461	0.036	1.03128	0.063	-0.0501	0.036	1e-05	-0.0501		YNOV214	DDC2oe	YNR015W	SMM1	0.92128	0.014	0.9745	0.014	-0.05833	0.014	7e-05	-0.05833
YNOV214	DDC2oe	YKL048C	ELM1	0.44675	0.007	0.50497	0.011	-0.05789	0.007	8e-05	-0.05789		YNOV214	DDC2oe	YLR408C	BLS1	1.06768	0.035	1.11627	0.006	-0.05002	0.035	1e-05	-0.05002		YNOV214	DDC2oe	YLR282C	YLR282C	0.93606	0.099	0.98916	0.031	-0.05793	0.099	0.00033	-0.05793
YNOV214	DDC2oe	YLR131C	ACE2	0.58166	0.066	0.64088	0.051	-0.05788	0.066	0.0004	-0.05788		YNOV214	DDC2oe	YMR226C	YMR226C	1.01437	0.045	1.06175	0.007	-0.04997	0.045	2e-05	-0.04997		YNOV214	DDC2oe	YDL074C	BRE1	0.45338	0.023	0.51567	0.022	-0.05783	0.023	0.00085	-0.05783
YNOV214	DDC2oe	YKL068W	NUP100	0.91305	0.008	0.96685	0.014	-0.05781	0.008	3e-05	-0.05781		YNOV214	DDC2oe	YOR368W	RAD17	0.94141	0.06	0.98877	0.018	-0.04981	0.06	7e-05	-0.04981		YNOV214	DDC2oe	YBR078W	ECM33	1.14731	0.018	1.20615	0.007	-0.0578	0.018	0	-0.0578
YNOV214	DDC2oe	YGL028C	SCW11	1.04289	0.026	1.08251	0.064	-0.05739	0.026	0.00021	-0.05739		YNOV214	DDC2oe	YDR348C	PAL1	1.01417	0.057	1.05641	0.039	-0.04946	0.057	5e-05	-0.04946		YNOV214	DDC2oe	YDR363W-A	SEM1	0.95669	0.053	1.00127	0.053	-0.05759	0.053	5e-05	-0.05759
YNOV214	DDC2oe	YMR263W	SAP30	0.90459	0.129	0.95573	0.015	-0.05728	0.129	0.00079	-0.05728		YNOV214	DDC2oe	YOL081W	IRA2	0.90831	0.029	0.95675	0.03	-0.04938	0.029	1e-05	-0.04938		YNOV214	DDC2oe	YDR158W	HOM2	0.85506	0.061	0.92054	0.018	-0.05747	0.061	0.0001	-0.05747
YNOV214	DDC2oe	YOR317W	FAA1	0.98815	0.006	1.04745	0.016	-0.05686	0.006	1e-05	-0.05686		YNOV214	DDC2oe	YDR178W	SDH4	0.91248	0.067	0.96098	0.063	-0.04936	0.067	0.00011	-0.04936		YNOV214	DDC2oe	YGR143W	SKN1	1.02141	0.007	1.0892	0.028	-0.05718	0.007	1e-05	-0.05718
YNOV214	DDC2oe	YPR046W	MCM16	1.06334	0.016	1.12077	0.007	-0.05673	0.016	0	-0.05673		YNOV214	DDC2oe	YBR033W	EDS1	1.05313	0.072	1.0994	0.007	-0.04929	0.072	9e-05	-0.04929		YNOV214	DDC2oe	YKL027W	YKL027W	0.89696	0.026	0.94262	0.039	-0.05705	0.026	1e-05	-0.05705
YNOV214	DDC2oe	YBR241C	YBR241C	0.98097	0.127	1.02826	0.045	-0.0567	0.127	0.00059	-0.0567		YNOV214	DDC2oe	YPL194W	DDC1	0.94385	0.029	0.99442	0.025	-0.04927	0.029	1e-05	-0.04927		YNOV214	DDC2oe	YMR129W	POM152	0.99831	0.007	1.05335	0.025	-0.05702	0.007	2e-05	-0.05702
YNOV214	DDC2oe	YAL043C-A	YAL043C-A	0.95277	0.05	1.00795	0.024	-0.05669	0.05	4e-05	-0.05669		YNOV214	DDC2oe	YMR080C	NAM7	1.00179	0.009	1.05356	0.031	-0.04926	0.009	3e-05	-0.04926		YNOV214	DDC2oe	YIL043C	CBR1	0.97232	0.021	1.02753	0.005	-0.05689	0.021	0	-0.05689
YNOV214	DDC2oe	YBL070C	YBL070C	1.00674	0.023	1.06056	0.01	-0.05642	0.023	0	-0.05642		YNOV214	DDC2oe	YPL157W	TGS1	0.43225	0.02	0.48399	0.054	-0.04921	0.02	0.00071	-0.04921		YNOV214	DDC2oe	YER153C	PET122	0.71576	0.041	0.77382	0.003	-0.05679	0.041	5e-05	-0.05679
YNOV214	DDC2oe	YDR493W	MZM1	0.89754	0.069	0.94946	0.045	-0.05639	0.069	0.00013	-0.05639		YNOV214	DDC2oe	YDR421W	ARO80	0.89802	0.059	0.94699	0.018	-0.04896	0.059	8e-05	-0.04896		YNOV214	DDC2oe	YBR231C	SWC5	0.7615	0.034	0.81373	0.01	-0.05671	0.034	3e-05	-0.05671
YNOV214	DDC2oe	YER176W	ECM32	0.99051	0.038	1.04626	0.027	-0.05613	0.038	2e-05	-0.05613		YNOV214	DDC2oe	YDR382W	RPP2B	1.08144	0.085	1.13978	0.028	-0.04882	0.085	0.00013	-0.04882		YNOV214	DDC2oe	YLR169W	YLR169W	0.88052	0.098	0.93717	0.022	-0.05638	0.098	0.00037	-0.05638
YNOV214	DDC2oe	YMR052C-A	YMR052C-A	0.86859	0.142	0.93074	0.063	-0.05597	0.141	0.00117	-0.05597		YNOV214	DDC2oe	YPR077C	YPR077C	0.94205	0.084	0.98951	0.021	-0.04881	0.084	0.0002	-0.04881		YNOV214	DDC2oe	YIL012W	YIL012W	0.97496	0.003	1.03102	0.041	-0.05637	0.003	0	-0.05637
YNOV214	DDC2oe	YOR033C	EXO1	0.99528	0.051	1.05781	0.017	-0.05592	0.051	4e-05	-0.05592		YNOV214	DDC2oe	YOL008W	COQ10	0.74985	0.004	0.79454	0.027	-0.04877	0.004	1e-05	-0.04877		YNOV214	DDC2oe	YMR135C	GID8	0.99014	0.002	1.03088	0.057	-0.05608	0.002	0	-0.05608
YNOV214	DDC2oe	YOL068C	HST1	0.97993	0.008	1.03166	0.011	-0.0559	0.008	2e-05	-0.0559		YNOV214	DDC2oe	YLR253W	YLR253W	1.0011	0.037	1.03989	0.02	-0.0486	0.037	0.00045	-0.0486		YNOV214	DDC2oe	YJR134C	SGM1	0.94943	0.097	1.00135	0.046	-0.05604	0.097	0.00029	-0.05604
YNOV214	DDC2oe	YLR137W	RKM5	1.00505	0.021	1.05809	0.026	-0.05587	0.021	0	-0.05587		YNOV214	DDC2oe	YLR219W	MSC3	1.00701	0.058	1.0631	0.054	-0.04856	0.058	5e-05	-0.04856		YNOV214	DDC2oe	YPR058W	YMC1	1.02213	0.034	1.07539	0.012	-0.05596	0.034	1e-05	-0.05596
YNOV214	DDC2oe	YOL138C	RTC1	0.73807	0.054	0.80975	0.07	-0.05584	0.054	0.00011	-0.05584		YNOV214	DDC2oe	YFL004W	VTC2	0.94965	0.025	0.98736	0.037	-0.04855	0.025	1e-05	-0.04855		YNOV214	DDC2oe	YOL061W	PRS5	0.98087	0.015	1.03411	0.026	-0.05585	0.015	0	-0.05585
YNOV214	DDC2oe	YKL160W	ELF1	0.9316	0.073	0.98711	0.033	-0.0558	0.072	0.00013	-0.0558		YNOV214	DDC2oe	YLL049W	LDB18	0.88435	0.019	0.93354	0.006	-0.04847	0.019	0	-0.04847		YNOV214	DDC2oe	YLL043W	FPS1	0.94836	0.038	0.99513	0.046	-0.05582	0.038	2e-05	-0.05582
YNOV214	DDC2oe	YNL108C	YNL108C	0.89544	0.078	0.94698	0.025	-0.05566	0.078	0.00018	-0.05566		YNOV214	DDC2oe	YNR065C	YNR065C	0.9537	0.05	1.01087	0.041	-0.04842	0.05	4e-05	-0.04842		YNOV214	DDC2oe	YOL016C	CMK2	0.97425	0.1	1.0148	0.098	-0.0556	0.1	0.0003	-0.0556
YNOV214	DDC2oe	YAL066W	YAL066W	0.92566	0.019	0.96715	0.046	-0.05562	0.019	0	-0.05562		YNOV214	DDC2oe	YJL095W	BCK1	0.98838	0.017	1.0361	0.018	-0.04817	0.017	0.0001	-0.04817		YNOV214	DDC2oe	YNL115C	YNL115C	0.92183	0.013	0.96236	0.055	-0.05559	0.013	6e-05	-0.05559
YNOV214	DDC2oe	YOR080W	DIA2	0.41354	0.017	0.46643	0.026	-0.0556	0.017	2e-05	-0.0556		YNOV214	DDC2oe	YKL092C	BUD2	1.01531	0.061	1.05095	0.051	-0.04813	0.061	6e-05	-0.04813		YNOV214	DDC2oe	YKL093W	MBR1	0.91569	0.059	0.9726	0.042	-0.05559	0.059	7e-05	-0.05559
YNOV214	DDC2oe	YLR189C	ATG26	0.98136	0.04	1.0422	0.038	-0.05552	0.04	2e-05	-0.05552		YNOV214	DDC2oe	YKR015C	YKR015C	1.08337	0.012	1.13117	0.012	-0.04805	0.012	0	-0.04805		YNOV214	DDC2oe	YDL056W	MBP1	1.12127	0.07	1.17397	0.011	-0.05558	0.07	7e-05	-0.05558
YNOV214	DDC2oe	YLR172C	DPH5	0.95322	0.059	1.00918	0.01	-0.05548	0.059	7e-05	-0.05548		YNOV214	DDC2oe	YLR034C	SMF3	0.93797	0.013	0.98842	0.036	-0.04805	0.013	7e-05	-0.04805		YNOV214	DDC2oe	YOL162W	YOL162W	0.90081	0.035	0.95612	0.002	-0.0553	0.035	2e-05	-0.0553
YNOV214	DDC2oe	YLR448W	RPL6B	0.82042	0.091	0.87701	0.026	-0.05546	0.091	0.00038	-0.05546		YNOV214	DDC2oe	YMR048W	CSM3	1.00227	0.057	1.04969	0.015	-0.04801	0.057	5e-05	-0.04801		YNOV214	DDC2oe	YNL040W	YNL040W	0.93538	0.045	0.994	0.013	-0.05524	0.045	3e-05	-0.05524
YNOV214	DDC2oe	YLR089C	ALT1	0.34789	0.047	0.38988	0.05	-0.05541	0.047	0.00066	-0.05541		YNOV214	DDC2oe	YLR092W	SUL2	1.02199	0.04	1.06519	0.055	-0.04796	0.04	2e-05	-0.04796		YNOV214	DDC2oe	YLR062C	YLR062C	0.82906	0.127	0.87766	0.027	-0.05524	0.127	0.00098	-0.05524
YNOV214	DDC2oe	YOL073C	YOL073C	1.00323	0.021	1.04073	0.053	-0.05535	0.021	0	-0.05535		YNOV214	DDC2oe	YLR185W	RPL37A	0.49591	0.044	0.50878	0.116	-0.04777	0.044	0.00019	-0.04777		YNOV214	DDC2oe	YOR010C	TIR2	1.04946	0.023	1.10457	0.005	-0.05511	0.023	0	-0.05511
YNOV214	DDC2oe	YLR104W	LCL2	0.96762	0.078	1.01579	0.041	-0.05479	0.078	0.00014	-0.05479		YNOV214	DDC2oe	YDR285W	ZIP1	1.07824	0.04	1.12138	0.043	-0.04772	0.04	1e-05	-0.04772		YNOV214	DDC2oe	YJR079W	YJR079W	0.98059	0.019	1.03758	0.041	-0.05505	0.019	0	-0.05505
YNOV214	DDC2oe	YIL001W	YIL001W	0.97863	0.012	1.0304	0.008	-0.05438	0.012	5e-05	-0.05438		YNOV214	DDC2oe	YBL095W	YBL095W	0.97845	0.008	1.02595	0.021	-0.04759	0.008	2e-05	-0.04759		YNOV214	DDC2oe	YGR254W	ENO1	0.96344	0.069	1.00772	0.078	-0.05488	0.069	0.0001	-0.05488
YNOV214	DDC2oe	YPL171C	OYE3	0.9228	0.134	0.97875	0.01	-0.05432	0.134	0.00083	-0.05432		YNOV214	DDC2oe	YDR466W	PKH3	1.12074	0.018	1.17623	0.038	-0.04752	0.018	0	-0.04752		YNOV214	DDC2oe	YMR030W	RSF1	0.9723	0.053	1.04316	0.067	-0.05488	0.053	4e-05	-0.05488
YNOV214	DDC2oe	YOR084W	LPX1	1.02614	0.032	1.07072	0.043	-0.05429	0.032	1e-05	-0.05429		YNOV214	DDC2oe	YFL003C	MSH4	1.02	0.056	1.069	0.015	-0.04743	0.056	5e-05	-0.04743		YNOV214	DDC2oe	YIL128W	MET18	0.94357	0.029	0.99502	0.02	-0.05485	0.029	1e-05	-0.05485
YNOV214	DDC2oe	YOR007C	SGT2	0.97091	0.02	1.03345	0.023	-0.05369	0.019	0	-0.05369		YNOV214	DDC2oe	YAL018C	YAL018C	0.9656	0.098	1.00721	0.011	-0.04732	0.098	0.00029	-0.04732		YNOV214	DDC2oe	YGR039W	YGR039W	0.9639	0.017	1.0129	0.013	-0.05477	0.017	0.0001	-0.05477
YNOV214	DDC2oe	YGR261C	APL6	1.03871	0.067	1.0922	0.013	-0.05357	0.067	7e-05	-0.05357		YNOV214	DDC2oe	YJL197W	UBP12	1.01492	0.085	1.07108	0.053	-0.0473	0.085	0.00016	-0.0473		YNOV214	DDC2oe	YNL147W	LSM7	0.88114	0.043	0.938	0.017	-0.05455	0.043	3e-05	-0.05455
YNOV214	DDC2oe	YML036W	CGI121	1.05064	0.071	1.10565	0.006	-0.05355	0.071	9e-05	-0.05355		YNOV214	DDC2oe	YHR031C	RRM3	0.99032	0.057	1.03667	0.026	-0.04719	0.057	5e-05	-0.04719		YNOV214	DDC2oe	YDR225W	HTA1	0.87066	0.024	0.92163	0.019	-0.05448	0.024	1e-05	-0.05448
YNOV214	DDC2oe	YGL244W	RTF1	0.4134	0.021	0.46177	0.013	-0.05351	0.021	3e-05	-0.05351		YNOV214	DDC2oe	YDR260C	SWM1	1.06635	0.049	1.11335	0.062	-0.04714	0.049	3e-05	-0.04714		YNOV214	DDC2oe	YDR035W	ARO3	1.16068	0.032	1.2162	0.043	-0.05443	0.032	1e-05	-0.05443
YNOV214	DDC2oe	YFL032W	YFL032W	0.7352	0.07	0.7912	0.013	-0.05342	0.07	0.00024	-0.05342		YNOV214	DDC2oe	YPL232W	SSO1	0.92236	0.051	0.96497	0.036	-0.04714	0.051	5e-05	-0.04714		YNOV214	DDC2oe	YOR202W	HIS3	0.94332	0.309	0.96866	0.223	-0.05439	0.309	0	-0.05439
YNOV214	DDC2oe	YKL040C	NFU1	0.88419	0.015	0.9389	0.007	-0.05339	0.014	9e-05	-0.05339		YNOV214	DDC2oe	YOR182C	RPS30B	0.63653	0.043	0.6835	0.007	-0.04707	0.043	8e-05	-0.04707		YNOV214	DDC2oe	YPR076W	YPR076W	0.86631	0.103	0.9218	0.024	-0.05434	0.103	0.00046	-0.05434
YNOV214	DDC2oe	YOR202W	HIS3	0.95148	0.219	0.96615	0.202	-0.05335	0.219	0	-0.05335		YNOV214	DDC2oe	YER186C	YER186C	1.01693	0.009	1.06614	0.009	-0.04706	0.009	0	-0.04706		YNOV214	DDC2oe	YKL187C	YKL187C	0.99039	0.038	1.0441	0.011	-0.05426	0.038	2e-05	-0.05426
YNOV214	DDC2oe	YDR192C	NUP42	0.93767	0.054	0.98797	0.022	-0.05334	0.054	5e-05	-0.05334		YNOV214	DDC2oe	YCR026C	NPP1	1.07252	0.033	1.11896	0.035	-0.04696	0.033	1e-05	-0.04696		YNOV214	DDC2oe	YGL056C	SDS23	0.98575	0.105	1.04038	0.017	-0.05423	0.105	0.00033	-0.05423
YNOV214	DDC2oe	YOR185C	GSP2	0.80253	0.154	0.87312	0.105	-0.05325	0.154	0.0019	-0.05325		YNOV214	DDC2oe	YMR299C	DYN3	1.08491	0.039	1.12532	0.047	-0.04691	0.039	1e-05	-0.04691		YNOV214	DDC2oe	YPL100W	ATG21	0.97726	0.005	1.02303	0.027	-0.0542	0.005	1e-05	-0.0542
YNOV214	DDC2oe	YOR309C	YOR309C	0.80382	0.135	0.85869	0.089	-0.05322	0.134	0.00127	-0.05322		YNOV214	DDC2oe	YPR122W	AXL1	0.91837	0.099	0.95399	0.05	-0.04676	0.099	0.00035	-0.04676		YNOV214	DDC2oe	YOL131W	YOL131W	0.95194	0.029	1.00426	0.028	-0.05418	0.029	1e-05	-0.05418
YNOV214	DDC2oe	YCR030C	SYP1	0.91473	0.056	0.95311	0.05	-0.05322	0.056	6e-05	-0.05322		YNOV214	DDC2oe	YBR057C	MUM2	0.93912	0.023	0.98435	0.014	-0.04675	0.023	0	-0.04675		YNOV214	DDC2oe	YNL082W	PMS1	0.7816	0.027	0.8399	0.011	-0.05413	0.027	0.00039	-0.05413
YNOV214	DDC2oe	YOR382W	FIT2	0.93461	0.007	0.98777	0.005	-0.05317	0.007	2e-05	-0.05317		YNOV214	DDC2oe	YPL034W	YPL034W	1.10838	0.032	1.15331	0.003	-0.04663	0.032	1e-05	-0.04663		YNOV214	DDC2oe	YNR067C	DSE4	1.02619	0.046	1.08656	0.06	-0.05407	0.046	3e-05	-0.05407
YNOV214	DDC2oe	YOL004W	SIN3	0.48487	0.023	0.53305	0.032	-0.05311	0.023	0.00077	-0.05311		YNOV214	DDC2oe	YDR105C	TMS1	0.99688	0.042	1.04367	0.054	-0.04637	0.042	2e-05	-0.04637		YNOV214	DDC2oe	YDR146C	SWI5	1.04934	0.042	1.10314	0.017	-0.05396	0.042	2e-05	-0.05396
YNOV214	DDC2oe	YGR123C	PPT1	0.96953	0.021	1.01868	0.022	-0.05302	0.021	0.00016	-0.05302		YNOV214	DDC2oe	YOR296W	YOR296W	0.91172	0.047	0.95716	0.031	-0.04599	0.047	4e-05	-0.04599		YNOV214	DDC2oe	YPL156C	PRM4	1.04088	0.082	1.0898	0.021	-0.05393	0.082	0.00013	-0.05393
YNOV214	DDC2oe	YJL128C	PBS2	0.90027	0.011	0.94033	0.066	-0.05279	0.011	5e-05	-0.05279		YNOV214	DDC2oe	YBR271W	EFM2	0.99715	0.041	1.04221	0.004	-0.04599	0.041	2e-05	-0.04599		YNOV214	DDC2oe	YOR349W	CIN1	0.95078	0.025	1.01102	0.018	-0.05389	0.025	0.00024	-0.05389
YNOV214	DDC2oe	YDR105C	TMS1	1.02056	0.024	1.0754	0.035	-0.05276	0.024	0	-0.05276		YNOV214	DDC2oe	YGR229C	SMI1	0.6668	0.055	0.72175	0.048	-0.0459	0.055	0.00015	-0.0459		YNOV214	DDC2oe	YPL220W	RPL1A	0.91974	0.08	0.97742	0.02	-0.05387	0.08	0.00018	-0.05387
YNOV214	DDC2oe	YBR183W	YPC1	1.02385	0.009	1.07382	0.012	-0.05275	0.009	2e-05	-0.05275		YNOV214	DDC2oe	YOR037W	CYC2	0.87982	0.121	0.91571	0.105	-0.04589	0.121	0.00071	-0.04589		YNOV214	DDC2oe	YPL213W	LEA1	0.69653	0.057	0.74823	0.028	-0.05367	0.057	0.00015	-0.05367
YNOV214	DDC2oe	YOL028C	YAP7	0.95099	0.069	1.01387	0.092	-0.05273	0.069	0.00011	-0.05273		YNOV214	DDC2oe	YLR193C	UPS1	0.70174	0.068	0.73914	0.059	-0.04588	0.068	0.00025	-0.04588		YNOV214	DDC2oe	YPL258C	THI21	0.93771	0.083	0.98043	0.074	-0.05367	0.082	0.00019	-0.05367
YNOV214	DDC2oe	YOR079C	ATX2	0.97707	0.033	1.03016	0.005	-0.05251	0.032	1e-05	-0.05251		YNOV214	DDC2oe	YMR317W	YMR317W	0.95915	0.082	1.00873	0.01	-0.04583	0.082	0.00017	-0.04583		YNOV214	DDC2oe	YER161C	SPT2	0.95835	0.023	1.00992	0.024	-0.0535	0.023	0	-0.0535
YNOV214	DDC2oe	YJR094C	IME1	1.04354	0.113	1.09996	0.014	-0.05241	0.112	0.00034	-0.05241		YNOV214	DDC2oe	YDL203C	ACK1	0.96304	0.055	1.00347	0.019	-0.04583	0.055	5e-05	-0.04583		YNOV214	DDC2oe	YBR244W	GPX2	1.13616	0.006	1.19493	0.032	-0.05332	0.006	1e-05	-0.05332
YNOV214	DDC2oe	YDL194W	SNF3	0.79866	0.028	0.84261	0.033	-0.05239	0.028	1e-05	-0.05239		YNOV214	DDC2oe	YCR049C	YCR049C	0.98159	0.094	1.01772	0.051	-0.04581	0.094	0.00024	-0.04581		YNOV214	DDC2oe	YDL088C	ASM4	1.03262	0.053	1.08715	0.031	-0.05326	0.053	4e-05	-0.05326
YNOV214	DDC2oe	YGL115W	SNF4	0.80359	0.163	0.85398	0.025	-0.05231	0.163	0.00223	-0.05231		YNOV214	DDC2oe	YOL106W	YOL106W	0.94559	0.019	0.98508	0.041	-0.04572	0.019	0.00013	-0.04572		YNOV214	DDC2oe	YJR059W	PTK2	0.98438	0.045	1.02366	0.056	-0.05321	0.045	3e-05	-0.05321
YNOV214	DDC2oe	YMR159C	ATG16	0.98149	0.134	1.03496	0.004	-0.05213	0.133	0.00069	-0.05213		YNOV214	DDC2oe	YDL099W	BUG1	1.0064	0.045	1.04867	0.008	-0.04562	0.045	2e-05	-0.04562		YNOV214	DDC2oe	YER059W	PCL6	1.00299	0.009	1.04751	0.016	-0.05309	0.009	3e-05	-0.05309
YNOV214	DDC2oe	YFL042C	YFL042C	0.9747	0.03	1.01914	0.022	-0.05205	0.03	1e-05	-0.05205		YNOV214	DDC2oe	YDR496C	PUF6	0.59754	0.024	0.65016	0.076	-0.0456	0.024	0.00053	-0.0456		YNOV214	DDC2oe	YGR008C	STF2	0.96197	0.077	1.01472	0.013	-0.05298	0.077	0.00014	-0.05298
YNOV214	DDC2oe	YOL019W	YOL019W	1.00111	0.094	1.05403	0.005	-0.05197	0.094	0.00023	-0.05197		YNOV214	DDC2oe	YPL145C	KES1	1.02078	0.006	1.0613	0.021	-0.04554	0.006	0	-0.04554		YNOV214	DDC2oe	YPR021C	AGC1	0.98322	0.053	1.03237	0.016	-0.05291	0.053	4e-05	-0.05291
YNOV214	DDC2oe	YCL061C	MRC1	0.92547	0.027	0.97224	0.049	-0.0517	0.027	1e-05	-0.0517		YNOV214	DDC2oe	YML026C	RPS18B	0.75043	0.03	0.78415	0.051	-0.04539	0.03	0.00052	-0.04539		YNOV214	DDC2oe	YER140W	YER140W	1.01129	0.122	1.06224	0.008	-0.05287	0.122	0.00048	-0.05287
YNOV214	DDC2oe	YKL213C	DOA1	0.8563	0.033	0.90922	0.02	-0.05137	0.033	0.0005	-0.05137		YNOV214	DDC2oe	YPL230W	USV1	1.00414	0.034	1.04036	0.03	-0.0452	0.034	1e-05	-0.0452		YNOV214	DDC2oe	YNL009W	IDP3	1.06927	0.058	1.12217	0.004	-0.05275	0.057	4e-05	-0.05275
YNOV214	DDC2oe	YJR131W	MNS1	0.96913	0.048	1.02183	0.006	-0.05119	0.048	3e-05	-0.05119		YNOV214	DDC2oe	YOR180C	DCI1	0.91236	0.037	0.95132	0.027	-0.04518	0.036	2e-05	-0.04518		YNOV214	DDC2oe	YFL063W	YFL063W	1.04517	0.063	1.10502	0.042	-0.05268	0.063	6e-05	-0.05268
YNOV214	DDC2oe	YGL152C	YGL152C	0.92475	0.045	0.9671	0.017	-0.05115	0.045	3e-05	-0.05115		YNOV214	DDC2oe	YOR142W	LSC1	0.98586	0.019	1.0343	0.009	-0.04518	0.019	0.00013	-0.04518		YNOV214	DDC2oe	YOR185C	GSP2	0.9757	0.062	1.02954	0.006	-0.05265	0.062	7e-05	-0.05265
YNOV214	DDC2oe	YOR381W	FRE3	0.95879	0.091	0.99561	0.058	-0.05104	0.091	0.00023	-0.05104		YNOV214	DDC2oe	YBR203W	COS111	1.00146	0.015	1.04716	0.002	-0.04512	0.015	0	-0.04512		YNOV214	DDC2oe	YJR107W	YJR107W	1.04011	0.008	1.09336	0.004	-0.05262	0.008	2e-05	-0.05262
YNOV214	DDC2oe	YPR065W	ROX1	0.8936	0.043	0.94469	0.039	-0.05092	0.042	3e-05	-0.05092		YNOV214	DDC2oe	YOL018C	TLG2	0.76722	0.06	0.81437	0.027	-0.04508	0.06	0.00013	-0.04508		YNOV214	DDC2oe	YDR469W	SDC1	0.71811	0.036	0.76866	0.024	-0.05259	0.036	3e-05	-0.05259
YNOV214	DDC2oe	YKL053C-A	MDM35	0.63167	0.065	0.67297	0.044	-0.0509	0.065	0.00029	-0.0509		YNOV214	DDC2oe	YKL068W	NUP100	0.93155	0.003	0.97791	0.021	-0.04507	0.003	0	-0.04507		YNOV214	DDC2oe	YGL174W	BUD13	0.94933	0.077	1.00398	0.011	-0.05255	0.077	0.00014	-0.05255
YNOV214	DDC2oe	YMR258C	ROY1	1.02645	0.017	1.07887	0.006	-0.05081	0.017	9e-05	-0.05081		YNOV214	DDC2oe	YKL176C	LST4	0.90318	0.028	0.95054	0.006	-0.04497	0.028	1e-05	-0.04497		YNOV214	DDC2oe	YOL036W	YOL036W	0.87504	0.115	0.9328	0.042	-0.05248	0.115	0.00062	-0.05248
YNOV214	DDC2oe	YMR036C	MIH1	1.01587	0.06	1.06143	0.031	-0.0508	0.06	6e-05	-0.0508		YNOV214	DDC2oe	YOL014W	YOL014W	0.98898	0.102	1.02518	0.017	-0.04496	0.102	0.0003	-0.04496		YNOV214	DDC2oe	YJR103W	URA8	0.87605	0.005	0.92979	0.041	-0.05247	0.005	1e-05	-0.05247
YNOV214	DDC2oe	YLR035C	MLH2	0.9669	0.073	1.017	0.011	-0.05075	0.073	0.00012	-0.05075		YNOV214	DDC2oe	YFR009W	GCN20	0.87514	0.016	0.89582	0.088	-0.04491	0.016	0.00011	-0.04491		YNOV214	DDC2oe	YPR120C	CLB5	0.96656	0.021	1.02233	0.016	-0.05245	0.021	0	-0.05245
YNOV214	DDC2oe	YOL116W	MSN1	0.76484	0.019	0.82309	0.04	-0.05074	0.019	0.00021	-0.05074		YNOV214	DDC2oe	YPR018W	RLF2	0.8612	0.069	0.90572	0.077	-0.04489	0.068	0.00014	-0.04489		YNOV214	DDC2oe	YHR200W	RPN10	0.85611	0.039	0.91209	0.039	-0.05236	0.039	3e-05	-0.05236
YNOV214	DDC2oe	YMR141C	YMR141C	1.03783	0.03	1.07812	0.027	-0.05063	0.03	1e-05	-0.05063		YNOV214	DDC2oe	YPL144W	POC4	0.91427	0.023	0.95388	0.023	-0.04481	0.023	0	-0.04481		YNOV214	DDC2oe	YPL110C	GDE1	1.04529	0.087	1.08294	0.052	-0.0523	0.087	0.00016	-0.0523
YNOV214	DDC2oe	YGR126W	YGR126W	0.99002	0.014	1.05309	0.063	-0.05057	0.014	6e-05	-0.05057		YNOV214	DDC2oe	YOL162W	YOL162W	0.91716	0.083	0.96255	0.028	-0.04478	0.083	0.00021	-0.04478		YNOV214	DDC2oe	YKR016W	FCJ1	0.87477	0.031	0.92747	0.051	-0.05219	0.031	1e-05	-0.05219
YNOV214	DDC2oe	YOL131W	YOL131W	0.9372	0.01	1.00666	0.056	-0.05043	0.01	4e-05	-0.05043		YNOV214	DDC2oe	YLR058C	SHM2	0.99343	0.024	1.04208	0.008	-0.04478	0.024	0	-0.04478		YNOV214	DDC2oe	YGL197W	MDS3	0.92631	0.041	0.97817	0.008	-0.0518	0.041	0.00065	-0.0518
YNOV214	DDC2oe	YKL114C	APN1	0.99345	0.01	1.03764	0.056	-0.05038	0.01	4e-05	-0.05038		YNOV214	DDC2oe	YPR192W	AQY1	1.0597	0.017	1.11106	0.045	-0.0446	0.017	0	-0.0446		YNOV214	DDC2oe	YDL200C	MGT1	0.97519	0.053	1.01789	0.044	-0.05174	0.053	5e-05	-0.05174
YNOV214	DDC2oe	YPL227C	ALG5	1.09551	0.001	1.13996	0.029	-0.05028	0.001	0	-0.05028		YNOV214	DDC2oe	YHR029C	YHI9	0.93618	0.103	1.0012	0.076	-0.04452	0.103	0.00037	-0.04452		YNOV214	DDC2oe	YBR255W	MTC4	0.86915	0.014	0.91951	0.01	-0.05172	0.014	9e-05	-0.05172
YNOV214	DDC2oe	YGL197W	MDS3	0.95408	0.111	1.01469	0.021	-0.05024	0.111	0.00043	-0.05024		YNOV214	DDC2oe	YPR164W	MMS1	0.87834	0.026	0.91796	0.024	-0.04449	0.025	1e-05	-0.04449		YNOV214	DDC2oe	YMR012W	CLU1	0.96715	0.013	1.00914	0.022	-0.05167	0.013	6e-05	-0.05167
YNOV214	DDC2oe	YOR306C	MCH5	1.01035	0.021	1.03741	0.071	-0.05023	0.021	0	-0.05023		YNOV214	DDC2oe	YDR109C	YDR109C	0.98044	0.01	1.01966	0.01	-0.04443	0.01	3e-05	-0.04443		YNOV214	DDC2oe	YIR019C	FLO11	1.045	0.035	1.09264	0.017	-0.05165	0.035	1e-05	-0.05165
YNOV214	DDC2oe	YLR169W	YLR169W	0.92678	0.047	0.97447	0.013	-0.05017	0.047	4e-05	-0.05017		YNOV214	DDC2oe	YGL215W	CLG1	0.98641	0.033	1.02879	0.006	-0.04441	0.033	1e-05	-0.04441		YNOV214	DDC2oe	YHR021C	RPS27B	0.57383	0.041	0.61102	0.069	-0.05155	0.041	0.0001	-0.05155
YNOV214	DDC2oe	YJR047C	ANB1	0.87882	0.108	0.92794	0.081	-0.05017	0.108	0.00051	-0.05017		YNOV214	DDC2oe	YOR223W	YOR223W	1.05074	0.1	1.06145	0.126	-0.04436	0.1	0.00024	-0.04436		YNOV214	DDC2oe	YCR059C	YIH1	1.0143	0.034	1.06687	0.05	-0.05147	0.034	1e-05	-0.05147
YNOV214	DDC2oe	YOL124C	TRM11	0.95102	0.062	0.99781	0.016	-0.05013	0.062	8e-05	-0.05013		YNOV214	DDC2oe	YMR039C	SUB1	0.86388	0.025	0.90606	0.011	-0.04435	0.025	1e-05	-0.04435		YNOV214	DDC2oe	YPR125W	YLH47	1.01044	0.043	1.0597	0.015	-0.05147	0.043	2e-05	-0.05147
YNOV214	DDC2oe	YKL128C	PMU1	0.90786	0.003	0.96431	0.019	-0.05013	0.003	0	-0.05013		YNOV214	DDC2oe	YPL140C	MKK2	0.98092	0.049	1.04133	0.034	-0.04434	0.049	3e-05	-0.04434		YNOV214	DDC2oe	YLR111W	YLR111W	0.99436	0.001	1.04264	0.012	-0.05133	0.001	0	-0.05133
YNOV214	DDC2oe	YLR030W	YLR030W	0.88313	0.073	0.91421	0.061	-0.05007	0.073	0.00016	-0.05007		YNOV214	DDC2oe	YBL037W	APL3	0.97202	0.058	1.00534	0.023	-0.04419	0.058	6e-05	-0.04419		YNOV214	DDC2oe	YLR352W	YLR352W	0.99234	0.075	1.04226	0.038	-0.05115	0.075	0.00012	-0.05115
YNOV214	DDC2oe	YNL087W	TCB2	0.97672	0.127	0.97935	0.182	-0.05001	0.126	0.00059	-0.05001		YNOV214	DDC2oe	YPL111W	CAR1	1.0216	0.003	1.06267	0.005	-0.04406	0.003	0	-0.04406		YNOV214	DDC2oe	YNR013C	PHO91	0.98786	0.019	1.0524	0.029	-0.05101	0.019	0.00013	-0.05101
YNOV214	DDC2oe	YOR202W	HIS3	0.95273	0.248	0.96417	0.232	-0.04996	0.247	0	-0.04996		YNOV214	DDC2oe	YHR123W	EPT1	1.05183	0.009	1.09174	0.037	-0.04401	0.009	0	-0.04401		YNOV214	DDC2oe	YPR189W	SKI3	1.07975	0.044	1.13572	0.04	-0.05098	0.044	2e-05	-0.05098
YNOV214	DDC2oe	YHL007C	STE20	0.21189	0.052	0.27384	0.054	-0.04989	0.052	0.00386	-0.04989		YNOV214	DDC2oe	YMR316C-B	YMR316C-B	1.09662	0.049	1.1411	0.027	-0.04392	0.049	3e-05	-0.04392		YNOV214	DDC2oe	YKL081W	TEF4	0.87364	0.016	0.92427	0.012	-0.05089	0.016	0	-0.05089
YNOV214	DDC2oe	YDR130C	FIN1	1.0177	0.013	1.06732	0.003	-0.04973	0.013	6e-05	-0.04973		YNOV214	DDC2oe	YDR270W	CCC2	1.00423	0.021	1.0489	0.016	-0.04383	0.021	0	-0.04383		YNOV214	DDC2oe	YJL060W	BNA3	0.96481	0.014	1.01939	0.035	-0.05085	0.014	8e-05	-0.05085
YNOV214	DDC2oe	YGR271W	SLH1	0.94359	0.056	0.99523	0.066	-0.0497	0.056	6e-05	-0.0497		YNOV214	DDC2oe	YMR153W	NUP53	0.994	0.041	1.03988	0.008	-0.04381	0.041	2e-05	-0.04381		YNOV214	DDC2oe	YJL146W	IDS2	0.96802	0.073	1.01437	0.027	-0.05083	0.073	0.00012	-0.05083
YNOV214	DDC2oe	YBL079W	NUP170	0.81662	0.01	0.86682	0.012	-0.04967	0.01	0	-0.04967		YNOV214	DDC2oe	YBR204C	LDH1	0.95165	0.049	0.99349	0.033	-0.0438	0.049	4e-05	-0.0438		YNOV214	DDC2oe	YOR093C	YOR093C	0.9959	0.005	1.04931	0.031	-0.05076	0.005	1e-05	-0.05076
YNOV214	DDC2oe	YGR217W	CCH1	0.86235	0.028	0.91787	0.029	-0.04964	0.028	0.00035	-0.04964		YNOV214	DDC2oe	YBR113W	YBR113W	1.03262	0.011	1.07469	0.041	-0.04344	0.011	0	-0.04344		YNOV214	DDC2oe	YKR101W	SIR1	0.94526	0.048	0.99018	0.034	-0.05067	0.048	4e-05	-0.05067
YNOV214	DDC2oe	YCL002C	YCL002C	1.02036	0.171	1.07131	0.022	-0.04962	0.17	0.00126	-0.04962		YNOV214	DDC2oe	YLL025W	PAU17	0.95111	0.175	0.97946	0.105	-0.04342	0.175	0.00166	-0.04342		YNOV214	DDC2oe	YKL069W	YKL069W	0.88888	0.055	0.94735	0.032	-0.05066	0.055	6e-05	-0.05066
YNOV214	DDC2oe	YMR060C	SAM37	1.01583	0.001	1.06199	0.014	-0.04939	0.001	0	-0.04939		YNOV214	DDC2oe	YGL168W	HUR1	0.53549	0.056	0.57308	0.046	-0.04329	0.056	0.00031	-0.04329		YNOV214	DDC2oe	YDR352W	YPQ2	1.07729	0.018	1.12397	0.009	-0.05063	0.018	0.0001	-0.05063
YNOV214	DDC2oe	YOR320C	GNT1	0.98517	0.022	1.03106	0.025	-0.04935	0.022	0	-0.04935		YNOV214	DDC2oe	YOR289W	YOR289W	1.03308	0.038	1.0704	0.012	-0.04312	0.038	1e-05	-0.04312		YNOV214	DDC2oe	YJL183W	MNN11	1.00906	0.035	1.06231	0.044	-0.05062	0.035	1e-05	-0.05062
YNOV214	DDC2oe	YOR003W	YSP3	1.05679	0.07	1.1025	0.036	-0.04929	0.07	8e-05	-0.04929		YNOV214	DDC2oe	YLR431C	ATG23	1.0001	0.056	1.04658	0.01	-0.043	0.056	5e-05	-0.043		YNOV214	DDC2oe	YKR057W	RPS21A	0.8	0.083	0.85206	0.033	-0.05013	0.083	0.00031	-0.05013
YNOV214	DDC2oe	YOR312C	RPL20B	0.84538	0.098	0.85211	0.178	-0.04915	0.098	0.00042	-0.04915		YNOV214	DDC2oe	YDL127W	PCL2	0.95628	0.057	0.99702	0.023	-0.04275	0.057	6e-05	-0.04275		YNOV214	DDC2oe	YJR044C	VPS55	0.92328	0.042	0.971	0.06	-0.05007	0.042	3e-05	-0.05007
YNOV214	DDC2oe	YGR232W	NAS6	0.95757	0.019	1.00001	0.019	-0.049	0.019	0	-0.049		YNOV214	DDC2oe	YLR012C	YLR012C	1.00483	0.032	1.03511	0.06	-0.04272	0.032	1e-05	-0.04272		YNOV214	DDC2oe	YKR074W	AIM29	0.85783	0.04	0.90675	0.034	-0.05006	0.04	3e-05	-0.05006
YNOV214	DDC2oe	YBR187W	GDT1	0.95111	0.009	1.00674	0.027	-0.04894	0.009	3e-05	-0.04894		YNOV214	DDC2oe	YNL094W	APP1	1.01173	0.047	1.05245	0.026	-0.04269	0.047	3e-05	-0.04269		YNOV214	DDC2oe	YKL188C	PXA2	0.96452	0.051	1.00968	0.013	-0.04991	0.051	4e-05	-0.04991
YNOV214	DDC2oe	YNR014W	YNR014W	1.07409	0.02	1.12203	0.007	-0.04875	0.02	0	-0.04875		YNOV214	DDC2oe	YHR012W	VPS29	0.71839	0.043	0.76268	0.002	-0.04258	0.043	6e-05	-0.04258		YNOV214	DDC2oe	YKR035C	YKR035C	0.93387	0.003	0.98488	0.017	-0.04987	0.003	0	-0.04987
YNOV214	DDC2oe	YJR053W	BFA1	0.97197	0.047	1.01657	0.016	-0.04869	0.046	3e-05	-0.04869		YNOV214	DDC2oe	YMR147W	YMR147W	1.01327	0.093	1.05479	0.006	-0.04252	0.093	0.00021	-0.04252		YNOV214	DDC2oe	YGR228W	YGR228W	0.9187	0.036	0.95682	0.041	-0.04968	0.036	2e-05	-0.04968
YNOV214	DDC2oe	YDR537C	YDR537C	0.90287	0.079	0.95478	0.047	-0.04864	0.079	0.00019	-0.04864		YNOV214	DDC2oe	YML072C	TCB3	0.99105	0.024	1.04615	0.064	-0.04247	0.024	0.0002	-0.04247		YNOV214	DDC2oe	YOR132W	VPS17	0.58452	0.021	0.63464	0.013	-0.04967	0.021	1e-05	-0.04967
YNOV214	DDC2oe	YIR017C	MET28	0.63766	0.04	0.69351	0.041	-0.04858	0.04	7e-05	-0.04858		YNOV214	DDC2oe	YOL095C	HMI1	0.67964	0.054	0.71812	0.008	-0.04241	0.053	0.00013	-0.04241		YNOV214	DDC2oe	YDR192C	NUP42	0.99158	0.025	1.0423	0.007	-0.04961	0.025	0	-0.04961
YNOV214	DDC2oe	YDL002C	NHP10	0.43378	0.034	0.46135	0.083	-0.04839	0.034	0.00013	-0.04839		YNOV214	DDC2oe	YPL133C	RDS2	0.97932	0.045	1.02564	0.034	-0.04239	0.045	3e-05	-0.04239		YNOV214	DDC2oe	YDR293C	SSD1	1.1325	0.015	1.17389	0.036	-0.04954	0.015	6e-05	-0.04954
YNOV214	DDC2oe	YKL065C	YET1	0.88981	0.065	0.93884	0.011	-0.04831	0.065	0.00011	-0.04831		YNOV214	DDC2oe	YNL032W	SIW14	0.97108	0.057	1.0147	0.005	-0.04233	0.057	5e-05	-0.04233		YNOV214	DDC2oe	YDR178W	SDH4	0.85617	0.001	0.9002	0.025	-0.04951	0.001	0	-0.04951
YNOV214	DDC2oe	YLR058C	SHM2	0.9992	0.053	1.04189	0.011	-0.04823	0.053	4e-05	-0.04823		YNOV214	DDC2oe	YOL009C	MDM12	0.80237	0.07	0.83913	0.01	-0.04222	0.07	0.00019	-0.04222		YNOV214	DDC2oe	YOL109W	ZEO1	0.99991	0.033	1.04789	0.003	-0.04945	0.033	1e-05	-0.04945
YNOV214	DDC2oe	YPL054W	LEE1	0.95237	0.028	1.00625	0.045	-0.04817	0.028	1e-05	-0.04817		YNOV214	DDC2oe	YOL064C	MET22	0.75683	0.031	0.79833	0	-0.0422	0.031	2e-05	-0.0422		YNOV214	DDC2oe	YJL201W	ECM25	0.96055	0.078	1.0149	0.039	-0.0493	0.078	0.00015	-0.0493
YNOV214	DDC2oe	YGL179C	TOS3	1.04969	0.026	1.10072	0.006	-0.04815	0.026	0	-0.04815		YNOV214	DDC2oe	YOL061W	PRS5	1.01044	0.18	1.06388	0.069	-0.0422	0.18	0.00153	-0.0422		YNOV214	DDC2oe	YCR086W	CSM1	0.99325	0.029	1.04102	0.026	-0.04929	0.029	1e-05	-0.04929
YNOV214	DDC2oe	YKL137W	CMC1	0.97251	0.101	1.00409	0.048	-0.04805	0.101	0.0003	-0.04805		YNOV214	DDC2oe	YJL136C	RPS21B	0.8349	0.026	0.87915	0.029	-0.04218	0.026	1e-05	-0.04218		YNOV214	DDC2oe	YOR008C	SLG1	0.82112	0.054	0.86685	0.015	-0.04915	0.054	8e-05	-0.04915
YNOV214	DDC2oe	YBL032W	HEK2	1.04784	0.043	1.09249	0.031	-0.04803	0.042	2e-05	-0.04803		YNOV214	DDC2oe	YOL047C	YOL047C	0.98196	0.121	1.02516	0.051	-0.04211	0.121	0.00051	-0.04211		YNOV214	DDC2oe	YAR002W	NUP60	1.07417	0.03	1.11993	0.017	-0.04912	0.03	1e-05	-0.04912
YNOV214	DDC2oe	YKL074C	MUD2	0.93081	0.096	0.97826	0.056	-0.04799	0.095	0.0003	-0.04799		YNOV214	DDC2oe	YKL137W	CMC1	0.86258	0.053	0.89413	0.058	-0.04211	0.053	6e-05	-0.04211		YNOV214	DDC2oe	YLR268W	SEC22	0.7952	0.055	0.84318	0.018	-0.04891	0.055	9e-05	-0.04891
YNOV214	DDC2oe	YLR333C	RPS25B	0.95603	0.086	1.00385	0.005	-0.04797	0.086	0.0002	-0.04797		YNOV214	DDC2oe	YGL198W	YIP4	1.04513	0.096	1.07573	0.046	-0.04206	0.096	0.00021	-0.04206		YNOV214	DDC2oe	YMR036C	MIH1	0.95353	0.028	0.99924	0.04	-0.04879	0.028	1e-05	-0.04879
YNOV214	DDC2oe	YDR338C	YDR338C	0.96556	0.055	0.99632	0.06	-0.04779	0.055	5e-05	-0.04779		YNOV214	DDC2oe	YDR254W	CHL4	0.98548	0.021	1.0228	0.037	-0.04205	0.021	0	-0.04205		YNOV214	DDC2oe	YKR042W	UTH1	0.97934	0.066	1.03768	0.078	-0.04877	0.066	9e-05	-0.04877
YNOV214	DDC2oe	YKR031C	SPO14	0.91227	0.044	0.96129	0.019	-0.04771	0.044	3e-05	-0.04771		YNOV214	DDC2oe	YCR077C	PAT1	0.76082	0.054	0.80262	0.018	-0.04197	0.054	0.0001	-0.04197		YNOV214	DDC2oe	YHR012W	VPS29	0.73967	0.007	0.78454	0.032	-0.04873	0.007	3e-05	-0.04873
YNOV214	DDC2oe	YKR064W	OAF3	0.95689	0.032	1.00011	0.018	-0.0476	0.032	1e-05	-0.0476		YNOV214	DDC2oe	YJR021C	REC107	0.99113	0.022	1.03187	0.003	-0.04195	0.022	0	-0.04195		YNOV214	DDC2oe	YCL024W	KCC4	0.98643	0.079	1.03119	0.05	-0.04869	0.079	0.00014	-0.04869
YNOV214	DDC2oe	YPL046C	ELC1	1.02527	0.002	1.06827	0.039	-0.04738	0.002	0	-0.04738		YNOV214	DDC2oe	YIL056W	VHR1	0.97222	0.082	1.01208	0.012	-0.04194	0.082	0.00017	-0.04194		YNOV214	DDC2oe	YER173W	RAD24	0.99842	0.013	1.04584	0.005	-0.04836	0.013	0	-0.04836
YNOV214	DDC2oe	YGR105W	VMA21	0.44678	0.075	0.48084	0.054	-0.04723	0.075	0.00126	-0.04723		YNOV214	DDC2oe	YGR249W	MGA1	0.95133	0.006	0.99062	0.01	-0.0419	0.006	1e-05	-0.0419		YNOV214	DDC2oe	YOL124C	TRM11	0.9049	0.064	0.95576	0.011	-0.0483	0.064	0.0001	-0.0483
YNOV214	DDC2oe	YGL199C	YGL199C	0.92463	0.058	0.97342	0.019	-0.04723	0.058	7e-05	-0.04723		YNOV214	DDC2oe	YER091C-A	YER091C-A	1.03251	0.066	1.07833	0.048	-0.04189	0.066	7e-05	-0.04189		YNOV214	DDC2oe	YLR120C	YPS1	0.94279	0.095	0.99012	0.002	-0.0482	0.095	0.00028	-0.0482
YNOV214	DDC2oe	YML060W	OGG1	0.86553	0.125	0.87361	0.116	-0.04718	0.124	0.00081	-0.04718		YNOV214	DDC2oe	YDL136W	RPL35B	0.49938	0.032	0.57958	0.124	-0.04175	0.032	0.00135	-0.04175		YNOV214	DDC2oe	YLR048W	RPS0B	0.85151	0.065	0.90561	0.022	-0.04815	0.065	0.00012	-0.04815
YNOV214	DDC2oe	YKR080W	MTD1	1.02249	0.019	1.06795	0.007	-0.04709	0.019	0.00011	-0.04709		YNOV214	DDC2oe	YCR090C	YCR090C	0.94666	0.042	0.97817	0.066	-0.04173	0.042	2e-05	-0.04173		YNOV214	DDC2oe	YJR026W	YJR026W	0.94541	0.007	1.00153	0.036	-0.0481	0.007	2e-05	-0.0481
YNOV214	DDC2oe	YGL015C	YGL015C	1.05914	0.14	1.07249	0.109	-0.04671	0.14	0.00063	-0.04671		YNOV214	DDC2oe	YJR053W	BFA1	0.96321	0.045	1.00608	0.021	-0.04169	0.045	3e-05	-0.04169		YNOV214	DDC2oe	YHR207C	SET5	1.01364	0.039	1.06232	0.023	-0.04803	0.039	2e-05	-0.04803
YNOV214	DDC2oe	YCR106W	RDS1	0.98699	0.065	1.02585	0.017	-0.04663	0.065	8e-05	-0.04663		YNOV214	DDC2oe	YGL248W	PDE1	1.03998	0.044	1.07709	0.019	-0.04167	0.044	2e-05	-0.04167		YNOV214	DDC2oe	YDR458C	HEH2	0.88531	0.001	0.93283	0.017	-0.04801	0.001	0	-0.04801
YNOV214	DDC2oe	YOR214C	YOR214C	0.99583	0.002	1.03804	0.026	-0.04656	0.002	0	-0.04656		YNOV214	DDC2oe	YGR101W	PCP1	0.48762	0.094	0.51275	0.055	-0.04164	0.094	0.0019	-0.04164		YNOV214	DDC2oe	YBR204C	LDH1	0.91706	0.018	0.9658	0.04	-0.04793	0.018	0	-0.04793
YNOV214	DDC2oe	YLL029W	FRA1	0.88855	0.123	0.94769	0.065	-0.04653	0.123	0.00072	-0.04653		YNOV214	DDC2oe	YJR011C	YJR011C	0.94682	0.01	1.00483	0.061	-0.0415	0.01	4e-05	-0.0415		YNOV214	DDC2oe	YJL170C	ASG7	1.11133	0.003	1.14699	0.04	-0.04789	0.003	0	-0.04789
YNOV214	DDC2oe	YIL096C	YIL096C	0.98522	0.069	1.03554	0.031	-0.04651	0.069	0.0001	-0.04651		YNOV214	DDC2oe	YDR266C	HEL2	0.96369	0.063	1.00251	0.035	-0.0415	0.063	8e-05	-0.0415		YNOV214	DDC2oe	YKL205W	LOS1	0.96511	0.025	1.00595	0.028	-0.04784	0.025	0	-0.04784
YNOV214	DDC2oe	YBR006W	UGA2	0.92226	0.114	0.99336	0.049	-0.04635	0.113	0.00051	-0.04635		YNOV214	DDC2oe	YPL079W	RPL21B	0.85234	0.089	0.89677	0.06	-0.04145	0.089	0.00031	-0.04145		YNOV214	DDC2oe	YDR363W	ESC2	0.86267	0.002	0.91146	0.025	-0.04779	0.002	0	-0.04779
YNOV214	DDC2oe	YIL045W	PIG2	0.91431	0.046	0.95546	0.029	-0.04634	0.046	4e-05	-0.04634		YNOV214	DDC2oe	YPR001W	CIT3	1.02739	0.014	1.06217	0.04	-0.04143	0.014	6e-05	-0.04143		YNOV214	DDC2oe	YGL010W	YGL010W	0.96175	0.085	0.99499	0.059	-0.04777	0.085	0.00019	-0.04777
YNOV214	DDC2oe	YDR207C	UME6	0.7879	0.069	0.82729	0.018	-0.04633	0.068	0.00018	-0.04633		YNOV214	DDC2oe	YGL210W	YPT32	0.90553	0.007	0.94361	0.026	-0.0414	0.007	0	-0.0414		YNOV214	DDC2oe	YIL079C	AIR1	1.03385	0.007	1.08132	0.015	-0.04769	0.007	1e-05	-0.04769
YNOV214	DDC2oe	YJR040W	GEF1	0.88844	0.033	0.9314	0.009	-0.04625	0.033	1e-05	-0.04625		YNOV214	DDC2oe	YMR102C	YMR102C	1.02375	0.071	1.07468	0.032	-0.04139	0.071	9e-05	-0.04139		YNOV214	DDC2oe	YOR154W	SLP1	0.92254	0.004	0.96261	0.042	-0.04759	0.004	1e-05	-0.04759
YNOV214	DDC2oe	YBR264C	YPT10	1.06031	0.026	1.10566	0.046	-0.04619	0.026	0	-0.04619		YNOV214	DDC2oe	YJL021C	YJL021C	0.93765	0.033	0.97781	0.04	-0.04132	0.033	1e-05	-0.04132		YNOV214	DDC2oe	YPL184C	MRN1	0.87766	0.061	0.91582	0.045	-0.04759	0.061	9e-05	-0.04759
YNOV214	DDC2oe	YGL087C	MMS2	1.07473	0.014	1.11989	0.011	-0.04613	0.014	0	-0.04613		YNOV214	DDC2oe	YOR285W	RDL1	0.98772	0.05	1.02346	0.015	-0.04112	0.05	4e-05	-0.04112		YNOV214	DDC2oe	YGR123C	PPT1	0.95597	0.08	1.00168	0.076	-0.04731	0.08	0.00016	-0.04731
YNOV214	DDC2oe	YBR040W	FIG1	1.06638	0.025	1.10354	0.03	-0.04609	0.025	0	-0.04609		YNOV214	DDC2oe	YKR026C	GCN3	1.05323	0.03	1.09381	0.005	-0.04109	0.03	1e-05	-0.04109		YNOV214	DDC2oe	YOL043C	NTG2	0.93557	0.134	0.99452	0.085	-0.04724	0.134	0.00079	-0.04724
YNOV214	DDC2oe	YPL183C	RTT10	0.99026	0.02	1.03545	0.008	-0.04606	0.02	0	-0.04606		YNOV214	DDC2oe	YML062C	MFT1	0.96109	0.03	1.00006	0.009	-0.04109	0.03	1e-05	-0.04109		YNOV214	DDC2oe	YCL061C	MRC1	0.91845	0.022	0.96336	0.019	-0.04723	0.022	0	-0.04723
YNOV214	DDC2oe	YNR069C	BSC5	0.93193	0.021	0.97516	0.031	-0.04601	0.021	0.00017	-0.04601		YNOV214	DDC2oe	YML119W	YML119W	1.02499	0.041	1.06788	0.027	-0.04105	0.041	2e-05	-0.04105		YNOV214	DDC2oe	YDR005C	MAF1	0.8253	0.034	0.87392	0.03	-0.04715	0.034	2e-05	-0.04715
YNOV214	DDC2oe	YOR051C	ETT1	0.92859	0.131	0.94803	0.128	-0.04597	0.13	0.00076	-0.04597		YNOV214	DDC2oe	YBR162C	TOS1	0.98866	0.009	1.03206	0.014	-0.041	0.009	3e-05	-0.041		YNOV214	DDC2oe	YOR270C	VPH1	0.45567	0.034	0.50449	0.006	-0.0471	0.034	0.00012	-0.0471
YNOV214	DDC2oe	YOL105C	WSC3	0.97917	0.048	1.02932	0.008	-0.04594	0.048	3e-05	-0.04594		YNOV214	DDC2oe	YIL135C	VHS2	1.03337	0.03	1.07667	0.016	-0.04098	0.03	1e-05	-0.04098		YNOV214	DDC2oe	YGL253W	HXK2	0.97863	0.026	1.02697	0.003	-0.04697	0.026	0	-0.04697
YNOV214	DDC2oe	YOR339C	UBC11	0.99494	0.004	1.04171	0.01	-0.04563	0.004	1e-05	-0.04563		YNOV214	DDC2oe	YMR307W	GAS1	1.0073	0.078	1.06263	0.049	-0.04073	0.078	0.00013	-0.04073		YNOV214	DDC2oe	YAL013W	DEP1	0.83131	0.005	0.87234	0.026	-0.04687	0.005	1e-05	-0.04687
YNOV214	DDC2oe	YKL093W	MBR1	0.9184	0.028	0.96367	0.08	-0.04561	0.028	1e-05	-0.04561		YNOV214	DDC2oe	YMR085W	YMR085W	1.11761	0.008	1.16156	0.011	-0.04073	0.008	2e-05	-0.04073		YNOV214	DDC2oe	YOR202W	HIS3	0.95109	0.262	0.94315	0.268	-0.04686	0.262	0	-0.04686
YNOV214	DDC2oe	YGR166W	TRS65	0.85966	0.003	0.90459	0.05	-0.04559	0.003	0	-0.04559		YNOV214	DDC2oe	YLR130C	ZRT2	1.02281	0.031	1.0676	0.012	-0.04071	0.031	1e-05	-0.04071		YNOV214	DDC2oe	YBL010C	YBL010C	0.88799	0.045	0.92766	0.059	-0.0468	0.045	4e-05	-0.0468
YNOV214	DDC2oe	YIL156W	UBP7	0.91315	0.143	0.95666	0.041	-0.04556	0.143	0.00105	-0.04556		YNOV214	DDC2oe	YML108W	YML108W	0.98991	0.001	1.02748	0.018	-0.0407	0.001	0	-0.0407		YNOV214	DDC2oe	YOR238W	YOR238W	0.96765	0.017	0.99967	0.04	-0.04677	0.017	0.00011	-0.04677
YNOV214	DDC2oe	YJR095W	SFC1	0.97664	0.059	1.00911	0.024	-0.04551	0.058	6e-05	-0.04551		YNOV214	DDC2oe	YLR282C	YLR282C	1.02402	0.024	1.06247	0.015	-0.04064	0.024	0	-0.04064		YNOV214	DDC2oe	YLR401C	DUS3	1.0465	0.146	1.08873	0.041	-0.04671	0.146	0.00074	-0.04671
YNOV214	DDC2oe	YMR022W	UBC7	1.07193	0.029	1.11358	0.027	-0.0455	0.029	1e-05	-0.0455		YNOV214	DDC2oe	YDR538W	PAD1	0.90872	0.128	0.92453	0.091	-0.04062	0.128	0.00076	-0.04062		YNOV214	DDC2oe	YMR016C	SOK2	0.84106	0.057	0.8871	0.001	-0.04659	0.057	8e-05	-0.04659
YNOV214	DDC2oe	YER084W	YER084W	0.91774	0.039	0.96	0.027	-0.04549	0.039	2e-05	-0.04549		YNOV214	DDC2oe	YDR408C	ADE8	1.03738	0.018	1.07886	0.011	-0.04058	0.018	0	-0.04058		YNOV214	DDC2oe	YER151C	UBP3	0.51531	0.06	0.5717	0.03	-0.04625	0.06	0.00043	-0.04625
YNOV214	DDC2oe	YNL022C	YNL022C	1.03554	0.071	1.07627	0.026	-0.0453	0.07	9e-05	-0.0453		YNOV214	DDC2oe	YDL076C	RXT3	0.90719	0.064	0.9475	0.038	-0.04058	0.064	0.0001	-0.04058		YNOV214	DDC2oe	YDR159W	SAC3	0.50781	0.005	0.56119	0.016	-0.04616	0.005	3e-05	-0.04616
YNOV214	DDC2oe	YBR084C-A	RPL19A	0.95005	0.092	0.96841	0.142	-0.04527	0.092	0.00025	-0.04527		YNOV214	DDC2oe	YLR188W	MDL1	0.93072	0.019	0.95844	0.089	-0.04058	0.019	0	-0.04058		YNOV214	DDC2oe	YLR366W	YLR366W	0.95121	0.009	0.99006	0.037	-0.04592	0.009	3e-05	-0.04592
YNOV214	DDC2oe	YJL088W	ARG3	0.23248	0.103	0.2887	0.041	-0.04521	0.103	0.02039	-0.04521		YNOV214	DDC2oe	YBL075C	SSA3	1.00103	0.002	1.04595	0.015	-0.04052	0.002	0	-0.04052		YNOV214	DDC2oe	YDR080W	VPS41	0.70029	0.003	0.74804	0.02	-0.04592	0.003	0	-0.04592
YNOV214	DDC2oe	YDR007W	TRP1	0.9193	0.183	0.93927	0.108	-0.04519	0.182	0.00209	-0.04519		YNOV214	DDC2oe	YGR052W	FMP48	0.98107	0.048	1.01865	0.049	-0.04019	0.048	3e-05	-0.04019		YNOV214	DDC2oe	YER079W	YER079W	0.87671	0.049	0.91262	0.038	-0.0459	0.049	5e-05	-0.0459
YNOV214	DDC2oe	YOR253W	NAT5	1.00153	0.029	1.04492	0.026	-0.04516	0.029	1e-05	-0.04516		YNOV214	DDC2oe	YLL020C	YLL020C	0.97993	0.005	1.01586	0.008	-0.04019	0.005	1e-05	-0.04019		YNOV214	DDC2oe	YMR256C	COX7	0.72498	0.011	0.77307	0.016	-0.04589	0.011	7e-05	-0.04589
YNOV214	DDC2oe	YNL116W	DMA2	0.99451	0.012	1.04245	0.044	-0.04516	0.012	0	-0.04516		YNOV214	DDC2oe	YLR407W	YLR407W	1.00747	0.047	1.04334	0.016	-0.04018	0.047	3e-05	-0.04018		YNOV214	DDC2oe	YGR231C	PHB2	0.8122	0.004	0.85419	0.015	-0.04586	0.004	1e-05	-0.04586
YNOV214	DDC2oe	YLL032C	YLL032C	1.02098	0.032	1.07663	0.027	-0.04514	0.032	1e-05	-0.04514		YNOV214	DDC2oe	YBL010C	YBL010C	0.96182	0.09	1.00361	0.096	-0.04016	0.09	0.00022	-0.04016		YNOV214	DDC2oe	YJL145W	SFH5	1.02281	0.028	1.04956	0.08	-0.04574	0.028	1e-05	-0.04574
YNOV214	DDC2oe	YPL137C	GIP3	1.03343	0.029	1.0889	0.059	-0.04514	0.029	0.00026	-0.04514		YNOV214	DDC2oe	YMR311C	GLC8	0.98688	0.079	1.02719	0.005	-0.04012	0.079	0.00014	-0.04012		YNOV214	DDC2oe	YGL124C	MON1	0.83756	0.027	0.88425	0	-0.04573	0.027	1e-05	-0.04573
YNOV214	DDC2oe	YDR165W	TRM82	0.97577	0.076	1.02162	0.01	-0.04513	0.076	0.00013	-0.04513		YNOV214	DDC2oe	YCL001W	RER1	0.95731	0.041	0.99536	0.028	-0.04012	0.041	2e-05	-0.04012		YNOV214	DDC2oe	YBR283C	SSH1	0.90395	0.013	0.94771	0.019	-0.04559	0.013	7e-05	-0.04559
YNOV214	DDC2oe	YOR304W	ISW2	1.01024	0.022	1.04876	0.04	-0.04505	0.022	0	-0.04505		YNOV214	DDC2oe	YKL123W	YKL123W	0.98637	0.016	1.02328	0.036	-0.04006	0.016	0	-0.04006		YNOV214	DDC2oe	YMR206W	YMR206W	0.93164	0.066	0.96909	0.03	-0.04559	0.066	0.0001	-0.04559
YNOV214	DDC2oe	YJR087W	YJR087W	0.91053	0.061	0.95516	0.016	-0.04491	0.061	8e-05	-0.04491		YNOV214	DDC2oe	YLR252W	YLR252W	0.98994	0.039	1.02676	0.025	-0.04004	0.039	2e-05	-0.04004		YNOV214	DDC2oe	YKL092C	BUD2	1.01659	0.04	1.05343	0.028	-0.04555	0.04	2e-05	-0.04555
YNOV214	DDC2oe	YHR087W	RTC3	0.96785	0.092	1.01577	0.017	-0.04482	0.092	0.00024	-0.04482		YNOV214	DDC2oe	YER167W	BCK2	1.01909	0.027	1.05643	0.024	-0.03988	0.027	1e-05	-0.03988		YNOV214	DDC2oe	YJL154C	VPS35	0.71502	0.016	0.76721	0.027	-0.04552	0.016	0	-0.04552
YNOV214	DDC2oe	YMR102C	YMR102C	1.0287	0.031	1.07371	0.034	-0.04471	0.031	1e-05	-0.04471		YNOV214	DDC2oe	YPL171C	OYE3	0.92403	0.1	0.95982	0.077	-0.03985	0.1	0.00034	-0.03985		YNOV214	DDC2oe	YDR435C	PPM1	0.91525	0.002	0.955	0.024	-0.04542	0.002	0	-0.04542
YNOV214	DDC2oe	YML047C	PRM6	1.07628	0.01	1.11497	0.08	-0.04466	0.01	0	-0.04466		YNOV214	DDC2oe	YDR346C	SVF1	1.0253	0.009	1.06343	0.027	-0.03981	0.009	3e-05	-0.03981		YNOV214	DDC2oe	YGR273C	YGR273C	0.99733	0.033	1.03862	0.023	-0.04535	0.033	1e-05	-0.04535
YNOV214	DDC2oe	YJL136C	RPS21B	0.82919	0.037	0.8804	0.04	-0.04465	0.036	2e-05	-0.04465		YNOV214	DDC2oe	YDR519W	FPR2	1.06091	0.023	1.10235	0.031	-0.03966	0.023	0	-0.03966		YNOV214	DDC2oe	YLR015W	BRE2	0.78683	0.05	0.83966	0.053	-0.04532	0.05	7e-05	-0.04532
YNOV214	DDC2oe	YHL009C	YAP3	0.98699	0.019	1.01806	0.026	-0.04465	0.019	0	-0.04465		YNOV214	DDC2oe	YNL091W	NST1	0.91909	0.041	0.96098	0.012	-0.03963	0.041	2e-05	-0.03963		YNOV214	DDC2oe	YKL110C	KTI12	0.66451	0.008	0.71123	0.02	-0.04532	0.008	0	-0.04532
YNOV214	DDC2oe	YMR140W	SIP5	1.12639	0.032	1.17081	0.006	-0.04461	0.032	1e-05	-0.04461		YNOV214	DDC2oe	YKR080W	MTD1	1.04442	0.013	1.08186	0.027	-0.03963	0.013	0	-0.03963		YNOV214	DDC2oe	YPL017C	IRC15	1.05648	0.047	1.10494	0.025	-0.04525	0.047	2e-05	-0.04525
YNOV214	DDC2oe	YDL176W	YDL176W	1.04785	0.061	1.07889	0.081	-0.04457	0.061	5e-05	-0.04457		YNOV214	DDC2oe	YDR530C	APA2	0.98997	0.007	1.02902	0.051	-0.03961	0.007	2e-05	-0.03961		YNOV214	DDC2oe	YOR202W	HIS3	0.95403	0.247	0.96568	0.23	-0.0452	0.247	0	-0.0452
YNOV214	DDC2oe	YBR084W	MIS1	0.92441	0.064	0.95348	0.085	-0.04456	0.064	9e-05	-0.04456		YNOV214	DDC2oe	YMR258C	ROY1	1.0174	0.052	1.05794	0.018	-0.03937	0.052	4e-05	-0.03937		YNOV214	DDC2oe	YLR231C	BNA5	0.96479	0.048	1.0098	0.002	-0.04512	0.048	3e-05	-0.04512
YNOV214	DDC2oe	YLR077W	FMP25	0.98228	0.082	1.01718	0.064	-0.0445	0.082	0.00016	-0.0445		YNOV214	DDC2oe	YLR039C	RIC1	0.61621	0.071	0.6537	0.02	-0.03935	0.071	0.00042	-0.03935		YNOV214	DDC2oe	YJL108C	PRM10	1.04175	0.009	1.08358	0.011	-0.04489	0.009	3e-05	-0.04489
YNOV214	DDC2oe	YDR111C	ALT2	0.93077	0.101	0.93244	0.173	-0.04444	0.101	0.00035	-0.04444		YNOV214	DDC2oe	YLR292C	SEC72	1.03131	0.064	1.0715	0.044	-0.03929	0.064	7e-05	-0.03929		YNOV214	DDC2oe	YPL113C	YPL113C	0.94228	0.021	0.98417	0.006	-0.04489	0.021	0	-0.04489
YNOV214	DDC2oe	YMR129W	POM152	1.00399	0.013	1.04786	0.01	-0.04439	0.013	5e-05	-0.04439		YNOV214	DDC2oe	YDL184C	RPL41A	0.98428	0.097	1.01043	0.047	-0.03928	0.097	0.00026	-0.03928		YNOV214	DDC2oe	YBL095W	YBL095W	1.02594	0.009	1.07589	0.041	-0.04483	0.009	2e-05	-0.04483
YNOV214	DDC2oe	YPL180W	TCO89	0.86522	0.067	0.91059	0.004	-0.04433	0.067	0.00013	-0.04433		YNOV214	DDC2oe	YLR376C	PSY3	0.9792	0.068	1.01265	0.027	-0.03921	0.068	9e-05	-0.03921		YNOV214	DDC2oe	YDR508C	GNP1	0.92405	0.022	0.9641	0.031	-0.04481	0.022	0	-0.04481
YNOV214	DDC2oe	YKR101W	SIR1	0.91915	0.037	0.96944	0.013	-0.04424	0.037	2e-05	-0.04424		YNOV214	DDC2oe	YDR134C	YDR134C	1.02055	0.045	1.04733	0.035	-0.0392	0.045	2e-05	-0.0392		YNOV214	DDC2oe	YGR243W	FMP43	1.03685	0.026	1.08906	0.031	-0.04481	0.026	0	-0.04481
YNOV214	DDC2oe	YGL209W	MIG2	0.96664	0.006	1.00661	0.024	-0.04422	0.006	1e-05	-0.04422		YNOV214	DDC2oe	YOR171C	LCB4	0.96608	0.043	0.99748	0.026	-0.03918	0.043	2e-05	-0.03918		YNOV214	DDC2oe	YPL167C	REV3	1.09023	0.004	1.13017	0.029	-0.04478	0.004	0	-0.04478
YNOV214	DDC2oe	YDR490C	PKH1	0.93033	0.057	0.98612	0.043	-0.04413	0.057	6e-05	-0.04413		YNOV214	DDC2oe	YMR245W	YMR245W	0.97884	0.054	1.01708	0.018	-0.03915	0.054	5e-05	-0.03915		YNOV214	DDC2oe	YGR153W	YGR153W	0.99294	0.053	1.03233	0.045	-0.04465	0.053	4e-05	-0.04465
YNOV214	DDC2oe	YFL014W	HSP12	0.98111	0.025	1.02207	0.011	-0.04409	0.025	0	-0.04409		YNOV214	DDC2oe	YOR092W	ECM3	0.97674	0.038	1.00483	0.048	-0.03897	0.038	2e-05	-0.03897		YNOV214	DDC2oe	YIL057C	RGI2	0.98694	0.015	1.03781	0.042	-0.04461	0.015	8e-05	-0.04461
YNOV214	DDC2oe	YPL089C	RLM1	0.95917	0.074	1.00661	0.024	-0.04408	0.074	0.00013	-0.04408		YNOV214	DDC2oe	YFL056C	AAD6	1.07579	0.019	1.11575	0.012	-0.03893	0.019	0	-0.03893		YNOV214	DDC2oe	YPL199C	YPL199C	1.07261	0.041	1.10077	0.056	-0.04454	0.041	2e-05	-0.04454
YNOV214	DDC2oe	YLR171W	YLR171W	0.96329	0.002	1.00934	0.014	-0.04404	0.002	0	-0.04404		YNOV214	DDC2oe	YMR029C	FAR8	1.0801	0.025	1.1191	0.022	-0.03885	0.025	0	-0.03885		YNOV214	DDC2oe	YPL022W	RAD1	1.00252	0.048	1.04651	0.076	-0.04435	0.048	3e-05	-0.04435
YNOV214	DDC2oe	YJL012C	VTC4	0.97661	0.037	1.01144	0.014	-0.04398	0.037	2e-05	-0.04398		YNOV214	DDC2oe	YGR188C	BUB1	0.59131	0.034	0.63126	0.042	-0.03884	0.034	5e-05	-0.03884		YNOV214	DDC2oe	YFL013C	IES1	0.68336	0.003	0.72497	0.011	-0.04432	0.003	1e-05	-0.04432
YNOV214	DDC2oe	YNL082W	PMS1	0.63934	0.074	0.68268	0.074	-0.04397	0.074	0.00042	-0.04397		YNOV214	DDC2oe	YIL160C	POT1	0.98485	0.053	1.02031	0.031	-0.03881	0.052	4e-05	-0.03881		YNOV214	DDC2oe	YML055W	SPC2	1.09298	0.012	1.13278	0.012	-0.04427	0.012	0	-0.04427
YNOV214	DDC2oe	YJR149W	YJR149W	0.95864	0.086	1.00736	0.015	-0.04397	0.086	0.0002	-0.04397		YNOV214	DDC2oe	YLR043C	TRX1	1.02472	0.015	1.06487	0.004	-0.03878	0.015	7e-05	-0.03878		YNOV214	DDC2oe	YGL005C	COG7	0.93243	0.014	0.97338	0.05	-0.04422	0.014	0	-0.04422
YNOV214	DDC2oe	YJR082C	EAF6	0.97027	0.114	1.00266	0.055	-0.04393	0.114	0.00044	-0.04393		YNOV214	DDC2oe	YDL062W	YDL062W	0.8367	0.102	0.86933	0.087	-0.03874	0.102	0.0005	-0.03874		YNOV214	DDC2oe	YBR069C	TAT1	1.02498	0.018	1.06802	0.012	-0.04413	0.018	0	-0.04413
YNOV214	DDC2oe	YNL021W	HDA1	0.38388	0.049	0.43218	0.039	-0.04383	0.049	0.00056	-0.04383		YNOV214	DDC2oe	YHR171W	ATG7	0.98278	0.038	1.02169	0.025	-0.03863	0.038	2e-05	-0.03863		YNOV214	DDC2oe	YOR173W	DCS2	1.02061	0.044	1.06511	0.046	-0.04399	0.044	2e-05	-0.04399
YNOV214	DDC2oe	YDL056W	MBP1	1.12671	0.015	1.17625	0.033	-0.04377	0.015	6e-05	-0.04377		YNOV214	DDC2oe	YGL058W	RAD6	1.00901	0.046	1.04761	0.052	-0.03858	0.046	3e-05	-0.03858		YNOV214	DDC2oe	YOL132W	GAS4	0.94032	0.076	0.99003	0.055	-0.04386	0.076	0.00014	-0.04386
YNOV214	DDC2oe	YLR337C	VRP1	0.78037	0.03	0.84715	0.105	-0.04373	0.03	2e-05	-0.04373		YNOV214	DDC2oe	YDR271C	YDR271C	1.01492	0.024	1.0473	0.021	-0.03854	0.024	0	-0.03854		YNOV214	DDC2oe	YMR313C	TGL3	0.87966	0.032	0.92039	0.027	-0.04385	0.032	1e-05	-0.04385
YNOV214	DDC2oe	YBR224W	YBR224W	0.96299	0.04	1.00643	0.002	-0.04362	0.04	2e-05	-0.04362		YNOV214	DDC2oe	YOL086C	ADH1	0.96141	0.013	1.00313	0.01	-0.03853	0.013	0	-0.03853		YNOV214	DDC2oe	YBR006W	UGA2	0.94833	0.023	0.99021	0.014	-0.04384	0.023	0	-0.04384
YNOV214	DDC2oe	YBR104W	YMC2	0.95936	0.041	0.99655	0.024	-0.04361	0.041	2e-05	-0.04361		YNOV214	DDC2oe	YOR033C	EXO1	1.01869	0.025	1.05265	0.018	-0.03849	0.025	0	-0.03849		YNOV214	DDC2oe	YGL252C	RTG2	0.80607	0.015	0.85242	0.022	-0.04381	0.015	0	-0.04381
YNOV214	DDC2oe	YPL185W	YPL185W	1.08691	0.064	1.11688	0.027	-0.04351	0.064	6e-05	-0.04351		YNOV214	DDC2oe	YDR391C	YDR391C	1.0444	0.014	1.08639	0.026	-0.03845	0.014	0	-0.03845		YNOV214	DDC2oe	YMR299C	DYN3	1.08463	0.017	1.12831	0.028	-0.04378	0.017	0	-0.04378
YNOV214	DDC2oe	YMR025W	CSI1	1.02379	0.026	1.06442	0.042	-0.0435	0.026	0.00021	-0.0435		YNOV214	DDC2oe	YIL045W	PIG2	0.91405	0.011	0.94772	0.046	-0.03831	0.011	5e-05	-0.03831		YNOV214	DDC2oe	YOR037W	CYC2	0.92849	0.081	0.97423	0.04	-0.04374	0.081	0.00018	-0.04374
YNOV214	DDC2oe	YML097C	VPS9	0.91927	0.06	0.96963	0.058	-0.0435	0.06	8e-05	-0.0435		YNOV214	DDC2oe	YGR122C-A	YGR122C-A	1.06132	0.059	1.10085	0.003	-0.03825	0.059	5e-05	-0.03825		YNOV214	DDC2oe	YFL004W	VTC2	0.94483	0.035	0.97942	0.029	-0.04356	0.035	1e-05	-0.04356
YNOV214	DDC2oe	YER069W	ARG5	0.02535	0.009	0.09085	0.108	-0.04349	0.009	0.01243	-0.04349		YNOV214	DDC2oe	YKL178C	STE3	0.9427	0.005	0.9856	0.027	-0.03824	0.005	1e-05	-0.03824		YNOV214	DDC2oe	YNL072W	RNH201	1.00911	0.018	1.06649	0.06	-0.04334	0.018	0	-0.04334
YNOV214	DDC2oe	YCR073W-A	SOL2	1.08325	0.051	1.11798	0.053	-0.0434	0.051	3e-05	-0.0434		YNOV214	DDC2oe	YMR086W	SEG1	1.00201	0.044	1.03215	0.043	-0.03803	0.044	2e-05	-0.03803		YNOV214	DDC2oe	YPL150W	YPL150W	0.9686	0.043	0.99943	0.045	-0.04332	0.043	2e-05	-0.04332
YNOV214	DDC2oe	YDR109C	YDR109C	0.97272	0.063	1.00407	0.02	-0.04337	0.063	7e-05	-0.04337		YNOV214	DDC2oe	YAR047C	YAR047C	1.08013	0.175	1.10173	0.074	-0.03799	0.175	0.00115	-0.03799		YNOV214	DDC2oe	YOR021C	SFM1	1.02368	0.033	1.06383	0.021	-0.04313	0.033	1e-05	-0.04313
YNOV214	DDC2oe	YIR005W	IST3	0.85262	0.099	0.89009	0.053	-0.04332	0.098	0.00042	-0.04332		YNOV214	DDC2oe	YOR055W	YOR055W	0.98577	0.03	1.02609	0.026	-0.03788	0.03	1e-05	-0.03788		YNOV214	DDC2oe	YDL182W	LYS20	1.01717	0.062	1.0632	0.029	-0.04312	0.062	6e-05	-0.04312
YNOV214	DDC2oe	YDL146W	LDB17	0.90705	0.079	0.93751	0.082	-0.04321	0.078	0.00018	-0.04321		YNOV214	DDC2oe	YLR263W	RED1	1.05086	0.072	1.09549	0.052	-0.03787	0.072	9e-05	-0.03787		YNOV214	DDC2oe	YGR163W	GTR2	0.94119	0.035	0.97767	0.024	-0.04309	0.035	1e-05	-0.04309
YNOV214	DDC2oe	YLR235C	YLR235C	0.90467	0.063	0.94432	0.05	-0.04318	0.063	9e-05	-0.04318		YNOV214	DDC2oe	YKR007W	MEH1	0.85399	0.037	0.89396	0.007	-0.03785	0.037	2e-05	-0.03785		YNOV214	DDC2oe	YNL098C	RAS2	0.9589	0.063	1.01441	0.054	-0.04306	0.063	8e-05	-0.04306
YNOV214	DDC2oe	YGL090W	LIF1	0.99781	0.031	1.06163	0.124	-0.04314	0.031	0.00031	-0.04314		YNOV214	DDC2oe	YBR061C	TRM7	0.93836	0.155	0.95173	0.107	-0.03766	0.155	0.00121	-0.03766		YNOV214	DDC2oe	YPL181W	CTI6	1.08093	0.055	1.12185	0.02	-0.04302	0.055	4e-05	-0.04302
YNOV214	DDC2oe	YFR053C	HXK1	1.00865	0.01	1.04909	0.014	-0.04313	0.01	3e-05	-0.04313		YNOV214	DDC2oe	YJL155C	FBP26	1.01091	0.022	1.05109	0.022	-0.03761	0.022	0	-0.03761		YNOV214	DDC2oe	YGL053W	PRM8	1.09135	0.083	1.13954	0.014	-0.04302	0.083	0.00012	-0.04302
YNOV214	DDC2oe	YOR265W	RBL2	0.89409	0.062	0.93403	0.036	-0.04309	0.062	9e-05	-0.04309		YNOV214	DDC2oe	YNR031C	SSK2	0.99267	0.022	1.02263	0.012	-0.03757	0.022	0.00016	-0.03757		YNOV214	DDC2oe	YPR119W	CLB2	1.05167	0.043	1.09914	0.043	-0.04297	0.043	2e-05	-0.04297
YNOV214	DDC2oe	YBL024W	NCL1	1.03854	0.039	1.09282	0.022	-0.04301	0.039	1e-05	-0.04301		YNOV214	DDC2oe	YLL014W	EMC6	0.96426	0.074	1.00121	0.047	-0.03753	0.074	0.00013	-0.03753		YNOV214	DDC2oe	YDR305C	HNT2	0.95327	0.075	0.9919	0.032	-0.04291	0.075	0.00013	-0.04291
YNOV214	DDC2oe	YLR306W	UBC12	0.98666	0.019	1.02418	0.024	-0.04297	0.019	0	-0.04297		YNOV214	DDC2oe	YDR202C	RAV2	0.90682	0.049	0.93737	0.017	-0.03733	0.049	4e-05	-0.03733		YNOV214	DDC2oe	YDR374C	YDR374C	0.92505	0.014	0.9695	0.013	-0.04281	0.014	0	-0.04281
YNOV214	DDC2oe	YOL117W	RRI2	0.95386	0.055	1.00074	0.011	-0.04293	0.054	5e-05	-0.04293		YNOV214	DDC2oe	YOR050C	YOR050C	1.10102	0.051	1.13833	0.035	-0.0372	0.05	3e-05	-0.0372		YNOV214	DDC2oe	YGR021W	YGR021W	0.95133	0.024	0.9871	0.031	-0.04275	0.024	0	-0.04275
YNOV214	DDC2oe	YNR032W	PPG1	0.79457	0.08	0.81883	0.104	-0.04292	0.08	0.00028	-0.04292		YNOV214	DDC2oe	YBR075W	YBR075W	1.06253	0.008	1.10943	0.018	-0.03698	0.008	2e-05	-0.03698		YNOV214	DDC2oe	YAL022C	FUN26	0.85195	0.032	0.89902	0.026	-0.0427	0.032	2e-05	-0.0427
YNOV214	DDC2oe	YCL075W	YCL075W	1.00606	0.014	1.05078	0.008	-0.04291	0.014	0	-0.04291		YNOV214	DDC2oe	YJR088C	EMC2	1.0031	0.024	1.04065	0.003	-0.03689	0.024	0	-0.03689		YNOV214	DDC2oe	YBR162C	TOS1	1.00331	0.012	1.04199	0.012	-0.04263	0.012	5e-05	-0.04263
YNOV214	DDC2oe	YJR118C	ILM1	0.47141	0.008	0.52154	0.03	-0.04291	0.008	0.00011	-0.04291		YNOV214	DDC2oe	YIL156W	UBP7	0.95419	0.017	0.98076	0.042	-0.03676	0.017	0	-0.03676		YNOV214	DDC2oe	YIL009C-A	EST3	0.99459	0.035	1.03596	0.033	-0.04257	0.035	1e-05	-0.04257
YNOV214	DDC2oe	YAL023C	PMT2	1.03582	0.052	1.07494	0.064	-0.04269	0.052	4e-05	-0.04269		YNOV214	DDC2oe	YIR028W	DAL4	1.019	0.016	1.06519	0.026	-0.03671	0.016	8e-05	-0.03671		YNOV214	DDC2oe	YNL064C	YDJ1	0.93835	0.003	0.98224	0.025	-0.04255	0.003	0	-0.04255
YNOV214	DDC2oe	YGL168W	HUR1	0.51256	0.048	0.54971	0.051	-0.04264	0.048	0.00022	-0.04264		YNOV214	DDC2oe	YIL077C	YIL077C	0.93464	0.004	0.96252	0.016	-0.03666	0.004	1e-05	-0.03666		YNOV214	DDC2oe	YOR115C	TRS33	1.01466	0.053	1.05838	0.044	-0.04249	0.053	4e-05	-0.04249
YNOV214	DDC2oe	YPL113C	YPL113C	0.9451	0.069	0.98395	0.043	-0.0426	0.069	0.00011	-0.0426		YNOV214	DDC2oe	YHR127W	YHR127W	0.98172	0.023	1.00743	0.041	-0.03662	0.023	0	-0.03662		YNOV214	DDC2oe	YOL083W	ATG34	0.97684	0.003	1.01716	0.003	-0.04215	0.003	0	-0.04215
YNOV214	DDC2oe	YPL047W	SGF11	0.88289	0.108	0.91281	0.047	-0.04258	0.108	0.00049	-0.04258		YNOV214	DDC2oe	YBR076W	ECM8	0.94245	0.072	0.97708	0.005	-0.03652	0.072	0.00012	-0.03652		YNOV214	DDC2oe	YGL127C	SOH1	0.54266	0.036	0.59563	0.068	-0.04208	0.036	8e-05	-0.04208
YNOV214	DDC2oe	YMR315W	YMR315W	1.03703	0.038	1.08678	0.037	-0.04256	0.038	1e-05	-0.04256		YNOV214	DDC2oe	YIL084C	SDS3	0.70546	0.061	0.72838	0.026	-0.03647	0.061	0.00018	-0.03647		YNOV214	DDC2oe	YKL177W	YKL177W	1.00899	0.064	1.05411	0.017	-0.04199	0.064	7e-05	-0.04199
YNOV214	DDC2oe	YJR073C	OPI3	0.26093	0.007	0.29399	0.039	-0.04256	0.007	0.00025	-0.04256		YNOV214	DDC2oe	YOR017W	PET127	0.85879	0.022	0.89422	0.042	-0.03647	0.022	0.00021	-0.03647		YNOV214	DDC2oe	YBR059C	AKL1	0.94771	0.062	0.98919	0.018	-0.04196	0.062	8e-05	-0.04196
YNOV214	DDC2oe	YGR092W	DBF2	0.66935	0.026	0.71167	0.012	-0.04255	0.026	2e-05	-0.04255		YNOV214	DDC2oe	YOL118C	YOL118C	1.10773	0.042	1.14342	0.004	-0.03644	0.042	2e-05	-0.03644		YNOV214	DDC2oe	YPR070W	MED1	0.50915	0.037	0.53944	0.06	-0.04194	0.037	0.00011	-0.04194
YNOV214	DDC2oe	YMR222C	FSH2	1.02122	0.006	1.06393	0.033	-0.04249	0.006	1e-05	-0.04249		YNOV214	DDC2oe	YJL130C	URA2	0.08124	0.008	0.13329	0.102	-0.0364	0.008	0.00311	-0.0364		YNOV214	DDC2oe	YKR084C	HBS1	1.00078	0.048	1.03271	0.037	-0.04177	0.048	3e-05	-0.04177
YNOV214	DDC2oe	YJR043C	POL32	0.92448	0.04	0.95906	0.027	-0.04238	0.04	2e-05	-0.04238		YNOV214	DDC2oe	YBR104W	YMC2	1.00873	0.058	1.0439	0.017	-0.0364	0.058	5e-05	-0.0364		YNOV214	DDC2oe	YAR029W	YAR029W	0.29793	0.086	0.32417	0.085	-0.04172	0.086	0.02676	-0.04172
YNOV214	DDC2oe	YDR035W	ARO3	1.09109	0.039	1.12835	0.032	-0.04229	0.039	1e-05	-0.04229		YNOV214	DDC2oe	YDR130C	FIN1	0.9452	0.031	0.98604	0.022	-0.03631	0.031	1e-05	-0.03631		YNOV214	DDC2oe	YJL098W	SAP185	0.93171	0.013	0.95835	0.092	-0.04165	0.013	7e-05	-0.04165
YNOV214	DDC2oe	YGR248W	SOL4	0.88906	0.074	0.93165	0.026	-0.04226	0.074	0.00016	-0.04226		YNOV214	DDC2oe	YBR212W	NGR1	0.99072	0.036	1.02225	0.021	-0.03624	0.036	1e-05	-0.03624		YNOV214	DDC2oe	YLR180W	SAM1	1.03858	0.123	1.08289	0.023	-0.0416	0.123	0.00045	-0.0416
YNOV214	DDC2oe	YPR119W	CLB2	0.95361	0.022	0.99355	0.044	-0.04225	0.021	0.00017	-0.04225		YNOV214	DDC2oe	YDR395W	SXM1	1.01905	0.026	1.05162	0.006	-0.03624	0.026	0.00022	-0.03624		YNOV214	DDC2oe	YDL086W	YDL086W	1.0035	0.024	1.04284	0.032	-0.04159	0.024	0	-0.04159
YNOV214	DDC2oe	YHR160C	PEX18	1.03517	0.096	1.07766	0.03	-0.04224	0.096	0.00022	-0.04224		YNOV214	DDC2oe	YJL159W	HSP150	1.09224	0.004	1.12993	0.025	-0.03603	0.004	0	-0.03603		YNOV214	DDC2oe	YKL053C-A	MDM35	0.70413	0.04	0.75428	0.037	-0.04148	0.04	5e-05	-0.04148
YNOV214	DDC2oe	YIL138C	TPM2	0.99654	0.062	1.02141	0.06	-0.04222	0.062	7e-05	-0.04222		YNOV214	DDC2oe	YPL156C	PRM4	0.90027	0.1	0.9342	0.02	-0.03602	0.1	0.00037	-0.03602		YNOV214	DDC2oe	YFR047C	BNA6	0.92842	0.029	0.96014	0.031	-0.04138	0.029	1e-05	-0.04138
YNOV214	DDC2oe	YDR019C	GCV1	1.02165	0.048	1.06435	0.017	-0.04222	0.048	3e-05	-0.04222		YNOV214	DDC2oe	YDR218C	SPR28	1.01348	0.042	1.0455	0.008	-0.03599	0.042	2e-05	-0.03599		YNOV214	DDC2oe	YOR315W	SFG1	0.982	0.049	1.011	0.042	-0.04135	0.049	3e-05	-0.04135
YNOV214	DDC2oe	YFR032C	RRT5	0.99977	0.009	1.04532	0.023	-0.04219	0.009	0	-0.04219		YNOV214	DDC2oe	YKL222C	YKL222C	1.02946	0.043	1.05818	0.038	-0.03598	0.043	2e-05	-0.03598		YNOV214	DDC2oe	YBR121C	GRS1	0.77318	0.073	0.81217	0.069	-0.04134	0.073	0.00023	-0.04134
YNOV214	DDC2oe	YAR031W	PRM9	0.98219	0.026	1.02443	0.023	-0.04216	0.026	1e-05	-0.04216		YNOV214	DDC2oe	YML103C	NUP188	0.79462	0.021	0.81573	0.056	-0.03598	0.021	1e-05	-0.03598		YNOV214	DDC2oe	YDR074W	TPS2	0.67992	0.047	0.72445	0.03	-0.04125	0.046	9e-05	-0.04125
YNOV214	DDC2oe	YER132C	PMD1	0.94955	0.057	0.99276	0.029	-0.04216	0.056	6e-05	-0.04216		YNOV214	DDC2oe	YMR183C	SSO2	0.96733	0.017	0.98485	0.061	-0.03597	0.017	0.00011	-0.03597		YNOV214	DDC2oe	YGL062W	PYC1	0.93117	0.011	0.96775	0.017	-0.04118	0.011	5e-05	-0.04118
YNOV214	DDC2oe	YHL047C	ARN2	0.93202	0.05	0.97643	0.014	-0.042	0.05	0.00095	-0.042		YNOV214	DDC2oe	YPL227C	ALG5	1.061	0.006	1.09359	0.022	-0.03595	0.006	1e-05	-0.03595		YNOV214	DDC2oe	YOL106W	YOL106W	1.00408	0.023	1.04325	0.004	-0.04116	0.023	0	-0.04116
YNOV214	DDC2oe	YLR173W	YLR173W	0.98069	0.049	1.01462	0.039	-0.04199	0.049	4e-05	-0.04199		YNOV214	DDC2oe	YER056C-A	RPL34A	1.11021	0.017	1.14349	0.016	-0.03592	0.017	8e-05	-0.03592		YNOV214	DDC2oe	YMR255W	GFD1	1.03864	0.016	1.07675	0.023	-0.04115	0.016	0	-0.04115
YNOV214	DDC2oe	YGR259C	YGR259C	0.92506	0.081	0.95819	0.084	-0.04199	0.081	0.00018	-0.04199		YNOV214	DDC2oe	YJR117W	STE24	0.9531	0.027	0.97667	0.043	-0.03583	0.027	1e-05	-0.03583		YNOV214	DDC2oe	YJL062W	LAS21	1.02981	0.023	1.06704	0.039	-0.04105	0.023	0.00017	-0.04105
YNOV214	DDC2oe	YOL013C	HRD1	1.16225	0.06	1.21277	0.026	-0.04189	0.06	4e-05	-0.04189		YNOV214	DDC2oe	YNL053W	MSG5	0.93211	0.008	0.97216	0.007	-0.03579	0.008	2e-05	-0.03579		YNOV214	DDC2oe	YHR160C	PEX18	1.0954	0.033	1.12709	0.023	-0.04099	0.033	1e-05	-0.04099
YNOV214	DDC2oe	YGL259W	YPS5	1.00999	0.062	1.05718	0.014	-0.04187	0.062	6e-05	-0.04187		YNOV214	DDC2oe	YJL004C	SYS1	0.89981	0.004	0.94019	0.055	-0.03578	0.004	1e-05	-0.03578		YNOV214	DDC2oe	YER111C	SWI4	0.9521	0.03	0.9962	0.044	-0.04092	0.03	1e-05	-0.04092
YNOV214	DDC2oe	YDL062W	YDL062W	0.8993	0.068	0.93082	0.158	-0.04186	0.068	0.00191	-0.04186		YNOV214	DDC2oe	YAL002W	VPS8	0.82774	0.058	0.86218	0.06	-0.03576	0.058	0.0001	-0.03576		YNOV214	DDC2oe	YOR118W	RTC5	0.91636	0.044	0.95775	0.003	-0.04088	0.044	3e-05	-0.04088
YNOV214	DDC2oe	YBR232C	YBR232C	0.97709	0.058	1.01429	0.014	-0.04174	0.058	6e-05	-0.04174		YNOV214	DDC2oe	YMR036C	MIH1	1.05599	0.048	1.08818	0.023	-0.03576	0.048	3e-05	-0.03576		YNOV214	DDC2oe	YOR239W	ABP140	0.9426	0.039	0.98777	0.069	-0.04078	0.039	2e-05	-0.04078
YNOV214	DDC2oe	YOR248W	YOR248W	0.98561	0.024	1.02389	0.042	-0.04166	0.024	0	-0.04166		YNOV214	DDC2oe	YOL085C	YOL085C	0.96351	0.02	1.00835	0.038	-0.03574	0.02	0.00014	-0.03574		YNOV214	DDC2oe	YKL109W	HAP4	0.92855	0.08	0.97646	0.014	-0.04075	0.08	0.00018	-0.04075
YNOV214	DDC2oe	YDR287W	INM2	1.00793	0.024	1.04777	0.006	-0.04165	0.024	0	-0.04165		YNOV214	DDC2oe	YDL074C	BRE1	0.44246	0.062	0.47076	0.047	-0.03573	0.062	0.00075	-0.03573		YNOV214	DDC2oe	YOR031W	CRS5	1.02133	0.024	1.06046	0.01	-0.04072	0.024	0	-0.04072
YNOV214	DDC2oe	YBR194W	AIM4	1.01025	0.026	1.09891	0.139	-0.0416	0.026	0.00023	-0.0416		YNOV214	DDC2oe	YLL062C	MHT1	1.07178	0.074	1.09719	0.044	-0.03572	0.074	9e-05	-0.03572		YNOV214	DDC2oe	YDR282C	YDR282C	0.9732	0.05	1.01237	0.008	-0.04064	0.05	4e-05	-0.04064
YNOV214	DDC2oe	YLR461W	PAU4	1.00184	0.023	1.047	0.009	-0.04159	0.023	0	-0.04159		YNOV214	DDC2oe	YPR015C	YPR015C	1.06132	0.028	1.09684	0.011	-0.03571	0.028	0	-0.03571		YNOV214	DDC2oe	YGR079W	YGR079W	0.95441	0.063	0.99334	0.013	-0.04063	0.063	8e-05	-0.04063
YNOV214	DDC2oe	YFL047W	RGD2	1.05134	0.044	1.09171	0.014	-0.04159	0.044	2e-05	-0.04159		YNOV214	DDC2oe	YPR084W	YPR084W	0.91433	0.039	0.94363	0.049	-0.0356	0.039	2e-05	-0.0356		YNOV214	DDC2oe	YMR297W	PRC1	0.58172	0.107	0.72245	0.478	-0.04045	0.107	0.00166	-0.04045
YNOV214	DDC2oe	YOR237W	HES1	1.17116	0.03	1.19788	0.062	-0.04156	0.03	0	-0.04156		YNOV214	DDC2oe	YOL112W	MSB4	0.98415	0.123	1.01963	0.011	-0.03558	0.123	0.00053	-0.03558		YNOV214	DDC2oe	YKL009W	MRT4	0.86744	0.049	0.91424	0.043	-0.04022	0.049	5e-05	-0.04022
YNOV214	DDC2oe	YBR267W	REI1	0.7017	0.061	0.7331	0.064	-0.04155	0.061	0.00018	-0.04155		YNOV214	DDC2oe	YLR077W	FMP25	0.9883	0.065	1.01226	0.093	-0.03556	0.065	8e-05	-0.03556		YNOV214	DDC2oe	YDR203W	YDR203W	0.95036	0.031	0.98982	0.004	-0.03994	0.031	1e-05	-0.03994
YNOV214	DDC2oe	YGR054W	YGR054W	1.00709	0.037	1.0536	0.011	-0.04143	0.036	1e-05	-0.04143		YNOV214	DDC2oe	YPL039W	YPL039W	1.01952	0.105	1.03981	0.075	-0.03555	0.105	0.0003	-0.03555		YNOV214	DDC2oe	YDR123C	INO2	0.44473	0.06	0.487	0.016	-0.03986	0.06	0.00066	-0.03986
YNOV214	DDC2oe	YHR094C	HXT1	1.03489	0.017	1.07719	0.01	-0.04142	0.016	0	-0.04142		YNOV214	DDC2oe	YNL121C	TOM70	0.91041	0.023	0.93487	0.069	-0.03542	0.023	0	-0.03542		YNOV214	DDC2oe	YGR241C	YAP1802	1.02066	0.028	1.04293	0.037	-0.03981	0.028	0.00025	-0.03981
YNOV214	DDC2oe	YBR288C	APM3	0.9333	0.033	0.96083	0.025	-0.04139	0.033	0.00042	-0.04139		YNOV214	DDC2oe	YOR381W	FRE3	1.02746	0.104	1.04884	0.028	-0.03539	0.104	0.00028	-0.03539		YNOV214	DDC2oe	YOL004W	SIN3	0.57863	0.048	0.61721	0.019	-0.0397	0.048	0.00016	-0.0397
YNOV214	DDC2oe	YKR082W	NUP133	1.01844	0.03	1.05085	0.036	-0.04121	0.029	1e-05	-0.04121		YNOV214	DDC2oe	YML094W	GIM5	0.9403	0.137	0.95999	0.062	-0.03536	0.136	0.00083	-0.03536		YNOV214	DDC2oe	YOR245C	DGA1	1.03181	0.033	1.07123	0.085	-0.03969	0.033	0.00034	-0.03969
YNOV214	DDC2oe	YLR017W	MEU1	1.00231	0.065	1.04372	0.013	-0.04121	0.065	8e-05	-0.04121		YNOV214	DDC2oe	YLR165C	PUS5	1.04904	0.036	1.08625	0.024	-0.03536	0.036	1e-05	-0.03536		YNOV214	DDC2oe	YLR262C	YPT6	0.63428	0.021	0.67829	0.019	-0.03968	0.021	0.00038	-0.03968
YNOV214	DDC2oe	YDR216W	ADR1	0.94197	0.017	0.98265	0.006	-0.04117	0.017	0	-0.04117		YNOV214	DDC2oe	YPL224C	MMT2	0.99536	0.02	1.02821	0.005	-0.03533	0.02	0	-0.03533		YNOV214	DDC2oe	YPL114W	YPL114W	0.98518	0.015	1.03817	0.043	-0.03965	0.015	7e-05	-0.03965
YNOV214	DDC2oe	YOL119C	MCH4	0.9283	0.067	0.96716	0.024	-0.0411	0.066	0.0001	-0.0411		YNOV214	DDC2oe	YBR137W	YBR137W	1.01252	0.012	1.04724	0.027	-0.03532	0.012	5e-05	-0.03532		YNOV214	DDC2oe	YBR214W	SDS24	0.97526	0.019	1.01509	0.029	-0.03954	0.019	0	-0.03954
YNOV214	DDC2oe	YOL032W	OPI10	1.0146	0.037	1.0628	0.039	-0.04102	0.036	1e-05	-0.04102		YNOV214	DDC2oe	YGR121C	MEP1	0.99132	0.019	1.02487	0.016	-0.03529	0.019	0	-0.03529		YNOV214	DDC2oe	YHR179W	OYE2	1.00101	0.033	1.03556	0.012	-0.03952	0.033	1e-05	-0.03952
YNOV214	DDC2oe	YBL089W	AVT5	0.86989	0.057	0.905	0.03	-0.04098	0.057	8e-05	-0.04098		YNOV214	DDC2oe	YDL215C	GDH2	0.99758	0.019	1.02876	0.023	-0.03519	0.019	0	-0.03519		YNOV214	DDC2oe	YMR289W	ABZ2	1.01557	0.034	1.05252	0.025	-0.03939	0.034	1e-05	-0.03939
YNOV214	DDC2oe	YDL034W	YDL034W	1.02561	0.086	1.06153	0.01	-0.04091	0.085	0.00016	-0.04091		YNOV214	DDC2oe	YBR130C	SHE3	0.95791	0.042	0.99389	0.003	-0.03513	0.042	2e-05	-0.03513		YNOV214	DDC2oe	YMR048W	CSM3	0.98152	0.068	1.02587	0.053	-0.03939	0.068	9e-05	-0.03939
YNOV214	DDC2oe	YJR148W	BAT2	0.99204	0.037	1.03035	0.024	-0.04084	0.037	1e-05	-0.04084		YNOV214	DDC2oe	YGL232W	TAN1	1.0849	0.026	1.12082	0.03	-0.03512	0.026	0	-0.03512		YNOV214	DDC2oe	YML107C	PML39	0.8853	0.084	0.92619	0.057	-0.03937	0.084	0.00023	-0.03937
YNOV214	DDC2oe	YCR092C	MSH3	1.0081	0.032	1.03966	0.04	-0.0408	0.032	1e-05	-0.0408		YNOV214	DDC2oe	YDR424C	DYN2	0.93829	0.076	0.97518	0.026	-0.03493	0.076	0.00015	-0.03493		YNOV214	DDC2oe	YER046W-A	YER046W-A	0.99808	0.029	1.03899	0.01	-0.0393	0.029	1e-05	-0.0393
YNOV214	DDC2oe	YDL226C	GCS1	0.55632	0.024	0.61703	0.037	-0.04075	0.024	0.00062	-0.04075		YNOV214	DDC2oe	YOR202W	HIS3	0.97344	0.17	0.98972	0.157	-0.03491	0.17	0	-0.03491		YNOV214	DDC2oe	YDR284C	DPP1	0.95048	0.108	0.96397	0.145	-0.03924	0.108	0.0004	-0.03924
YNOV214	DDC2oe	YDR048C	YDR048C	0.89027	0.079	0.92611	0.017	-0.04075	0.079	0.00019	-0.04075		YNOV214	DDC2oe	YKL037W	AIM26	0.83082	0.023	0.8643	0.004	-0.03489	0.023	1e-05	-0.03489		YNOV214	DDC2oe	YPL035C	YPL035C	1.04014	0.013	1.07478	0.017	-0.03914	0.013	5e-05	-0.03914
YNOV214	DDC2oe	YJL159W	HSP150	1.06717	0.007	1.10601	0.004	-0.04066	0.007	0	-0.04066		YNOV214	DDC2oe	YPR089W	YPR089W	0.92466	0.098	0.96318	0.069	-0.03485	0.098	0.00033	-0.03485		YNOV214	DDC2oe	YNR020C	ATP23	0.70512	0.006	0.74167	0.03	-0.039	0.006	3e-05	-0.039
YNOV214	DDC2oe	YHR191C	CTF8	0.89096	0.034	0.93254	0.044	-0.04063	0.034	2e-05	-0.04063		YNOV214	DDC2oe	YDR067C	OCA6	1.09372	0.046	1.13047	0.036	-0.03474	0.046	2e-05	-0.03474		YNOV214	DDC2oe	YDR022C	ATG31	0.99808	0.034	1.03229	0.016	-0.0389	0.034	1e-05	-0.0389
YNOV214	DDC2oe	YJL093C	TOK1	1.00886	0.043	1.04704	0.003	-0.04063	0.043	2e-05	-0.04063		YNOV214	DDC2oe	YDR480W	DIG2	0.97654	0.026	1.01456	0.008	-0.03473	0.026	1e-05	-0.03473		YNOV214	DDC2oe	YFR041C	ERJ5	0.95861	0.023	0.9973	0.007	-0.03878	0.023	0	-0.03878
YNOV214	DDC2oe	YOR275C	RIM20	0.49323	0.045	0.53358	0.002	-0.04056	0.045	0.0002	-0.04056		YNOV214	DDC2oe	YLL046C	RNP1	1.03251	0.009	1.06097	0.071	-0.03461	0.009	3e-05	-0.03461		YNOV214	DDC2oe	YKR054C	DYN1	0.98675	0.018	1.02638	0.008	-0.03871	0.018	0	-0.03871
YNOV214	DDC2oe	YDR030C	RAD28	0.96697	0.047	1.00712	0.009	-0.04046	0.047	3e-05	-0.04046		YNOV214	DDC2oe	YKL087C	CYT2	0.9609	0.004	0.99729	0.022	-0.03443	0.004	0	-0.03443		YNOV214	DDC2oe	YKR051W	YKR051W	0.97046	0.025	1.01815	0.038	-0.03871	0.025	0	-0.03871
YNOV214	DDC2oe	YDR248C	YDR248C	0.89356	0.012	0.91669	0.055	-0.04045	0.012	6e-05	-0.04045		YNOV214	DDC2oe	YOR228C	YOR228C	0.99358	0.015	1.03386	0.03	-0.03442	0.015	0	-0.03442		YNOV214	DDC2oe	YER080W	AIM9	0.96523	0.125	1.00899	0.053	-0.03866	0.125	0.00059	-0.03866
YNOV214	DDC2oe	YPR002W	PDH1	0.99963	0.147	1.00907	0.118	-0.04041	0.146	0.00085	-0.04041		YNOV214	DDC2oe	YOR222W	ODC2	1.04618	0.069	1.08533	0.017	-0.03433	0.069	8e-05	-0.03433		YNOV214	DDC2oe	YKL206C	ADD66	0.98827	0.043	1.02062	0.074	-0.03866	0.043	2e-05	-0.03866
YNOV214	DDC2oe	YGL167C	PMR1	0.37921	0.042	0.4238	0.029	-0.04039	0.042	0.00036	-0.04039		YNOV214	DDC2oe	YPR141C	KAR3	0.57139	0.039	0.57732	0.113	-0.03425	0.039	9e-05	-0.03425		YNOV214	DDC2oe	YLR333C	RPS25B	0.97333	0.09	1.01144	0.016	-0.03861	0.09	0.00022	-0.03861
YNOV214	DDC2oe	YER179W	DMC1	0.98642	0.016	1.00102	0.056	-0.04039	0.016	9e-05	-0.04039		YNOV214	DDC2oe	YKL157W	APE2	0.96759	0.022	1.00453	0.025	-0.03419	0.022	0	-0.03419		YNOV214	DDC2oe	YOL015W	IRC10	1.05007	0.061	1.09042	0.044	-0.03854	0.061	5e-05	-0.03854
YNOV214	DDC2oe	YDR276C	PMP3	1.07264	0.012	1.1151	0.026	-0.04033	0.012	4e-05	-0.04033		YNOV214	DDC2oe	YDR095C	YDR095C	0.98463	0.003	1.02063	0.011	-0.03419	0.003	0	-0.03419		YNOV214	DDC2oe	YLR219W	MSC3	1.00698	0.116	1.04225	0.062	-0.03849	0.116	0.00042	-0.03849
YNOV214	DDC2oe	YDR386W	MUS81	0.93553	0.046	0.97112	0.012	-0.04025	0.046	3e-05	-0.04025		YNOV214	DDC2oe	YGR025W	YGR025W	1.02483	0.019	1.05542	0.016	-0.03408	0.019	0	-0.03408		YNOV214	DDC2oe	YOR164C	GET4	1.03264	0.025	1.06991	0.011	-0.03834	0.025	0	-0.03834
YNOV214	DDC2oe	YKR040C	YKR040C	0.95692	0.032	0.99712	0.005	-0.04022	0.032	1e-05	-0.04022		YNOV214	DDC2oe	YOR283W	YOR283W	1.00217	0.082	1.04543	0.08	-0.03402	0.082	0.00015	-0.03402		YNOV214	DDC2oe	YMR319C	FET4	0.98192	0.005	1.02238	0.032	-0.03834	0.005	1e-05	-0.03834
YNOV214	DDC2oe	YML027W	YOX1	1.03084	0.035	1.07167	0.003	-0.04021	0.035	1e-05	-0.04021		YNOV214	DDC2oe	YGR213C	RTA1	0.996	0.02	1.03355	0.023	-0.03394	0.02	0	-0.03394		YNOV214	DDC2oe	YGL087C	MMS2	1.07975	0.05	1.11591	0.044	-0.03832	0.05	3e-05	-0.03832
YNOV214	DDC2oe	YDL182W	LYS20	1.00229	0.07	1.04554	0.014	-0.0402	0.07	9e-05	-0.0402		YNOV214	DDC2oe	YOL089C	HAL9	0.99983	0.039	1.03417	0.011	-0.03394	0.039	2e-05	-0.03394		YNOV214	DDC2oe	YKR089C	TGL4	1.05893	0.008	1.09394	0.017	-0.0383	0.008	0	-0.0383
YNOV214	DDC2oe	YDR399W	HPT1	0.92603	0.055	0.96219	0.018	-0.0402	0.055	6e-05	-0.0402		YNOV214	DDC2oe	YPL162C	YPL162C	1.026	0.009	1.06117	0.008	-0.03393	0.009	2e-05	-0.03393		YNOV214	DDC2oe	YMR119W	ASI1	0.98808	0.011	1.02574	0.011	-0.03823	0.011	4e-05	-0.03823
YNOV214	DDC2oe	YKR076W	ECM4	1.06853	0.034	1.10602	0.016	-0.04019	0.034	1e-05	-0.04019		YNOV214	DDC2oe	YDL083C	RPS16B	0.76273	0.111	0.79124	0.023	-0.03384	0.11	0.00082	-0.03384		YNOV214	DDC2oe	YOR135C	YOR135C	0.63459	0.007	0.66932	0.029	-0.0382	0.007	0	-0.0382
YNOV214	DDC2oe	YLL054C	YLL054C	0.95256	0.021	0.99403	0.007	-0.04018	0.02	0	-0.04018		YNOV214	DDC2oe	YOR263C	YOR263C	0.96649	0.036	0.98837	0.052	-0.03381	0.036	1e-05	-0.03381		YNOV214	DDC2oe	YHR014W	SPO13	1.10982	0.055	1.14233	0.047	-0.03818	0.055	3e-05	-0.03818
YNOV214	DDC2oe	YBR178W	YBR178W	0.96569	0.059	1.01307	0.022	-0.04006	0.059	0.00123	-0.04006		YNOV214	DDC2oe	YDL167C	NRP1	0.96141	0.003	0.99163	0.026	-0.0338	0.003	0	-0.0338		YNOV214	DDC2oe	YLR144C	ACF2	1.03439	0.074	1.0717	0.014	-0.03813	0.074	0.0001	-0.03813
YNOV214	DDC2oe	YPL221W	FLC1	0.8993	0.042	0.93801	0.028	-0.04004	0.042	3e-05	-0.04004		YNOV214	DDC2oe	YLR125W	YLR125W	1.03233	0.046	1.06297	0.028	-0.03376	0.045	2e-05	-0.03376		YNOV214	DDC2oe	YKL146W	AVT3	1.06378	0.043	1.09373	0.035	-0.03811	0.043	2e-05	-0.03811
YNOV214	DDC2oe	YDL134C	PPH21	0.97588	0.069	1.00832	0.078	-0.03998	0.068	0.0001	-0.03998		YNOV214	DDC2oe	YDL237W	AIM6	1.05383	0.021	1.0825	0.011	-0.03374	0.021	0	-0.03374		YNOV214	DDC2oe	YOL012C	HTZ1	0.66996	0.004	0.7114	0.023	-0.03809	0.004	1e-05	-0.03809
YNOV214	DDC2oe	YMR085W	YMR085W	1.0965	0.019	1.13419	0.006	-0.03997	0.019	0	-0.03997		YNOV214	DDC2oe	YHR017W	YSC83	0.98172	0.005	1.01466	0.009	-0.03373	0.005	1e-05	-0.03373		YNOV214	DDC2oe	YJL051W	IRC8	1.12284	0.025	1.15729	0.05	-0.03799	0.025	0	-0.03799
YNOV214	DDC2oe	YOR062C	YOR062C	1.03404	0.02	1.07568	0.014	-0.03986	0.02	0	-0.03986		YNOV214	DDC2oe	YPR153W	YPR153W	0.87916	0.042	0.9172	0.015	-0.03372	0.042	3e-05	-0.03372		YNOV214	DDC2oe	YBR014C	GRX7	1.00531	0.077	1.04902	0.05	-0.03779	0.077	0.00012	-0.03779
YNOV214	DDC2oe	YOL001W	PHO80	0.58908	0.073	0.62559	0.031	-0.03984	0.072	0.00051	-0.03984		YNOV214	DDC2oe	YCR100C	YCR100C	0.9434	0.008	0.98443	0.033	-0.0337	0.008	3e-05	-0.0337		YNOV214	DDC2oe	YGL177W	YGL177W	0.98887	0.058	1.02546	0.01	-0.03778	0.058	6e-05	-0.03778
YNOV214	DDC2oe	YGR096W	TPC1	0.99028	0.035	1.02626	0.026	-0.0398	0.035	1e-05	-0.0398		YNOV214	DDC2oe	YER065C	ICL1	1.01716	0.004	1.04815	0.009	-0.03366	0.004	1e-05	-0.03366		YNOV214	DDC2oe	YPR196W	YPR196W	0.99247	0.056	1.03291	0.038	-0.03775	0.055	5e-05	-0.03775
YNOV214	DDC2oe	YPL112C	PEX25	0.9854	0.072	1.00888	0.049	-0.03973	0.072	0.00011	-0.03973		YNOV214	DDC2oe	YER143W	DDI1	1.03635	0.04	1.06026	0.053	-0.03352	0.039	2e-05	-0.03352		YNOV214	DDC2oe	YMR052W	FAR3	0.88286	0.05	0.92117	0.055	-0.03774	0.05	5e-05	-0.03774
YNOV214	DDC2oe	YJR124C	YJR124C	1.01415	0.035	1.05428	0.024	-0.03971	0.035	1e-05	-0.03971		YNOV214	DDC2oe	YPL257W	YPL257W	1.01347	0.023	1.05495	0.044	-0.03343	0.023	0.00017	-0.03343		YNOV214	DDC2oe	YAL026C	DRS2	0.62521	0.065	0.68207	0.085	-0.03764	0.065	0.00031	-0.03764
YNOV214	DDC2oe	YPR174C	YPR174C	1.00658	0.026	1.0441	0.038	-0.03969	0.026	0	-0.03969		YNOV214	DDC2oe	YKR014C	YPT52	1.03807	0.035	1.06984	0.008	-0.03341	0.035	1e-05	-0.03341		YNOV214	DDC2oe	YKL056C	TMA19	0.74516	0.053	0.78105	0.015	-0.03763	0.053	0.0001	-0.03763
YNOV214	DDC2oe	YPR196W	YPR196W	0.95653	0.006	0.97105	0.087	-0.03969	0.006	1e-05	-0.03969		YNOV214	DDC2oe	YBR132C	AGP2	0.98361	0.084	1.01411	0.034	-0.03339	0.083	0.00017	-0.03339		YNOV214	DDC2oe	YLR049C	YLR049C	0.98608	0.026	1.02126	0.011	-0.03762	0.026	0.00023	-0.03762
YNOV214	DDC2oe	YNL117W	MLS1	0.8257	0.127	0.8139	0.18	-0.03963	0.127	0.00099	-0.03963		YNOV214	DDC2oe	YMR011W	HXT2	1.05136	0.058	1.07461	0.021	-0.03337	0.058	5e-05	-0.03337		YNOV214	DDC2oe	YNR065C	YNR065C	0.96151	0.094	0.97876	0.057	-0.03759	0.094	0.00026	-0.03759
YNOV214	DDC2oe	YHL025W	SNF6	0.2676	0.035	0.30822	0.047	-0.03962	0.035	0.00062	-0.03962		YNOV214	DDC2oe	YLR451W	LEU3	0.96597	0.017	0.99758	0.007	-0.03329	0.017	0.0001	-0.03329		YNOV214	DDC2oe	YPR117W	YPR117W	0.9764	0.039	1.01407	0.009	-0.03753	0.039	2e-05	-0.03753
YNOV214	DDC2oe	YDL054C	MCH1	0.87619	0.111	0.91557	0.1	-0.0396	0.111	0.00056	-0.0396		YNOV214	DDC2oe	YDR539W	FDC1	1.12318	0.061	1.15862	0.067	-0.03325	0.061	4e-05	-0.03325		YNOV214	DDC2oe	YCL023C	YCL023C	1.01426	0.083	1.03999	0.047	-0.03729	0.083	0.00015	-0.03729
YNOV214	DDC2oe	YOR219C	STE13	1.02024	0.009	1.0573	0.015	-0.0396	0.009	0	-0.0396		YNOV214	DDC2oe	YDR193W	YDR193W	1.01813	0.05	1.05909	0.055	-0.03322	0.05	3e-05	-0.03322		YNOV214	DDC2oe	YMR095C	SNO1	1.00107	0.013	1.02929	0.041	-0.03721	0.013	0	-0.03721
YNOV214	DDC2oe	YER088C	DOT6	1.00775	0.019	1.03997	0.083	-0.03958	0.019	0	-0.03958		YNOV214	DDC2oe	YFR053C	HXK1	1.05604	0.009	1.08733	0.03	-0.03316	0.009	0	-0.03316		YNOV214	DDC2oe	YPR057W	BRR1	0.88027	0.075	0.88947	0.133	-0.03708	0.075	0.00017	-0.03708
YNOV214	DDC2oe	YGR234W	YHB1	1.06066	0.052	1.09818	0.044	-0.03956	0.052	3e-05	-0.03956		YNOV214	DDC2oe	YCL074W	YCL074W	0.97429	0.025	1.00807	0.014	-0.0331	0.025	0	-0.0331		YNOV214	DDC2oe	YIL001W	YIL001W	0.97824	0.01	1.01628	0.011	-0.03708	0.01	0	-0.03708
YNOV214	DDC2oe	YIL153W	RRD1	0.99141	0.009	1.02527	0.008	-0.03955	0.009	3e-05	-0.03955		YNOV214	DDC2oe	YGR008C	STF2	1.00453	0.047	1.0454	0.047	-0.03309	0.046	3e-05	-0.03309		YNOV214	DDC2oe	YDR519W	FPR2	1.05964	0.002	1.09687	0.011	-0.03703	0.002	0	-0.03703
YNOV214	DDC2oe	YBL010C	YBL010C	0.99863	0.041	1.04087	0.011	-0.03954	0.041	2e-05	-0.03954		YNOV214	DDC2oe	YJL204C	RCY1	0.03244	0.002	0.06363	0.044	-0.03301	0.002	0.0008	-0.03301		YNOV214	DDC2oe	YGR043C	NQM1	1.03531	0.03	1.06573	0.023	-0.03695	0.03	1e-05	-0.03695
YNOV214	DDC2oe	YMR048W	CSM3	0.98587	0.028	1.02253	0.029	-0.03948	0.028	1e-05	-0.03948		YNOV214	DDC2oe	YMR154C	RIM13	0.76278	0.047	0.79373	0.023	-0.03294	0.047	7e-05	-0.03294		YNOV214	DDC2oe	YPL086C	ELP3	0.55416	0.045	0.59411	0.018	-0.03693	0.045	0.00014	-0.03693
YNOV214	DDC2oe	YJR033C	RAV1	0.89868	0.082	0.92358	0.086	-0.03943	0.082	0.00021	-0.03943		YNOV214	DDC2oe	YFR007W	YFH7	0.96845	0.052	0.99578	0.031	-0.03291	0.052	4e-05	-0.03291		YNOV214	DDC2oe	YMR315W	YMR315W	1.01879	0.04	1.05424	0.009	-0.03686	0.04	2e-05	-0.03686
YNOV214	DDC2oe	YHR014W	SPO13	1.01215	0.033	1.05199	0.011	-0.03924	0.033	1e-05	-0.03924		YNOV214	DDC2oe	YFR017C	IGD1	0.94678	0.008	0.97892	0.003	-0.0329	0.008	0	-0.0329		YNOV214	DDC2oe	YPL239W	YAR1	0.78178	0.106	0.81431	0.088	-0.03675	0.106	0.00068	-0.03675
YNOV214	DDC2oe	YDL117W	CYK3	0.76736	0.067	0.80676	0.044	-0.03915	0.067	0.00018	-0.03915		YNOV214	DDC2oe	YGR066C	YGR066C	0.99666	0.011	1.03116	0.014	-0.03282	0.011	0	-0.03282		YNOV214	DDC2oe	YOR112W	CEX1	0.944	0.026	0.96426	0.08	-0.03671	0.026	1e-05	-0.03671
YNOV214	DDC2oe	YJL103C	GSM1	0.97486	0.004	1.00832	0.008	-0.0391	0.004	1e-05	-0.0391		YNOV214	DDC2oe	YBR059C	AKL1	0.92443	0.033	0.93827	0.075	-0.03281	0.033	1e-05	-0.03281		YNOV214	DDC2oe	YPR152C	URN1	1.03851	0.044	1.06198	0.049	-0.03666	0.044	2e-05	-0.03666
YNOV214	DDC2oe	YDR080W	VPS41	0.70341	0.04	0.73735	0.035	-0.03909	0.039	5e-05	-0.03909		YNOV214	DDC2oe	YDR107C	TMN2	1.05791	0.014	1.08776	0.019	-0.03281	0.014	0	-0.03281		YNOV214	DDC2oe	YKL171W	NNK1	1.03935	0.057	1.06355	0.053	-0.0366	0.057	5e-05	-0.0366
YNOV214	DDC2oe	YOL162W	YOL162W	0.96273	0.026	0.98707	0.031	-0.03907	0.026	1e-05	-0.03907		YNOV214	DDC2oe	YOR359W	VTS1	1.04408	0.02	1.07111	0.023	-0.03281	0.02	0	-0.03281		YNOV214	DDC2oe	YJR053W	BFA1	0.99242	0.038	1.02654	0.004	-0.03654	0.038	2e-05	-0.03654
YNOV214	DDC2oe	YGL053W	PRM8	1.05881	0.004	1.10249	0.025	-0.03907	0.004	0	-0.03907		YNOV214	DDC2oe	YKR061W	KTR2	1.0571	0.005	1.09977	0.042	-0.03273	0.005	1e-05	-0.03273		YNOV214	DDC2oe	YDR271C	YDR271C	0.95939	0.018	0.99124	0.021	-0.03649	0.018	0.00011	-0.03649
YNOV214	DDC2oe	YBL015W	ACH1	0.93029	0.148	0.95802	0.069	-0.039	0.148	0.00109	-0.039		YNOV214	DDC2oe	YJL089W	SIP4	1.00513	0.084	1.02131	0.068	-0.03272	0.084	0.00016	-0.03272		YNOV214	DDC2oe	YIL162W	SUC2	0.80647	0.017	0.84579	0.018	-0.03646	0.017	0	-0.03646
YNOV214	DDC2oe	YBR186W	PCH2	0.93173	0.067	0.9695	0.044	-0.03899	0.067	0.0001	-0.03899		YNOV214	DDC2oe	YLR190W	MMR1	0.88005	0.01	0.92833	0.083	-0.03272	0.01	4e-05	-0.03272		YNOV214	DDC2oe	YNR024W	MPP6	1.05556	0.006	1.09111	0.004	-0.0364	0.006	1e-05	-0.0364
YNOV214	DDC2oe	YGL089C	MF(ALPHA)2	1.0491	0.002	1.08402	0.009	-0.03889	0.002	0	-0.03889		YNOV214	DDC2oe	YAL043C-A	YAL043C-A	0.91849	0.035	0.95733	0.025	-0.03267	0.035	2e-05	-0.03267		YNOV214	DDC2oe	YFR035C	YFR035C	0.97095	0.007	1.01451	0.016	-0.03637	0.007	2e-05	-0.03637
YNOV214	DDC2oe	YOR227W	HER1	1.03385	0.018	1.06967	0.063	-0.03871	0.018	0.0001	-0.03871		YNOV214	DDC2oe	YJR148W	BAT2	0.99795	0.016	1.02996	0.011	-0.03265	0.016	0	-0.03265		YNOV214	DDC2oe	YBR045C	GIP1	0.97099	0.036	0.99911	0.024	-0.03625	0.036	1e-05	-0.03625
YNOV214	DDC2oe	YOR291W	YPK9	0.85827	0.095	0.88746	0.055	-0.03869	0.095	0.00037	-0.03869		YNOV214	DDC2oe	YLR307W	CDA1	1.13169	0.033	1.15792	0.025	-0.03265	0.033	1e-05	-0.03265		YNOV214	DDC2oe	YIL135C	VHS2	1.06789	0.005	1.10016	0.026	-0.0362	0.005	0	-0.0362
YNOV214	DDC2oe	YOR047C	STD1	1.03025	0.067	1.06906	0.011	-0.03866	0.067	7e-05	-0.03866		YNOV214	DDC2oe	YBR051W	YBR051W	1.02587	0.013	1.05668	0.015	-0.03264	0.013	0	-0.03264		YNOV214	DDC2oe	YDL002C	NHP10	0.61499	0.074	0.65344	0.062	-0.03619	0.074	0.00047	-0.03619
YNOV214	DDC2oe	YGR125W	YGR125W	0.8968	0.039	0.93628	0.034	-0.03862	0.039	2e-05	-0.03862		YNOV214	DDC2oe	YPR147C	YPR147C	1.088	0.019	1.12014	0.012	-0.03263	0.019	0	-0.03263		YNOV214	DDC2oe	YKR094C	RPL40B	1.00111	0.045	1.02901	0.042	-0.0361	0.045	2e-05	-0.0361
YNOV214	DDC2oe	YHR179W	OYE2	0.98488	0.066	1.01887	0.025	-0.03855	0.066	8e-05	-0.03855		YNOV214	DDC2oe	YER135C	YER135C	1.07981	0.008	1.11223	0.017	-0.03261	0.008	0	-0.03261		YNOV214	DDC2oe	YER044C-A	MEI4	1.11029	0.071	1.12843	0.093	-0.03606	0.071	7e-05	-0.03606
YNOV214	DDC2oe	YKL041W	VPS24	0.65464	0.047	0.68471	0.018	-0.03855	0.047	0.0001	-0.03855		YNOV214	DDC2oe	YMR068W	AVO2	0.98987	0.033	1.02099	0.006	-0.03258	0.033	0.00037	-0.03258		YNOV214	DDC2oe	YOL006C	TOP1	0.81829	0.027	0.85662	0.049	-0.03603	0.027	0.00036	-0.03603
YNOV214	DDC2oe	YFR043C	IRC6	1.11793	0.057	1.149	0.026	-0.03854	0.057	4e-05	-0.03854		YNOV214	DDC2oe	YLR363C	NMD4	1.02901	0.049	1.06026	0.02	-0.03252	0.049	3e-05	-0.03252		YNOV214	DDC2oe	YNL143C	YNL143C	0.98352	0.111	0.99582	0.106	-0.03603	0.111	0.00039	-0.03603
YNOV214	DDC2oe	YKL037W	AIM26	0.75561	0.109	0.80175	0.059	-0.0385	0.108	0.0008	-0.0385		YNOV214	DDC2oe	YLR380W	CSR1	1.02964	0.074	1.05706	0.077	-0.03252	0.074	0.0017	-0.03252		YNOV214	DDC2oe	YDR042C	YDR042C	1.00906	0.036	1.03619	0.039	-0.03603	0.036	1e-05	-0.03603
YNOV214	DDC2oe	YDL099W	BUG1	1.02216	0.05	1.06226	0.021	-0.03844	0.05	3e-05	-0.03844		YNOV214	DDC2oe	YHR025W	THR1	0.70152	0.071	0.73371	0.025	-0.03251	0.071	0.00029	-0.03251		YNOV214	DDC2oe	YJL068C	YJL068C	1.01362	0.072	1.05127	0.033	-0.03601	0.072	0.0001	-0.03601
YNOV214	DDC2oe	YDR266C	HEL2	0.97253	0.057	1.00607	0.034	-0.0384	0.056	5e-05	-0.0384		YNOV214	DDC2oe	YBR209W	YBR209W	1.07376	0.013	1.10473	0.04	-0.03247	0.013	5e-05	-0.03247		YNOV214	DDC2oe	YGR122C-A	YGR122C-A	0.98071	0.07	1.0076	0.054	-0.03601	0.07	0.0001	-0.03601
YNOV214	DDC2oe	YMR103C	YMR103C	1.05617	0.042	1.09141	0.031	-0.03839	0.042	2e-05	-0.03839		YNOV214	DDC2oe	YML111W	BUL2	1.02312	0.004	1.05048	0.027	-0.03244	0.004	1e-05	-0.03244		YNOV214	DDC2oe	YOL110W	SHR5	0.9574	0.014	0.9946	0.012	-0.03598	0.014	7e-05	-0.03598
YNOV214	DDC2oe	YIL095W	PRK1	0.93135	0.004	0.97357	0.011	-0.03837	0.004	1e-05	-0.03837		YNOV214	DDC2oe	YIR014W	YIR014W	1.05479	0.036	1.08404	0.018	-0.03243	0.036	1e-05	-0.03243		YNOV214	DDC2oe	YLR326W	YLR326W	0.97876	0.023	1.01249	0.008	-0.03596	0.023	0	-0.03596
YNOV214	DDC2oe	YOR314W	YOR314W	1.08564	0.076	1.11679	0.017	-0.03829	0.076	9e-05	-0.03829		YNOV214	DDC2oe	YDL077C	VAM6	0.7175	0.072	0.75933	0.031	-0.03242	0.072	0.00027	-0.03242		YNOV214	DDC2oe	YIR009W	MSL1	0.96245	0.01	0.99646	0.021	-0.03593	0.01	4e-05	-0.03593
YNOV214	DDC2oe	YPR129W	SCD6	1.06573	0.032	1.09412	0.038	-0.03828	0.032	1e-05	-0.03828		YNOV214	DDC2oe	YGL164C	YRB30	1.08271	0.011	1.116	0.046	-0.03237	0.011	4e-05	-0.03237		YNOV214	DDC2oe	YKL075C	YKL075C	0.97028	0.037	1.00546	0.018	-0.0359	0.037	2e-05	-0.0359
YNOV214	DDC2oe	YMR201C	RAD14	0.92262	0.007	0.9598	0.028	-0.03826	0.007	2e-05	-0.03826		YNOV214	DDC2oe	YOL087C	DUF1	0.9696	0.018	1.00647	0.013	-0.03236	0.018	0.00012	-0.03236		YNOV214	DDC2oe	YKL160W	ELF1	0.94443	0.051	0.98012	0.012	-0.0359	0.051	4e-05	-0.0359
YNOV214	DDC2oe	YBR235W	VHC1	0.98596	0.016	1.02818	0.038	-0.03826	0.016	9e-05	-0.03826		YNOV214	DDC2oe	YOR219C	STE13	1.02013	0.036	1.04919	0.011	-0.03232	0.036	1e-05	-0.03232		YNOV214	DDC2oe	YHL029C	OCA5	0.96904	0.021	1.00226	0.007	-0.03587	0.021	0	-0.03587
YNOV214	DDC2oe	YBR009C	HHF1	0.95753	0.054	0.99221	0.01	-0.03813	0.054	5e-05	-0.03813		YNOV214	DDC2oe	YPL138C	SPP1	0.92806	0.074	0.95624	0.03	-0.03232	0.074	0.00014	-0.03232		YNOV214	DDC2oe	YJL070C	YJL070C	1.01682	0.049	1.05599	0.059	-0.03583	0.049	3e-05	-0.03583
YNOV214	DDC2oe	YHR003C	YHR003C	0.99219	0.036	1.02734	0.006	-0.0381	0.036	1e-05	-0.0381		YNOV214	DDC2oe	YMR074C	YMR074C	1.02688	0.045	1.05678	0.009	-0.0323	0.045	2e-05	-0.0323		YNOV214	DDC2oe	YIR027C	DAL1	1.033	0.009	1.06819	0.004	-0.03581	0.009	0	-0.03581
YNOV214	DDC2oe	YGR042W	YGR042W	1.04214	0.014	1.07596	0.022	-0.03809	0.013	0	-0.03809		YNOV214	DDC2oe	YPR125W	YLH47	1.02707	0.044	1.05936	0.007	-0.03218	0.044	2e-05	-0.03218		YNOV214	DDC2oe	YNR040W	YNR040W	0.91009	0.025	0.9435	0.013	-0.03575	0.025	1e-05	-0.03575
YNOV214	DDC2oe	YPL018W	CTF19	1.04515	0.011	1.07844	0.019	-0.03808	0.011	0	-0.03808		YNOV214	DDC2oe	YPL192C	PRM3	1.0154	0.017	1.05007	0.01	-0.03212	0.017	0	-0.03212		YNOV214	DDC2oe	YOR177C	MPC54	0.92816	0.04	0.96292	0.012	-0.03568	0.04	2e-05	-0.03568
YNOV214	DDC2oe	YNR028W	CPR8	1.00766	0.017	1.04924	0.006	-0.03807	0.017	0	-0.03807		YNOV214	DDC2oe	YGL079W	KXD1	1.01246	0.016	1.04019	0.013	-0.03204	0.016	0	-0.03204		YNOV214	DDC2oe	YDR488C	PAC11	1.02915	0.042	1.06456	0.016	-0.03554	0.042	2e-05	-0.03554
YNOV214	DDC2oe	YGR157W	CHO2	0.38755	0.011	0.42775	0.023	-0.03805	0.011	0.00028	-0.03805		YNOV214	DDC2oe	YPR046W	MCM16	1.10502	0.039	1.13484	0.009	-0.03203	0.039	1e-05	-0.03203		YNOV214	DDC2oe	YJR097W	JJJ3	0.96899	0.069	0.99911	0.012	-0.03547	0.069	0.0001	-0.03547
YNOV214	DDC2oe	YKL072W	STB6	0.91258	0.083	0.94902	0.054	-0.03804	0.083	0.00021	-0.03804		YNOV214	DDC2oe	YJR059W	PTK2	1.01729	0.068	1.04283	0.127	-0.032	0.068	8e-05	-0.032		YNOV214	DDC2oe	YGR210C	YGR210C	1.01214	0.074	1.05433	0.042	-0.03545	0.074	0.00011	-0.03545
YNOV214	DDC2oe	YBL003C	HTA2	1.02058	0.027	1.06014	0.036	-0.03804	0.027	1e-05	-0.03804		YNOV214	DDC2oe	YNL080C	EOS1	0.82775	0.036	0.85376	0.026	-0.03184	0.036	2e-05	-0.03184		YNOV214	DDC2oe	YPL165C	SET6	0.94554	0.045	0.96907	0.023	-0.03543	0.045	3e-05	-0.03543
YNOV214	DDC2oe	YDL114W	YDL114W	0.91197	0.092	0.91516	0.125	-0.03795	0.092	0.00028	-0.03795		YNOV214	DDC2oe	YKR001C	VPS1	0.63255	0.012	0.67422	0.085	-0.03184	0.012	0.00011	-0.03184		YNOV214	DDC2oe	YKL067W	YNK1	1.12096	0.013	1.15843	0.024	-0.03541	0.013	0	-0.03541
YNOV214	DDC2oe	YKL136W	YKL136W	0.94094	0.032	0.97409	0.019	-0.03794	0.032	1e-05	-0.03794		YNOV214	DDC2oe	YHR206W	SKN7	0.87892	0.021	0.91104	0.001	-0.03183	0.021	0	-0.03183		YNOV214	DDC2oe	YJR150C	DAN1	1.02681	0.065	1.07919	0.062	-0.03535	0.065	7e-05	-0.03535
YNOV214	DDC2oe	YPR064W	YPR064W	0.99482	0.006	1.02419	0.014	-0.03786	0.006	1e-05	-0.03786		YNOV214	DDC2oe	YKL162C	YKL162C	1.05524	0.018	1.08838	0.011	-0.03181	0.018	0	-0.03181		YNOV214	DDC2oe	YOR167C	RPS28A	0.9983	0.024	1.03368	0.032	-0.0353	0.024	0.00019	-0.0353
YNOV214	DDC2oe	YMR306W	FKS3	1.03353	0.075	1.07066	0.003	-0.03786	0.075	0.00011	-0.03786		YNOV214	DDC2oe	YAR003W	SWD1	0.79863	0.006	0.83155	0.04	-0.03177	0.006	2e-05	-0.03177		YNOV214	DDC2oe	YPL205C	YPL205C	0.83555	0.054	0.86503	0.012	-0.03526	0.054	8e-05	-0.03526
YNOV214	DDC2oe	YGR273C	YGR273C	0.99984	0.078	1.03185	0.019	-0.03784	0.078	0.00013	-0.03784		YNOV214	DDC2oe	YDL185W	VMA1	1.02907	0.068	1.05252	0.041	-0.03175	0.068	8e-05	-0.03175		YNOV214	DDC2oe	YGL023C	PIB2	0.66552	0.032	0.70351	0.006	-0.03525	0.032	3e-05	-0.03525
YNOV214	DDC2oe	YGL255W	ZRT1	1.03139	0.037	1.07472	0.032	-0.0378	0.037	1e-05	-0.0378		YNOV214	DDC2oe	YOR267C	HRK1	0.95656	0.074	0.98009	0.024	-0.03173	0.074	0.00013	-0.03173		YNOV214	DDC2oe	YOL152W	FRE7	0.99821	0.147	1.0157	0.087	-0.03524	0.147	0.00087	-0.03524
YNOV214	DDC2oe	YNR015W	SMM1	0.99878	0.012	1.04577	0.017	-0.03777	0.012	0	-0.03777		YNOV214	DDC2oe	YMR078C	CTF18	0.88048	0.053	0.91634	0.014	-0.03161	0.053	6e-05	-0.03161		YNOV214	DDC2oe	YDR209C	YDR209C	0.93413	0.02	0.96721	0.014	-0.03515	0.02	0	-0.03515
YNOV214	DDC2oe	YKL046C	DCW1	0.97126	0.085	1.00658	0.009	-0.03777	0.085	0.00018	-0.03777		YNOV214	DDC2oe	YLR225C	YLR225C	1.00128	0.044	1.04133	0.031	-0.0316	0.044	2e-05	-0.0316		YNOV214	DDC2oe	YGL231C	EMC4	1.03867	0.027	1.0818	0.023	-0.03512	0.027	0	-0.03512
YNOV214	DDC2oe	YLR371W	ROM2	1.00219	0.041	1.04044	0.012	-0.03773	0.041	2e-05	-0.03773		YNOV214	DDC2oe	YML041C	VPS71	0.74244	0.052	0.77698	0.019	-0.03156	0.051	9e-05	-0.03156		YNOV214	DDC2oe	YPL081W	RPS9A	1.11943	0.056	1.15529	0.01	-0.03511	0.056	4e-05	-0.03511
YNOV214	DDC2oe	YDR455C	YDR455C	0.52892	0.043	0.56936	0.034	-0.0377	0.043	0.00015	-0.0377		YNOV214	DDC2oe	YPL021W	ECM23	1.01657	0.023	1.03988	0.035	-0.03153	0.023	0	-0.03153		YNOV214	DDC2oe	YOR350C	MNE1	0.80391	0.085	0.82985	0.062	-0.03509	0.085	0.00033	-0.03509
YNOV214	DDC2oe	YMR008C	PLB1	1.10247	0.015	1.1401	0.023	-0.0375	0.015	0	-0.0375		YNOV214	DDC2oe	YNL155W	YNL155W	0.94679	0.017	0.97309	0.029	-0.03152	0.017	0.00011	-0.03152		YNOV214	DDC2oe	YGL263W	COS12	0.9769	0.008	1.02114	0.037	-0.03505	0.008	2e-05	-0.03505
YNOV214	DDC2oe	YLR179C	YLR179C	1.0637	0.065	1.10346	0.04	-0.03748	0.065	6e-05	-0.03748		YNOV214	DDC2oe	YOR360C	PDE2	0.94089	0.019	0.96325	0.051	-0.0315	0.019	0	-0.0315		YNOV214	DDC2oe	YPL180W	TCO89	0.54321	0.099	0.57852	0.011	-0.03498	0.099	0.00162	-0.03498
YNOV214	DDC2oe	YCR009C	RVS161	0.9765	0.033	1.01592	0.039	-0.0374	0.033	1e-05	-0.0374		YNOV214	DDC2oe	YBR095C	RXT2	0.81886	0.043	0.82293	0.088	-0.03149	0.043	4e-05	-0.03149		YNOV214	DDC2oe	YOR042W	CUE5	1.01438	0.083	1.03788	0.064	-0.03497	0.083	0.00015	-0.03497
YNOV214	DDC2oe	YKR084C	HBS1	0.97587	0.017	1.01423	0.004	-0.0374	0.017	0	-0.0374		YNOV214	DDC2oe	YKL179C	COY1	0.97834	0	1.00782	0.015	-0.03148	0	0	-0.03148		YNOV214	DDC2oe	YPR118W	MRI1	0.9313	0.079	0.97243	0.065	-0.03496	0.079	0.00017	-0.03496
YNOV214	DDC2oe	YHL036W	MUP3	1.0228	0.026	1.06096	0.022	-0.0372	0.026	0	-0.0372		YNOV214	DDC2oe	YKR005C	YKR005C	1.02302	0.027	1.05307	0.03	-0.03144	0.027	1e-05	-0.03144		YNOV214	DDC2oe	YBR057C	MUM2	0.94792	0.047	0.97679	0.024	-0.03495	0.047	3e-05	-0.03495
YNOV214	DDC2oe	YKL070W	YKL070W	0.9883	0.019	1.02472	0.007	-0.03713	0.018	0	-0.03713		YNOV214	DDC2oe	YJL053W	PEP8	0.74333	0.027	0.76762	0.043	-0.03141	0.027	1e-05	-0.03141		YNOV214	DDC2oe	YCL027W	FUS1	1.03001	0.053	1.07156	0.014	-0.03494	0.053	4e-05	-0.03494
YNOV214	DDC2oe	YJR109C	CPA2	0.96868	0.022	1.00488	0.017	-0.03711	0.022	0	-0.03711		YNOV214	DDC2oe	YKL064W	MNR2	0.9884	0.003	1.02098	0.031	-0.03139	0.003	0	-0.03139		YNOV214	DDC2oe	YOL047C	YOL047C	0.91199	0.022	0.918	0.182	-0.03493	0.021	0.00019	-0.03493
YNOV214	DDC2oe	YOR296W	YOR296W	0.94199	0.015	0.97874	0.027	-0.03704	0.015	0	-0.03704		YNOV214	DDC2oe	YDR508C	GNP1	0.90605	0.013	0.92091	0.09	-0.03128	0.013	7e-05	-0.03128		YNOV214	DDC2oe	YGL227W	VID30	1.02798	0.02	1.06579	0.059	-0.03493	0.02	0.00012	-0.03493
YNOV214	DDC2oe	YMR172C-A	YMR172C-A	0.97759	0.016	1.01046	0.039	-0.037	0.016	9e-05	-0.037		YNOV214	DDC2oe	YJR005W	APL1	1.06752	0.022	1.10306	0.02	-0.03128	0.022	0	-0.03128		YNOV214	DDC2oe	YLR110C	CCW12	0.92707	0.049	0.95188	0.021	-0.03491	0.049	4e-05	-0.03491
YNOV214	DDC2oe	YPR078C	YPR078C	1.08882	0.023	1.11216	0.055	-0.03699	0.023	0	-0.03699		YNOV214	DDC2oe	YNL125C	ESBP6	1.01316	0.13	1.04694	0.018	-0.03124	0.129	0.00057	-0.03124		YNOV214	DDC2oe	YPR197C	YPR197C	1.0515	0.039	1.08661	0.004	-0.03475	0.039	1e-05	-0.03475
YNOV214	DDC2oe	YGL051W	MST27	1.031	0.12	1.05559	0.109	-0.03691	0.12	0.00043	-0.03691		YNOV214	DDC2oe	YLR136C	TIS11	0.98397	0.033	1.01201	0.015	-0.03122	0.033	1e-05	-0.03122		YNOV214	DDC2oe	YKL068W	NUP100	0.96102	0.024	0.99235	0.008	-0.03471	0.024	0	-0.03471
YNOV214	DDC2oe	YKR043C	SHB17	1.01017	0.014	1.04505	0.044	-0.03686	0.014	7e-05	-0.03686		YNOV214	DDC2oe	YPL092W	SSU1	1.03632	0.002	1.06469	0.007	-0.03115	0.002	0	-0.03115		YNOV214	DDC2oe	YPL203W	TPK2	1.0293	0.028	1.06354	0.005	-0.03469	0.028	1e-05	-0.03469
YNOV214	DDC2oe	YPL240C	HSP82	1.04559	0.006	1.07807	0.015	-0.03681	0.006	1e-05	-0.03681		YNOV214	DDC2oe	YER041W	YEN1	1.00472	0.019	1.0441	0.034	-0.03102	0.019	0	-0.03102		YNOV214	DDC2oe	YNL123W	NMA111	1.01076	0.05	1.0491	0.022	-0.03466	0.05	3e-05	-0.03466
YNOV214	DDC2oe	YDR179W-A	YDR179W-A	0.92837	0.014	0.96694	0.024	-0.03676	0.014	8e-05	-0.03676		YNOV214	DDC2oe	YIL161W	YIL161W	0.97944	0.111	1.01172	0.07	-0.03093	0.111	0.0004	-0.03093		YNOV214	DDC2oe	YHR086W	NAM8	0.96007	0.08	0.99948	0.011	-0.03464	0.08	0.00016	-0.03464
YNOV214	DDC2oe	YPL260W	YPL260W	0.91049	0.034	0.94526	0.01	-0.03675	0.034	1e-05	-0.03675		YNOV214	DDC2oe	YDR506C	GMC1	0.99312	0.003	1.02351	0.029	-0.03088	0.003	0	-0.03088		YNOV214	DDC2oe	YER052C	HOM3	0.9953	0.036	1.02468	0.027	-0.03451	0.036	1e-05	-0.03451
YNOV214	DDC2oe	YGR210C	YGR210C	0.98168	0.066	1.01957	0.004	-0.03673	0.066	8e-05	-0.03673		YNOV214	DDC2oe	YJR080C	AIM24	0.94159	0.05	0.9741	0.019	-0.03082	0.05	4e-05	-0.03082		YNOV214	DDC2oe	YJR015W	YJR015W	1.01191	0.039	1.04697	0.007	-0.03448	0.039	2e-05	-0.03448
YNOV214	DDC2oe	YNR040W	YNR040W	1.00675	0.022	1.04912	0.015	-0.03672	0.022	0	-0.03672		YNOV214	DDC2oe	YOR318C	YOR318C	0.99911	0.044	1.02243	0.036	-0.03077	0.044	2e-05	-0.03077		YNOV214	DDC2oe	YHR031C	RRM3	1.01654	0.041	1.06164	0.042	-0.03446	0.041	2e-05	-0.03446
YNOV214	DDC2oe	YBR064W	YBR064W	1.0657	0.025	1.10018	0.035	-0.03665	0.025	0	-0.03665		YNOV214	DDC2oe	YHL020C	OPI1	0.98092	0.037	1.0085	0.049	-0.03073	0.037	2e-05	-0.03073		YNOV214	DDC2oe	YLR308W	CDA2	1.00516	0.017	1.03705	0.036	-0.03433	0.017	0.0001	-0.03433
YNOV214	DDC2oe	YDR383C	NKP1	0.96531	0.052	0.99911	0.033	-0.0366	0.052	4e-05	-0.0366		YNOV214	DDC2oe	YPL017C	IRC15	1.04843	0.013	1.07889	0.001	-0.03072	0.013	0	-0.03072		YNOV214	DDC2oe	YBL017C	PEP1	0.97773	0.029	1.00583	0.011	-0.03426	0.029	1e-05	-0.03426
YNOV214	DDC2oe	YKR027W	BCH2	1.03593	0.05	1.07415	0.003	-0.03656	0.05	3e-05	-0.03656		YNOV214	DDC2oe	YHR181W	SVP26	1.00577	0.013	1.03586	0.024	-0.03063	0.013	5e-05	-0.03063		YNOV214	DDC2oe	YMR201C	RAD14	0.95313	0.053	0.98111	0.044	-0.03425	0.053	5e-05	-0.03425
YNOV214	DDC2oe	YDR467C	YDR467C	1.02827	0.05	1.05297	0.059	-0.03651	0.049	3e-05	-0.03651		YNOV214	DDC2oe	YGL197W	MDS3	0.92864	0.102	0.95637	0.056	-0.03061	0.102	0.00036	-0.03061		YNOV214	DDC2oe	YKR044W	UIP5	0.99144	0.019	1.01555	0.062	-0.03421	0.019	0	-0.03421
YNOV214	DDC2oe	YHL034C	SBP1	0.86272	0.098	0.89778	0.013	-0.03632	0.098	0.0004	-0.03632		YNOV214	DDC2oe	YOR158W	PET123	0.94856	0.023	0.98014	0.022	-0.03058	0.023	0	-0.03058		YNOV214	DDC2oe	YPR024W	YME1	0.74903	0.128	0.77655	0.028	-0.03398	0.128	0.00134	-0.03398
YNOV214	DDC2oe	YDR379W	RGA2	0.97346	0.041	1.01488	0.037	-0.03631	0.041	2e-05	-0.03631		YNOV214	DDC2oe	YDR255C	RMD5	0.99621	0.016	1.02174	0.034	-0.03057	0.016	0	-0.03057		YNOV214	DDC2oe	YBR156C	SLI15	0.95648	0.01	0.98678	0.039	-0.03398	0.01	4e-05	-0.03398
YNOV214	DDC2oe	YPL150W	YPL150W	0.98546	0.096	0.99407	0.09	-0.03627	0.096	0.00025	-0.03627		YNOV214	DDC2oe	YMR002W	MIC17	1.14812	0.025	1.1622	0.068	-0.03051	0.025	0	-0.03051		YNOV214	DDC2oe	YBR015C	MNN2	0.90105	0.104	0.92864	0.018	-0.03395	0.104	0.00042	-0.03395
YNOV214	DDC2oe	YKR035C	YKR035C	0.98436	0.028	1.018	0.017	-0.03623	0.028	1e-05	-0.03623		YNOV214	DDC2oe	YLL032C	YLL032C	1.03404	0.031	1.06593	0.016	-0.03046	0.031	1e-05	-0.03046		YNOV214	DDC2oe	YGR015C	YGR015C	0.97259	0.041	1.01028	0.035	-0.03391	0.04	2e-05	-0.03391
YNOV214	DDC2oe	YIL103W	DPH1	0.98251	0.016	1.01266	0.033	-0.03615	0.016	9e-05	-0.03615		YNOV214	DDC2oe	YOR375C	GDH1	0.91055	0.086	0.93496	0.048	-0.03043	0.086	0.00023	-0.03043		YNOV214	DDC2oe	YKL120W	OAC1	0.91353	0.049	0.95291	0.014	-0.0339	0.049	4e-05	-0.0339
YNOV214	DDC2oe	YGL034C	YGL034C	1.03914	0.095	1.06956	0.012	-0.03611	0.095	0.00021	-0.03611		YNOV214	DDC2oe	YBL078C	ATG8	0.94586	0.015	0.98108	0.038	-0.0304	0.015	0	-0.0304		YNOV214	DDC2oe	YIR003W	AIM21	0.94713	0.005	0.97738	0.017	-0.03389	0.005	1e-05	-0.03389
YNOV214	DDC2oe	YHR001W-A	QCR10	0.96127	0.055	0.9989	0.044	-0.03608	0.055	5e-05	-0.03608		YNOV214	DDC2oe	YCR107W	AAD3	1.03415	0.002	1.06486	0.024	-0.03031	0.002	0	-0.03031		YNOV214	DDC2oe	YOR139C	YOR139C	0.92923	0.033	0.96508	0.017	-0.03385	0.033	1e-05	-0.03385
YNOV214	DDC2oe	YCR075C	ERS1	0.62258	0.045	0.6765	0.074	-0.03608	0.045	0.0001	-0.03608		YNOV214	DDC2oe	YLR327C	TMA10	1.00462	0.051	1.03156	0.031	-0.03029	0.051	4e-05	-0.03029		YNOV214	DDC2oe	YLR165C	PUS5	1.0368	0.029	1.06971	0.014	-0.03379	0.029	1e-05	-0.03379
YNOV214	DDC2oe	YCR086W	CSM1	1.00345	0.023	1.03726	0.018	-0.03607	0.023	0	-0.03607		YNOV214	DDC2oe	YHR075C	PPE1	1.05656	0.053	1.08999	0.059	-0.03028	0.053	3e-05	-0.03028		YNOV214	DDC2oe	YPR128C	ANT1	1.04929	0.019	1.08433	0.024	-0.03373	0.019	0	-0.03373
YNOV214	DDC2oe	YBR030W	RKM3	1.01626	0.058	1.05765	0.029	-0.03598	0.057	5e-05	-0.03598		YNOV214	DDC2oe	YAL019W	FUN30	0.9591	0.052	0.97678	0.047	-0.03027	0.052	4e-05	-0.03027		YNOV214	DDC2oe	YIL112W	HOS4	1.02881	0.042	1.05054	0.045	-0.03371	0.042	2e-05	-0.03371
YNOV214	DDC2oe	YPR167C	MET16	0.99755	0.017	1.02614	0.026	-0.03583	0.017	0	-0.03583		YNOV214	DDC2oe	YDR102C	YDR102C	0.97898	0.006	1.00866	0.008	-0.03023	0.006	0	-0.03023		YNOV214	DDC2oe	YGL126W	SCS3	0.95175	0.017	0.98348	0.027	-0.03371	0.017	0	-0.03371
YNOV214	DDC2oe	YOR087W	YVC1	1.02936	0.053	1.06415	0.003	-0.0358	0.053	4e-05	-0.0358		YNOV214	DDC2oe	YLR350W	ORM2	0.87471	0.089	0.90397	0.05	-0.03021	0.088	0.00028	-0.03021		YNOV214	DDC2oe	YLR436C	ECM30	0.92345	0.005	0.95563	0.003	-0.03364	0.005	1e-05	-0.03364
YNOV214	DDC2oe	YMR118C	SHH3	1.11966	0.063	1.1433	0.07	-0.03578	0.063	5e-05	-0.03578		YNOV214	DDC2oe	YMR191W	SPG5	1.02944	0.034	1.05317	0.038	-0.03019	0.034	1e-05	-0.03019		YNOV214	DDC2oe	YMR305C	SCW10	0.92309	0.024	0.95189	0.02	-0.03363	0.024	0	-0.03363
YNOV214	DDC2oe	YPL102C	YPL102C	0.67295	0.035	0.71106	0.011	-0.03575	0.035	4e-05	-0.03575		YNOV214	DDC2oe	YBL016W	FUS3	0.94467	0.053	0.97402	0.012	-0.03017	0.053	5e-05	-0.03017		YNOV214	DDC2oe	YBL087C	RPL23A	0.87793	0.116	0.89183	0.082	-0.03363	0.116	0.00063	-0.03363
YNOV214	DDC2oe	YGR231C	PHB2	0.78905	0.128	0.82248	0.049	-0.03572	0.128	0.00116	-0.03572		YNOV214	DDC2oe	YJR153W	PGU1	1.02476	0.03	1.05588	0.004	-0.03002	0.03	1e-05	-0.03002		YNOV214	DDC2oe	YKL076C	YKL076C	0.95012	0.125	0.99127	0.066	-0.03358	0.125	0.00062	-0.03358
YNOV214	DDC2oe	YGR142W	BTN2	0.95759	0.02	0.99721	0.017	-0.03565	0.02	0	-0.03565		YNOV214	DDC2oe	YIL008W	URM1	0.74378	0.143	0.75992	0.06	-0.02997	0.143	0.0019	-0.02997		YNOV214	DDC2oe	YBL057C	PTH2	0.90602	0.028	0.93874	0.023	-0.03358	0.028	1e-05	-0.03358
YNOV214	DDC2oe	YJR117W	STE24	0.96247	0.052	0.99597	0.017	-0.03563	0.052	4e-05	-0.03563		YNOV214	DDC2oe	YMR194C-A	YMR194C-A	0.98474	0.031	1.01041	0.008	-0.02996	0.031	1e-05	-0.02996		YNOV214	DDC2oe	YJR109C	CPA2	0.95717	0.032	0.99479	0.016	-0.03341	0.032	1e-05	-0.03341
YNOV214	DDC2oe	YKL101W	HSL1	1.00199	0.027	1.03761	0.019	-0.0356	0.027	1e-05	-0.0356		YNOV214	DDC2oe	YGR200C	ELP2	0.71616	0.051	0.74757	0.023	-0.02993	0.051	0.0001	-0.02993		YNOV214	DDC2oe	YDR266C	HEL2	0.97922	0.019	1.02816	0.057	-0.03336	0.019	0	-0.03336
YNOV214	DDC2oe	YML002W	YML002W	1.04266	0.039	1.06577	0.024	-0.03557	0.039	1e-05	-0.03557		YNOV214	DDC2oe	YGR040W	KSS1	0.95475	0.03	0.98032	0.019	-0.02991	0.03	1e-05	-0.02991		YNOV214	DDC2oe	YAL005C	SSA1	0.9959	0.096	1.01765	0.07	-0.03335	0.096	0.00024	-0.03335
YNOV214	DDC2oe	YGR184C	UBR1	0.88502	0.107	0.91283	0.052	-0.03555	0.106	0.00048	-0.03555		YNOV214	DDC2oe	YLR113W	HOG1	0.92177	0.011	0.94387	0.05	-0.02989	0.011	5e-05	-0.02989		YNOV214	DDC2oe	YBR277C	YBR277C	1.0536	0.023	1.08732	0.016	-0.03325	0.023	0	-0.03325
YNOV214	DDC2oe	YOR028C	CIN5	1.00928	0.016	1.04449	0.015	-0.03554	0.016	0	-0.03554		YNOV214	DDC2oe	YDL199C	YDL199C	1.01739	0.004	1.04296	0.025	-0.02978	0.004	0	-0.02978		YNOV214	DDC2oe	YLR421C	RPN13	0.98549	0.032	1.01631	0.027	-0.03324	0.032	1e-05	-0.03324
YNOV214	DDC2oe	YJL108C	PRM10	1.0244	0.007	1.05432	0.017	-0.03539	0.007	1e-05	-0.03539		YNOV214	DDC2oe	YCR079W	PTC6	0.97739	0.014	1.01006	0.012	-0.02968	0.014	7e-05	-0.02968		YNOV214	DDC2oe	YGL042C	YGL042C	0.98721	0.024	1.02298	0.055	-0.03321	0.024	0.00019	-0.03321
YNOV214	DDC2oe	YGL060W	YBP2	1.01756	0.079	1.04904	0.04	-0.03535	0.078	0.00013	-0.03535		YNOV214	DDC2oe	YLR404W	FLD1	0.90845	0.041	0.9374	0.005	-0.02968	0.041	3e-05	-0.02968		YNOV214	DDC2oe	YBL079W	NUP170	0.85074	0.029	0.86885	0.052	-0.0332	0.028	1e-05	-0.0332
YNOV214	DDC2oe	YDR256C	CTA1	0.98561	0.05	1.01063	0.039	-0.03533	0.049	3e-05	-0.03533		YNOV214	DDC2oe	YGR088W	CTT1	1.02503	0.023	1.05284	0.02	-0.02965	0.023	0	-0.02965		YNOV214	DDC2oe	YJL128C	PBS2	0.91626	0.019	0.94675	0.027	-0.03318	0.019	0	-0.03318
YNOV214	DDC2oe	YPL202C	AFT2	1.03172	0.032	1.07178	0.028	-0.03528	0.032	1e-05	-0.03528		YNOV214	DDC2oe	YHR146W	CRP1	1.03331	0.05	1.06293	0.049	-0.02954	0.05	3e-05	-0.02954		YNOV214	DDC2oe	YPL021W	ECM23	1.06775	0.017	1.10085	0.004	-0.03307	0.017	9e-05	-0.03307
YNOV214	DDC2oe	YDR335W	MSN5	0.81297	0.022	0.85508	0.034	-0.03512	0.022	1e-05	-0.03512		YNOV214	DDC2oe	YOR123C	LEO1	0.96959	0.053	0.99711	0.007	-0.0295	0.053	5e-05	-0.0295		YNOV214	DDC2oe	YGR214W	RPS0A	0.97734	0.034	1.01018	0.018	-0.03307	0.034	1e-05	-0.03307
YNOV214	DDC2oe	YHR189W	PTH1	0.96374	0.08	0.99389	0.022	-0.03499	0.08	0.00016	-0.03499		YNOV214	DDC2oe	YOL151W	GRE2	0.97801	0.135	0.99377	0.114	-0.02941	0.135	0.00071	-0.02941		YNOV214	DDC2oe	YLL032C	YLL032C	0.99274	0.088	1.02501	0.007	-0.03302	0.088	0.00019	-0.03302
YNOV214	DDC2oe	YGL046W	YGL046W	0.48047	0.06	0.51608	0.001	-0.03495	0.06	0.00054	-0.03495		YNOV214	DDC2oe	YJR066W	TOR1	0.97975	0.087	1.00508	0.043	-0.02938	0.087	0.00019	-0.02938		YNOV214	DDC2oe	YDR533C	HSP31	1.01308	0.014	1.03782	0.031	-0.03293	0.014	7e-05	-0.03293
YNOV214	DDC2oe	YLR015W	BRE2	0.62868	0.029	0.6582	0.143	-0.03494	0.029	0.00069	-0.03494		YNOV214	DDC2oe	YCR086W	CSM1	1.01918	0.029	1.04682	0.003	-0.02938	0.029	1e-05	-0.02938		YNOV214	DDC2oe	YLR353W	BUD8	1.00542	0.004	1.03923	0.008	-0.03289	0.004	1e-05	-0.03289
YNOV214	DDC2oe	YOR309C	YOR309C	0.65811	0.036	0.71806	0.163	-0.03483	0.036	0.00102	-0.03483		YNOV214	DDC2oe	YLR091W	GEP5	1.03693	0.026	1.0654	0.005	-0.02933	0.026	0	-0.02933		YNOV214	DDC2oe	YOR034C	AKR2	1.04193	0.006	1.07561	0.017	-0.03286	0.006	1e-05	-0.03286
YNOV214	DDC2oe	YDL010W	GRX6	0.94514	0.032	0.98371	0.026	-0.03483	0.032	1e-05	-0.03483		YNOV214	DDC2oe	YER145C	FTR1	0.94874	0.041	0.97211	0.028	-0.02932	0.041	2e-05	-0.02932		YNOV214	DDC2oe	YJR082C	EAF6	1.00128	0.025	1.03493	0.006	-0.03284	0.025	0	-0.03284
YNOV214	DDC2oe	YCL036W	GFD2	1.09019	0.059	1.1196	0.029	-0.03482	0.059	4e-05	-0.03482		YNOV214	DDC2oe	YFL001W	DEG1	0.78455	0.018	0.81073	0.021	-0.02931	0.018	0	-0.02931		YNOV214	DDC2oe	YPL221W	FLC1	0.88915	0.056	0.91691	0.026	-0.03284	0.056	7e-05	-0.03284
YNOV214	DDC2oe	YIL008W	URM1	0.6167	0.026	0.64627	0.031	-0.03478	0.026	2e-05	-0.03478		YNOV214	DDC2oe	YKL029C	MAE1	1.02886	0.024	1.05737	0.006	-0.02926	0.024	0	-0.02926		YNOV214	DDC2oe	YPL136W	YPL136W	0.93786	0.028	0.97558	0.011	-0.0327	0.028	1e-05	-0.0327
YNOV214	DDC2oe	YMR279C	YMR279C	0.96061	0.052	0.99329	0.033	-0.03472	0.052	4e-05	-0.03472		YNOV214	DDC2oe	YFR018C	YFR018C	1.03547	0.005	1.06603	0.009	-0.02925	0.005	1e-05	-0.02925		YNOV214	DDC2oe	YOL118C	YOL118C	1.08208	0.034	1.11113	0.031	-0.03267	0.034	1e-05	-0.03267
YNOV214	DDC2oe	YPL024W	RMI1	0.86498	0.112	0.88612	0.066	-0.03469	0.112	0.0006	-0.03469		YNOV214	DDC2oe	YFL011W	HXT10	1.05913	0.016	1.08934	0.001	-0.02924	0.016	0	-0.02924		YNOV214	DDC2oe	YDR426C	YDR426C	0.96873	0.05	1.0063	0.021	-0.03264	0.05	4e-05	-0.03264
YNOV214	DDC2oe	YPL244C	HUT1	1.02739	0.024	1.05954	0.005	-0.03468	0.024	0	-0.03468		YNOV214	DDC2oe	YDR349C	YPS7	0.92702	0.004	0.95651	0.017	-0.02917	0.004	1e-05	-0.02917		YNOV214	DDC2oe	YKL200C	YKL200C	1.08417	0.028	1.13089	0.043	-0.03263	0.028	0	-0.03263
YNOV214	DDC2oe	YOR018W	ROD1	1.09451	0.041	1.12775	0.004	-0.03467	0.041	1e-05	-0.03467		YNOV214	DDC2oe	YBR174C	YBR174C	0.78943	0.015	0.81518	0.02	-0.02911	0.015	0	-0.02911		YNOV214	DDC2oe	YJL158C	CIS3	0.99995	0.089	1.00598	0.082	-0.03254	0.089	0.00019	-0.03254
YNOV214	DDC2oe	YMR078C	CTF18	0.87761	0.025	0.91372	0.004	-0.03461	0.025	1e-05	-0.03461		YNOV214	DDC2oe	YMR238W	DFG5	1.01617	0.05	1.04716	0.016	-0.02911	0.05	3e-05	-0.02911		YNOV214	DDC2oe	YJR077C	MIR1	0.30377	0.112	0.31894	0.244	-0.03248	0.112	0.01231	-0.03248
YNOV214	DDC2oe	YGL208W	SIP2	0.99329	0.014	1.01599	0.054	-0.03461	0.014	7e-05	-0.03461		YNOV214	DDC2oe	YJL132W	YJL132W	0.98493	0.015	1.01147	0.017	-0.02907	0.015	8e-05	-0.02907		YNOV214	DDC2oe	YOR337W	TEA1	0.9158	0.155	0.95587	0.041	-0.03248	0.155	0.0013	-0.03248
YNOV214	DDC2oe	YLR252W	YLR252W	0.98316	0.049	1.01343	0.022	-0.0346	0.049	3e-05	-0.0346		YNOV214	DDC2oe	YLR030W	YLR030W	0.91064	0.024	0.94527	0.031	-0.02904	0.024	1e-05	-0.02904		YNOV214	DDC2oe	YOL073C	YOL073C	0.99202	0.012	1.02628	0.022	-0.03246	0.012	0	-0.03246
YNOV214	DDC2oe	YHR012W	VPS29	0.84273	0.035	0.88433	0.033	-0.03453	0.034	2e-05	-0.03453		YNOV214	DDC2oe	YIL085C	KTR7	1.04357	0.024	1.06801	0.019	-0.02901	0.024	0	-0.02901		YNOV214	DDC2oe	YPR005C	HAL1	1.02911	0.003	1.06247	0.027	-0.03239	0.003	0	-0.03239
YNOV214	DDC2oe	YNR009W	NRM1	0.96953	0.017	1.00398	0.024	-0.03453	0.017	0	-0.03453		YNOV214	DDC2oe	YHR129C	ARP1	0.93634	0.049	0.96813	0.005	-0.02899	0.049	4e-05	-0.02899		YNOV214	DDC2oe	YLR384C	IKI3	0.67526	0.011	0.69817	0.039	-0.03236	0.011	9e-05	-0.03236
YNOV214	DDC2oe	YIL128W	MET18	1.03111	0.01	1.05663	0.047	-0.03449	0.01	3e-05	-0.03449		YNOV214	DDC2oe	YHR003C	YHR003C	0.99202	0.034	1.02447	0.017	-0.02897	0.034	1e-05	-0.02897		YNOV214	DDC2oe	YMR067C	UBX4	0.96809	0.056	1.00145	0.02	-0.03233	0.056	5e-05	-0.03233
YNOV214	DDC2oe	YLR266C	PDR8	0.88912	0.092	0.91643	0.024	-0.0344	0.092	0.00031	-0.0344		YNOV214	DDC2oe	YOR087W	YVC1	0.9987	0.011	1.02235	0.022	-0.02896	0.011	4e-05	-0.02896		YNOV214	DDC2oe	YNL130C	CPT1	0.95422	0.085	0.99857	0.027	-0.03227	0.085	0.00019	-0.03227
YNOV214	DDC2oe	YDL089W	NUR1	0.9555	0.044	0.99553	0.024	-0.0344	0.044	3e-05	-0.0344		YNOV214	DDC2oe	YNL074C	MLF3	0.96188	0.087	0.97776	0.05	-0.02892	0.087	0.0002	-0.02892		YNOV214	DDC2oe	YMR116C	ASC1	0.66933	0.018	0.70073	0.033	-0.03225	0.018	1e-05	-0.03225
YNOV214	DDC2oe	YJL037W	IRC18	1.01676	0.033	1.04913	0.028	-0.03422	0.033	1e-05	-0.03422		YNOV214	DDC2oe	YGR146C	ECL1	0.97331	0.006	0.9907	0.05	-0.02888	0.006	1e-05	-0.02888		YNOV214	DDC2oe	YPL172C	COX10	0.64918	0.058	0.67845	0.072	-0.03225	0.058	0.0002	-0.03225
YNOV214	DDC2oe	YDR439W	LRS4	1.10063	0.022	1.13068	0.008	-0.03419	0.022	0	-0.03419		YNOV214	DDC2oe	YHR014W	SPO13	1.04993	0.04	1.07795	0.044	-0.02884	0.04	2e-05	-0.02884		YNOV214	DDC2oe	YPL265W	DIP5	1.0341	0.031	1.06065	0.019	-0.0322	0.031	1e-05	-0.0322
YNOV214	DDC2oe	YLR345W	YLR345W	1.00315	0.051	1.03506	0.014	-0.03419	0.051	4e-05	-0.03419		YNOV214	DDC2oe	YPR149W	NCE102	0.9728	0.026	1.00006	0.004	-0.02883	0.026	1e-05	-0.02883		YNOV214	DDC2oe	YOR225W	YOR225W	1.04313	0.091	1.06751	0.056	-0.0322	0.091	0.00018	-0.0322
YNOV214	DDC2oe	YGR051C	YGR051C	1.04382	0.019	1.07404	0.024	-0.0341	0.019	0	-0.0341		YNOV214	DDC2oe	YDR471W	RPL27B	0.93563	0.008	0.96296	0.006	-0.0288	0.008	2e-05	-0.0288		YNOV214	DDC2oe	YFL023W	BUD27	0.9693	0.042	1.00595	0.021	-0.03216	0.042	2e-05	-0.03216
YNOV214	DDC2oe	YGR022C	YGR022C	0.99462	0.008	1.02689	0.019	-0.03406	0.008	0	-0.03406		YNOV214	DDC2oe	YLR189C	ATG26	1.06356	0.037	1.09268	0.042	-0.0288	0.037	1e-05	-0.0288		YNOV214	DDC2oe	YMR167W	MLH1	0.74732	0.025	0.77572	0.087	-0.03214	0.025	1e-05	-0.03214
YNOV214	DDC2oe	YDR441C	APT2	1.04871	0.011	1.07552	0.025	-0.03406	0.011	3e-05	-0.03406		YNOV214	DDC2oe	YMR282C	AEP2	0.68662	0.029	0.71161	0.02	-0.02877	0.029	2e-05	-0.02877		YNOV214	DDC2oe	YJR096W	YJR096W	0.97954	0.08	1.01403	0.014	-0.03213	0.08	0.00015	-0.03213
YNOV214	DDC2oe	YPR185W	ATG13	0.92245	0.007	0.95344	0.029	-0.03404	0.007	2e-05	-0.03404		YNOV214	DDC2oe	YNR015W	SMM1	0.97447	0.082	0.9877	0.08	-0.02876	0.081	0.00016	-0.02876		YNOV214	DDC2oe	YHR153C	SPO16	1.03177	0.028	1.08199	0.068	-0.03204	0.028	0.00024	-0.03204
YNOV214	DDC2oe	YER056C-A	RPL34A	1.07968	0.072	1.11369	0.063	-0.03399	0.072	8e-05	-0.03399		YNOV214	DDC2oe	YLR338W	YLR338W	0.79647	0.092	0.82421	0.075	-0.02875	0.092	0.00042	-0.02875		YNOV214	DDC2oe	YIR025W	MND2	1.02327	0.025	1.045	0.042	-0.03194	0.025	0	-0.03194
YNOV214	DDC2oe	YJR044C	VPS55	0.94689	0.063	0.97627	0.004	-0.03387	0.063	8e-05	-0.03387		YNOV214	DDC2oe	YMR312W	ELP6	0.6074	0.034	0.64334	0.06	-0.02874	0.034	5e-05	-0.02874		YNOV214	DDC2oe	YHR073W	OSH3	0.96168	0.04	0.99474	0.008	-0.0319	0.04	2e-05	-0.0319
YNOV214	DDC2oe	YDL091C	UBX3	1.01015	0.066	1.04307	0.027	-0.03386	0.066	8e-05	-0.03386		YNOV214	DDC2oe	YIL070C	MAM33	1.05419	0.013	1.06872	0.081	-0.02872	0.013	0	-0.02872		YNOV214	DDC2oe	YML094W	GIM5	0.94891	0.047	0.97838	0.007	-0.03183	0.047	3e-05	-0.03183
YNOV214	DDC2oe	YDR372C	VPS74	1.04954	0.048	1.07195	0.055	-0.03376	0.048	3e-05	-0.03376		YNOV214	DDC2oe	YDR492W	IZH1	1.07185	0.01	1.09679	0.02	-0.0287	0.01	0	-0.0287		YNOV214	DDC2oe	YDR281C	PHM6	0.91146	0.005	0.94515	0.011	-0.03183	0.005	1e-05	-0.03183
YNOV214	DDC2oe	YGR023W	MTL1	1.10672	0.004	1.14037	0.014	-0.03364	0.004	1e-05	-0.03364		YNOV214	DDC2oe	YBR231C	SWC5	0.84148	0.012	0.86447	0.031	-0.02866	0.012	0	-0.02866		YNOV214	DDC2oe	YIL139C	REV7	0.99134	0.008	1.01582	0.035	-0.03182	0.008	2e-05	-0.03182
YNOV214	DDC2oe	YOL014W	YOL014W	1.04761	0.036	1.09682	0.046	-0.03359	0.036	1e-05	-0.03359		YNOV214	DDC2oe	YGL089C	MF(ALPHA)2	1.09374	0.036	1.11986	0.036	-0.02862	0.036	1e-05	-0.02862		YNOV214	DDC2oe	YLR330W	CHS5	0.80117	0.03	0.82695	0.02	-0.03181	0.03	1e-05	-0.03181
YNOV214	DDC2oe	YJR031C	GEA1	1.00307	0.02	1.03523	0.01	-0.03356	0.02	0	-0.03356		YNOV214	DDC2oe	YDR363W-A	SEM1	0.91996	0.018	0.948	0.026	-0.02859	0.018	0.00012	-0.02859		YNOV214	DDC2oe	YCR032W	BPH1	0.9296	0.028	0.96715	0.032	-0.03162	0.028	1e-05	-0.03162
YNOV214	DDC2oe	YFR035C	YFR035C	0.98505	0.051	1.01516	0.01	-0.03355	0.051	4e-05	-0.03355		YNOV214	DDC2oe	YOL046C	YOL046C	0.98339	0.035	0.99947	0.056	-0.02851	0.035	1e-05	-0.02851		YNOV214	DDC2oe	YPR173C	VPS4	0.62575	0.009	0.64602	0.039	-0.03141	0.009	6e-05	-0.03141
YNOV214	DDC2oe	YDR409W	SIZ1	0.97298	0.005	0.98996	0.065	-0.03351	0.005	1e-05	-0.03351		YNOV214	DDC2oe	YNL058C	YNL058C	0.99253	0.049	1.02149	0.001	-0.0285	0.049	3e-05	-0.0285		YNOV214	DDC2oe	YGL195W	GCN1	0.92993	0.061	0.96327	0.009	-0.0314	0.061	8e-05	-0.0314
YNOV214	DDC2oe	YGL131C	SNT2	1.06796	0.002	1.10502	0.016	-0.03344	0.002	0	-0.03344		YNOV214	DDC2oe	YER067W	RGI1	1.01227	0.016	1.04016	0.007	-0.02841	0.016	0	-0.02841		YNOV214	DDC2oe	YPR151C	SUE1	0.92481	0.14	0.95955	0.031	-0.03131	0.139	0.00093	-0.03131
YNOV214	DDC2oe	YOL048C	RRT8	1.00276	0.088	1.03805	0.006	-0.03342	0.087	0.00018	-0.03342		YNOV214	DDC2oe	YGR152C	RSR1	0.96033	0.01	0.98756	0.011	-0.02838	0.01	4e-05	-0.02838		YNOV214	DDC2oe	YML028W	TSA1	0.77396	0.027	0.80931	0.046	-0.03131	0.027	1e-05	-0.03131
YNOV214	DDC2oe	YJL186W	MNN5	1.0287	0.028	1.0576	0.032	-0.03339	0.028	1e-05	-0.03339		YNOV214	DDC2oe	YGR206W	MVB12	1.046	0.012	1.07659	0.012	-0.0283	0.012	0	-0.0283		YNOV214	DDC2oe	YPL185W	YPL185W	1.07616	0.051	1.10493	0.028	-0.0313	0.051	3e-05	-0.0313
YNOV214	DDC2oe	YML048W-A	YML048W-A	1.01392	0.004	1.04718	0.009	-0.03338	0.004	0	-0.03338		YNOV214	DDC2oe	YFL021W	GAT1	0.98625	0.019	1.01527	0.013	-0.02821	0.019	0	-0.02821		YNOV214	DDC2oe	YKR093W	PTR2	0.97263	0.037	1.00598	0.014	-0.0313	0.037	2e-05	-0.0313
YNOV214	DDC2oe	YBR075W	YBR075W	1.08756	0.036	1.09729	0.104	-0.03336	0.036	1e-05	-0.03336		YNOV214	DDC2oe	YGL139W	FLC3	0.99843	0.018	1.02882	0.009	-0.0282	0.018	0	-0.0282		YNOV214	DDC2oe	YMR252C	YMR252C	1.00651	0.001	1.03893	0.022	-0.03123	0.001	0	-0.03123
YNOV214	DDC2oe	YGR206W	MVB12	1.07022	0.002	1.10348	0.022	-0.03332	0.002	0	-0.03332		YNOV214	DDC2oe	YCL040W	GLK1	1.01584	0.028	1.04919	0.012	-0.02811	0.028	1e-05	-0.02811		YNOV214	DDC2oe	YHR132W-A	IGO2	0.93483	0.02	0.95113	0.078	-0.03123	0.02	0	-0.03123
YNOV214	DDC2oe	YLR416C	YLR416C	0.94465	0.042	0.97174	0.024	-0.03332	0.041	2e-05	-0.03332		YNOV214	DDC2oe	YDL156W	CMR1	1.0168	0.014	1.05084	0.013	-0.02811	0.014	0	-0.02811		YNOV214	DDC2oe	YIL165C	YIL165C	0.98038	0.053	1.00834	0.051	-0.03113	0.053	4e-05	-0.03113
YNOV214	DDC2oe	YDL033C	SLM3	1.02753	0.051	1.05645	0.032	-0.03324	0.051	3e-05	-0.03324		YNOV214	DDC2oe	YGL094C	PAN2	1.00614	0.038	1.02801	0.026	-0.0281	0.038	2e-05	-0.0281		YNOV214	DDC2oe	YNL044W	YIP3	1.04236	0.013	1.07174	0.01	-0.03109	0.013	0	-0.03109
YNOV214	DDC2oe	YLR049C	YLR049C	1.03914	0.042	1.07106	0.006	-0.03319	0.042	0.00055	-0.03319		YNOV214	DDC2oe	YPL067C	YPL067C	1.08434	0.041	1.113	0.021	-0.0281	0.041	2e-05	-0.0281		YNOV214	DDC2oe	YKL020C	SPT23	1.04772	0.021	1.07975	0.014	-0.03102	0.021	0	-0.03102
YNOV214	DDC2oe	YPR029C	APL4	1.03448	0.013	1.05897	0.035	-0.03312	0.013	0	-0.03312		YNOV214	DDC2oe	YLL045C	RPL8B	0.96672	0.058	0.9697	0.114	-0.02802	0.058	6e-05	-0.02802		YNOV214	DDC2oe	YDR126W	SWF1	0.8291	0.005	0.85967	0.017	-0.03099	0.005	1e-05	-0.03099
YNOV214	DDC2oe	YML120C	NDI1	0.98376	0.007	1.02437	0.023	-0.03308	0.007	2e-05	-0.03308		YNOV214	DDC2oe	YMR318C	ADH6	1.0632	0.017	1.08915	0.011	-0.02798	0.017	0	-0.02798		YNOV214	DDC2oe	YLR137W	RKM5	1.0189	0.011	1.05224	0.036	-0.03096	0.011	4e-05	-0.03096
YNOV214	DDC2oe	YDR477W	SNF1	0.66046	0.029	0.69918	0.087	-0.03308	0.029	0.00066	-0.03308		YNOV214	DDC2oe	YKL188C	PXA2	0.97059	0.009	0.99094	0.018	-0.02798	0.009	0	-0.02798		YNOV214	DDC2oe	YPR006C	ICL2	1.00461	0.014	1.03628	0.011	-0.03092	0.013	6e-05	-0.03092
YNOV214	DDC2oe	YML026C	RPS18B	0.93509	0.098	0.97256	0.03	-0.03306	0.098	0.00032	-0.03306		YNOV214	DDC2oe	YIL058W	YIL058W	0.96776	0.024	0.99793	0.009	-0.02796	0.024	0	-0.02796		YNOV214	DDC2oe	YLR252W	YLR252W	0.96103	0.111	0.99144	0.031	-0.0309	0.111	0.00042	-0.0309
YNOV214	DDC2oe	YOL036W	YOL036W	0.99636	0.063	1.04376	0.085	-0.033	0.063	7e-05	-0.033		YNOV214	DDC2oe	YBR165W	UBS1	1.05431	0.005	1.08306	0.008	-0.02795	0.005	1e-05	-0.02795		YNOV214	DDC2oe	YNR042W	YNR042W	1.00905	0.005	1.03959	0.009	-0.03078	0.005	1e-05	-0.03078
YNOV214	DDC2oe	YER131W	RPS26B	0.92442	0.034	0.95543	0.025	-0.03294	0.034	1e-05	-0.03294		YNOV214	DDC2oe	YGR129W	SYF2	1.06946	0.026	1.08826	0.038	-0.02794	0.026	0	-0.02794		YNOV214	DDC2oe	YGR152C	RSR1	0.95626	0.043	0.98818	0.025	-0.03074	0.043	2e-05	-0.03074
YNOV214	DDC2oe	YKL081W	TEF4	0.81	0.156	0.84293	0.027	-0.03292	0.156	0.00192	-0.03292		YNOV214	DDC2oe	YIL117C	PRM5	1.00698	0.013	1.03698	0.014	-0.02791	0.013	0	-0.02791		YNOV214	DDC2oe	YGR188C	BUB1	0.67553	0.042	0.70289	0.006	-0.03066	0.042	7e-05	-0.03066
YNOV214	DDC2oe	YML020W	YML020W	0.97961	0.033	1.00538	0.047	-0.03288	0.032	1e-05	-0.03288		YNOV214	DDC2oe	YBR016W	YBR016W	0.9235	0.1	0.94931	0.025	-0.02791	0.1	0.00035	-0.02791		YNOV214	DDC2oe	YPR043W	RPL43A	0.5896	0.034	0.61539	0.016	-0.03064	0.034	5e-05	-0.03064
YNOV214	DDC2oe	YER167W	BCK2	0.93459	0.074	0.96612	0.015	-0.03282	0.074	0.00014	-0.03282		YNOV214	DDC2oe	YHR043C	DOG2	0.99678	0.051	1.01935	0.034	-0.02791	0.051	4e-05	-0.02791		YNOV214	DDC2oe	YOL029C	YOL029C	0.96079	0.081	0.98835	0.015	-0.0306	0.081	0.00017	-0.0306
YNOV214	DDC2oe	YJL016W	YJL016W	0.96119	0.104	0.98491	0.025	-0.03281	0.104	0.00035	-0.03281		YNOV214	DDC2oe	YGR079W	YGR079W	0.93734	0.062	0.95766	0.054	-0.02788	0.061	8e-05	-0.02788		YNOV214	DDC2oe	YOR127W	RGA1	1.02267	0.005	1.05339	0.016	-0.0306	0.005	1e-05	-0.0306
YNOV214	DDC2oe	YGL165C	YGL165C	1.04885	0.013	1.08061	0.006	-0.03281	0.013	0	-0.03281		YNOV214	DDC2oe	YOR127W	RGA1	1.02824	0.014	1.05399	0.007	-0.02788	0.014	0	-0.02788		YNOV214	DDC2oe	YKL050C	YKL050C	0.99966	0.01	1.02859	0.034	-0.0306	0.01	4e-05	-0.0306
YNOV214	DDC2oe	YDL154W	MSH5	1.01421	0.024	1.04548	0.028	-0.03275	0.023	0.00018	-0.03275		YNOV214	DDC2oe	YLR406C	RPL31B	0.96264	0.043	0.98775	0.012	-0.02774	0.043	2e-05	-0.02774		YNOV214	DDC2oe	YPR012W	YPR012W	1.01706	0.015	1.05017	0.039	-0.03058	0.015	7e-05	-0.03058
YNOV214	DDC2oe	YMR106C	YKU80	1.01737	0.015	1.05305	0.018	-0.03274	0.015	8e-05	-0.03274		YNOV214	DDC2oe	YJL163C	YJL163C	0.9703	0.035	0.9903	0.041	-0.02772	0.035	1e-05	-0.02772		YNOV214	DDC2oe	YJL185C	ATG36	0.92608	0.024	0.95727	0.012	-0.03057	0.024	0	-0.03057
YNOV214	DDC2oe	YBR165W	UBS1	1.02948	0.021	1.0566	0.034	-0.03271	0.021	0	-0.03271		YNOV214	DDC2oe	YBL081W	YBL081W	0.96827	0.032	0.98551	0.037	-0.0277	0.032	1e-05	-0.0277		YNOV214	DDC2oe	YMR245W	YMR245W	0.9511	0.036	0.98352	0.02	-0.0304	0.036	2e-05	-0.0304
YNOV214	DDC2oe	YDR022C	ATG31	0.99879	0.027	1.03	0.015	-0.03252	0.027	1e-05	-0.03252		YNOV214	DDC2oe	YOR275C	RIM20	0.63611	0.007	0.66311	0.004	-0.02764	0.007	4e-05	-0.02764		YNOV214	DDC2oe	YBR194W	AIM4	0.99475	0.03	1.03898	0.049	-0.03038	0.03	1e-05	-0.03038
YNOV214	DDC2oe	YHR126C	ANS1	1.01532	0.035	1.04524	0.024	-0.03252	0.035	1e-05	-0.03252		YNOV214	DDC2oe	YDR144C	MKC7	0.9557	0.061	0.98485	0.017	-0.02758	0.061	7e-05	-0.02758		YNOV214	DDC2oe	YGR205W	TDA10	1.03358	0.017	1.07383	0.054	-0.03036	0.017	9e-05	-0.03036
YNOV214	DDC2oe	YHR008C	SOD2	0.91459	0.092	0.93467	0.049	-0.03251	0.091	0.00027	-0.03251		YNOV214	DDC2oe	YOL016C	CMK2	1.01629	0.065	1.04449	0.047	-0.02752	0.065	7e-05	-0.02752		YNOV214	DDC2oe	YLL017W	YLL017W	1.04547	0.005	1.07143	0.011	-0.0303	0.005	1e-05	-0.0303
YNOV214	DDC2oe	YJL181W	YJL181W	0.9892	0.029	1.02046	0.014	-0.0325	0.029	1e-05	-0.0325		YNOV214	DDC2oe	YDL200C	MGT1	1.00057	0.031	1.02464	0.034	-0.02751	0.031	1e-05	-0.02751		YNOV214	DDC2oe	YPR164W	MMS1	0.90551	0.024	0.93745	0.015	-0.03023	0.024	0	-0.03023
YNOV214	DDC2oe	YBR118W	TEF2	0.8669	0.08	0.89561	0.002	-0.03248	0.079	0.00021	-0.03248		YNOV214	DDC2oe	YMR189W	GCV2	1.03817	0.045	1.06209	0.02	-0.0275	0.045	2e-05	-0.0275		YNOV214	DDC2oe	YBR095C	RXT2	0.93873	0.013	0.96929	0.008	-0.03019	0.013	0	-0.03019
YNOV214	DDC2oe	YOR024W	YOR024W	0.92639	0.053	0.95842	0.006	-0.03247	0.053	5e-05	-0.03247		YNOV214	DDC2oe	YJL030W	MAD2	0.99674	0.043	1.03618	0.054	-0.02744	0.042	2e-05	-0.02744		YNOV214	DDC2oe	YBR176W	ECM31	0.95344	0.026	0.9886	0.012	-0.03012	0.026	1e-05	-0.03012
YNOV214	DDC2oe	YBR082C	UBC4	1.05587	0.03	1.07534	0.03	-0.03245	0.03	0.00026	-0.03245		YNOV214	DDC2oe	YDR131C	YDR131C	1.04767	0.02	1.07761	0.043	-0.02744	0.02	0	-0.02744		YNOV214	DDC2oe	YLR030W	YLR030W	0.86826	0.033	0.9069	0.047	-0.03005	0.033	2e-05	-0.03005
YNOV214	DDC2oe	YMR199W	CLN1	0.96141	0.044	0.99911	0.046	-0.03244	0.044	3e-05	-0.03244		YNOV214	DDC2oe	YAL049C	AIM2	1.01853	0.03	1.04763	0.018	-0.02743	0.03	1e-05	-0.02743		YNOV214	DDC2oe	YGL161C	YIP5	1.00048	0.013	1.03282	0.006	-0.03001	0.013	6e-05	-0.03001
YNOV214	DDC2oe	YOR368W	RAD17	0.95773	0.048	0.99593	0.014	-0.03243	0.048	4e-05	-0.03243		YNOV214	DDC2oe	YIR036C	IRC24	0.96352	0.032	0.98317	0.052	-0.02742	0.032	1e-05	-0.02742		YNOV214	DDC2oe	YCR009C	RVS161	0.987	0.041	1.01768	0.021	-0.02995	0.041	2e-05	-0.02995
YNOV214	DDC2oe	YPL144W	POC4	0.94675	0.023	0.98861	0.016	-0.03235	0.022	0	-0.03235		YNOV214	DDC2oe	YPL264C	YPL264C	0.98481	0.013	1.01631	0.037	-0.02739	0.013	0	-0.02739		YNOV214	DDC2oe	YCR014C	POL4	1.06241	0.007	1.09871	0.026	-0.02994	0.007	2e-05	-0.02994
YNOV214	DDC2oe	YLR220W	CCC1	0.97297	0.082	0.9952	0.073	-0.03232	0.082	0.00017	-0.03232		YNOV214	DDC2oe	YKL009W	MRT4	0.89486	0.021	0.92352	0.025	-0.02738	0.021	0	-0.02738		YNOV214	DDC2oe	YNR019W	ARE2	0.98732	0.049	1.01881	0.006	-0.02989	0.049	3e-05	-0.02989
YNOV214	DDC2oe	YGL071W	AFT1	1.01693	0.038	1.0384	0.037	-0.03231	0.038	1e-05	-0.03231		YNOV214	DDC2oe	YHR059W	FYV4	0.89297	0.032	0.92565	0.02	-0.02735	0.032	1e-05	-0.02735		YNOV214	DDC2oe	YOR345C	YOR345C	1.01874	0.065	1.02929	0.066	-0.02979	0.065	7e-05	-0.02979
YNOV214	DDC2oe	YBL051C	PIN4	0.9317	0.059	0.96474	0.005	-0.03223	0.058	7e-05	-0.03223		YNOV214	DDC2oe	YJL099W	CHS6	1.01112	0.026	1.04798	0.038	-0.02731	0.026	0	-0.02731		YNOV214	DDC2oe	YPL096W	PNG1	1.03054	0.06	1.06653	0.047	-0.02974	0.06	6e-05	-0.02974
YNOV214	DDC2oe	YGL017W	ATE1	0.96398	0.074	0.99331	0.018	-0.03217	0.074	0.00012	-0.03217		YNOV214	DDC2oe	YBL068W	PRS4	1.01724	0.025	1.04203	0.006	-0.02725	0.025	0	-0.02725		YNOV214	DDC2oe	YNR049C	MSO1	0.9184	0.076	0.95523	0.049	-0.02972	0.076	0.00015	-0.02972
YNOV214	DDC2oe	YOR183W	FYV12	0.84663	0.06	0.86577	0.032	-0.03216	0.06	0.0001	-0.03216		YNOV214	DDC2oe	YLR018C	POM34	0.94247	0.008	0.97521	0.027	-0.02719	0.008	2e-05	-0.02719		YNOV214	DDC2oe	YFL035C-B	YFL035C-B	1.03149	0.005	1.05714	0.039	-0.02968	0.005	1e-05	-0.02968
YNOV214	DDC2oe	YDL020C	RPN4	0.89346	0.067	0.91552	0.051	-0.03215	0.067	0.00012	-0.03215		YNOV214	DDC2oe	YPR156C	TPO3	1.06313	0.033	1.08975	0.024	-0.02715	0.033	1e-05	-0.02715		YNOV214	DDC2oe	YDR505C	PSP1	0.97715	0.013	1.00816	0.004	-0.02967	0.013	0	-0.02967
YNOV214	DDC2oe	YML018C	YML018C	1.02024	0.015	1.04957	0.012	-0.03207	0.015	0	-0.03207		YNOV214	DDC2oe	YGR177C	ATF2	1.07804	0.028	1.10853	0.006	-0.02715	0.028	0	-0.02715		YNOV214	DDC2oe	YPL116W	HOS3	1.05422	0.049	1.08573	0.056	-0.02965	0.049	3e-05	-0.02965
YNOV214	DDC2oe	YGR163W	GTR2	0.98964	0.1	1.03077	0.055	-0.03204	0.1	0.00028	-0.03204		YNOV214	DDC2oe	YER101C	AST2	1.04915	0.013	1.0729	0.029	-0.02714	0.013	0	-0.02714		YNOV214	DDC2oe	YAL059W	ECM1	1.03015	0.008	1.06251	0.026	-0.02963	0.008	2e-05	-0.02963
YNOV214	DDC2oe	YDR501W	PLM2	0.88008	0.124	0.91502	0.063	-0.03203	0.124	0.00077	-0.03203		YNOV214	DDC2oe	YOL104C	NDJ1	0.93973	0.038	0.96623	0.011	-0.02712	0.038	2e-05	-0.02712		YNOV214	DDC2oe	YIL072W	HOP1	0.98923	0.01	1.0214	0.012	-0.02962	0.01	0	-0.02962
YNOV214	DDC2oe	YOR355W	GDS1	1.0291	0.05	1.06367	0.028	-0.032	0.05	3e-05	-0.032		YNOV214	DDC2oe	YAR043C	YAR043C	1.00483	0.092	1.03202	0.008	-0.02709	0.092	0.00021	-0.02709		YNOV214	DDC2oe	YPR069C	SPE3	0.59541	0.033	0.62114	0.021	-0.02961	0.033	5e-05	-0.02961
YNOV214	DDC2oe	YDL149W	ATG9	0.99276	0.023	1.01125	0.042	-0.03198	0.023	0	-0.03198		YNOV214	DDC2oe	YER060W	FCY21	1.04635	0.008	1.06596	0.015	-0.02699	0.008	2e-05	-0.02699		YNOV214	DDC2oe	YPL030W	TRM44	1.04853	0.041	1.07193	0.012	-0.02958	0.041	2e-05	-0.02958
YNOV214	DDC2oe	YBL098W	BNA4	1.01046	0.004	1.04061	0.004	-0.03189	0.004	1e-05	-0.03189		YNOV214	DDC2oe	YFR023W	PES4	0.96773	0.008	0.99244	0.022	-0.02696	0.008	2e-05	-0.02696		YNOV214	DDC2oe	YLR238W	FAR10	0.95394	0.003	0.98002	0.042	-0.02955	0.003	0	-0.02955
YNOV214	DDC2oe	YAL067C	SEO1	0.95769	0.008	0.97916	0.035	-0.0318	0.008	3e-05	-0.0318		YNOV214	DDC2oe	YLL056C	YLL056C	0.98811	0.051	1.01582	0.043	-0.02694	0.051	4e-05	-0.02694		YNOV214	DDC2oe	YDR525W	YDR525W	0.93322	0.044	0.95635	0.067	-0.02952	0.044	3e-05	-0.02952
YNOV214	DDC2oe	YOR112W	CEX1	0.98047	0.047	1.01564	0.029	-0.03177	0.047	3e-05	-0.03177		YNOV214	DDC2oe	YLR375W	STP3	1.02045	0.011	1.04844	0.007	-0.02694	0.011	0	-0.02694		YNOV214	DDC2oe	YDR184C	ATC1	1.01736	0.092	1.04748	0.03	-0.02944	0.092	0.0002	-0.02944
YNOV214	DDC2oe	YML034W	SRC1	0.82064	0.15	0.86118	0.022	-0.03176	0.15	0.011	-0.03176		YNOV214	DDC2oe	YAR014C	BUD14	0.9508	0.005	0.97789	0.026	-0.02687	0.005	1e-05	-0.02687		YNOV214	DDC2oe	YNL120C	YNL120C	0.7802	0.033	0.80361	0.053	-0.02941	0.033	2e-05	-0.02941
YNOV214	DDC2oe	YJL161W	FMP33	1.10631	0.004	1.13107	0.025	-0.03163	0.004	0	-0.03163		YNOV214	DDC2oe	YKL033W-A	YKL033W-A	1.04793	0.028	1.07428	0.017	-0.02681	0.028	1e-05	-0.02681		YNOV214	DDC2oe	YER117W	RPL23B	0.96464	0.062	0.99958	0.054	-0.02941	0.062	7e-05	-0.02941
YNOV214	DDC2oe	YHR111W	UBA4	0.71092	0.007	0.75208	0.044	-0.03161	0.007	3e-05	-0.03161		YNOV214	DDC2oe	YML099C	ARG81	1.11042	0.035	1.13519	0.008	-0.02679	0.035	1e-05	-0.02679		YNOV214	DDC2oe	YAR037W	YAR037W	0.98945	0.012	1.01524	0.007	-0.02941	0.012	0	-0.02941
YNOV214	DDC2oe	YBR162C	TOS1	1.07887	0.004	1.11168	0.009	-0.03154	0.004	1e-05	-0.03154		YNOV214	DDC2oe	YOR190W	SPR1	1.03682	0.003	1.06633	0.009	-0.02673	0.003	0	-0.02673		YNOV214	DDC2oe	YOR109W	INP53	0.93863	0.032	0.96459	0.007	-0.0294	0.032	1e-05	-0.0294
YNOV214	DDC2oe	YPL149W	ATG5	1.09766	0.029	1.13146	0.02	-0.03152	0.029	1e-05	-0.03152		YNOV214	DDC2oe	YPL199C	YPL199C	1.03822	0.013	1.06089	0.009	-0.02667	0.013	0	-0.02667		YNOV214	DDC2oe	YNR032W	PPG1	0.8661	0.007	0.89068	0.041	-0.02926	0.007	2e-05	-0.02926
YNOV214	DDC2oe	YPR092W	YPR092W	0.98785	0.089	1.00984	0.013	-0.03148	0.088	0.0002	-0.03148		YNOV214	DDC2oe	YBR082C	UBC4	0.98204	0.024	1.01869	0.045	-0.02663	0.024	0	-0.02663		YNOV214	DDC2oe	YOR090C	PTC5	1.04126	0.031	1.07055	0.007	-0.02923	0.031	1e-05	-0.02923
YNOV214	DDC2oe	YLR111W	YLR111W	1.01074	0.004	1.0403	0.008	-0.03147	0.004	1e-05	-0.03147		YNOV214	DDC2oe	YDR313C	PIB1	1.04385	0.034	1.07662	0.039	-0.02662	0.033	1e-05	-0.02662		YNOV214	DDC2oe	YMR137C	PSO2	1.00367	0.018	1.03902	0.052	-0.02923	0.018	0.0001	-0.02923
YNOV214	DDC2oe	YDR284C	DPP1	0.96109	0.1	0.99416	0.008	-0.03147	0.1	0.00031	-0.03147		YNOV214	DDC2oe	YLR337C	VRP1	0.52703	0.143	0.53923	0.068	-0.02661	0.143	0.0052	-0.02661		YNOV214	DDC2oe	YLR286C	CTS1	1.01715	0.002	1.04558	0.004	-0.02919	0.002	0	-0.02919
YNOV214	DDC2oe	YGL226C-A	OST5	0.98799	0.002	1.02166	0.003	-0.0314	0.002	0	-0.0314		YNOV214	DDC2oe	YBR066C	NRG2	1.03801	0.008	1.05678	0.05	-0.0266	0.008	0	-0.0266		YNOV214	DDC2oe	YFL034C-A	RPL22B	0.97966	0.01	1.02079	0.065	-0.02919	0.01	3e-05	-0.02919
YNOV214	DDC2oe	YJL190C	RPS22A	0.92516	0.051	0.94808	0.063	-0.03136	0.051	5e-05	-0.03136		YNOV214	DDC2oe	YKL133C	YKL133C	1.01115	0.004	1.03928	0.005	-0.02656	0.004	0	-0.02656		YNOV214	DDC2oe	YMR080C	NAM7	1.01749	0.001	1.04268	0.019	-0.02919	0.001	0	-0.02919
YNOV214	DDC2oe	YAR050W	FLO1	0.93985	0.159	0.96672	0.009	-0.03131	0.159	0.00131	-0.03131		YNOV214	DDC2oe	YDL216C	RRI1	1.00968	0.008	1.03441	0.003	-0.02656	0.008	2e-05	-0.02656		YNOV214	DDC2oe	YDL181W	INH1	0.98582	0.104	1.01228	0.023	-0.02918	0.104	0.00032	-0.02918
YNOV214	DDC2oe	YBL031W	SHE1	0.8708	0.088	0.85819	0.134	-0.03131	0.088	0.00029	-0.03131		YNOV214	DDC2oe	YDR077W	SED1	1.05362	0.025	1.07822	0.003	-0.02656	0.025	0	-0.02656		YNOV214	DDC2oe	YOR303W	CPA1	1.04636	0.038	1.08813	0.05	-0.02912	0.038	0.00045	-0.02912
YNOV214	DDC2oe	YNL069C	RPL16B	0.95913	0.071	0.99038	0.019	-0.03121	0.07	0.00011	-0.03121		YNOV214	DDC2oe	YDL026W	YDL026W	1.03695	0.04	1.06729	0.008	-0.02654	0.04	2e-05	-0.02654		YNOV214	DDC2oe	YKR060W	UTP30	0.96942	0.053	1.00399	0.026	-0.02912	0.053	4e-05	-0.02912
YNOV214	DDC2oe	YOR242C	SSP2	0.97877	0.003	1.00748	0.02	-0.03119	0.003	0	-0.03119		YNOV214	DDC2oe	YKL069W	YKL069W	0.91157	0.014	0.94316	0.015	-0.02649	0.014	0	-0.02649		YNOV214	DDC2oe	YDL216C	RRI1	1.00244	0.038	1.03336	0.004	-0.029	0.038	1e-05	-0.029
YNOV214	DDC2oe	YER111C	SWI4	0.91613	0.061	0.94759	0.074	-0.03117	0.061	8e-05	-0.03117		YNOV214	DDC2oe	YNL065W	AQR1	1.00355	0.009	1.0291	0.006	-0.02647	0.009	3e-05	-0.02647		YNOV214	DDC2oe	YBR085W	AAC3	1.0086	0.024	1.03913	0.024	-0.02898	0.024	0	-0.02898
YNOV214	DDC2oe	YLR012C	YLR012C	0.97722	0.043	1.00747	0.023	-0.03112	0.043	2e-05	-0.03112		YNOV214	DDC2oe	YOR093C	YOR093C	1.00339	0.04	1.02897	0.004	-0.02646	0.04	2e-05	-0.02646		YNOV214	DDC2oe	YOR064C	YNG1	0.9648	0.008	1.00407	0.052	-0.02893	0.008	2e-05	-0.02893
YNOV214	DDC2oe	YLR237W	THI7	0.93056	0.044	0.96447	0.019	-0.03111	0.044	3e-05	-0.03111		YNOV214	DDC2oe	YPR038W	YPR038W	0.99517	0.072	1.026	0.025	-0.02644	0.072	0.0001	-0.02644		YNOV214	DDC2oe	YBR171W	SEC66	1.0029	0.042	1.02943	0.013	-0.02893	0.042	2e-05	-0.02893
YNOV214	DDC2oe	YCL038C	ATG22	0.73944	0.038	0.75264	0.101	-0.0311	0.038	4e-05	-0.0311		YNOV214	DDC2oe	YOR166C	SWT1	1.00481	0.012	1.03068	0.015	-0.02639	0.012	0	-0.02639		YNOV214	DDC2oe	YOR039W	CKB2	0.91804	0.027	0.95013	0.031	-0.02887	0.027	1e-05	-0.02887
YNOV214	DDC2oe	YIL076W	SEC28	1.01922	0.04	1.0498	0.004	-0.03106	0.04	2e-05	-0.03106		YNOV214	DDC2oe	YOR167C	RPS28A	1.00762	0.031	1.03075	0.041	-0.02637	0.031	1e-05	-0.02637		YNOV214	DDC2oe	YIR044C	YIR044C	1.05677	0.052	1.0842	0.044	-0.02883	0.052	3e-05	-0.02883
YNOV214	DDC2oe	YDR352W	YPQ2	1.0866	0.028	1.10999	0.023	-0.03103	0.028	0	-0.03103		YNOV214	DDC2oe	YGR239C	PEX21	0.95786	0.043	0.98311	0.024	-0.02636	0.043	2e-05	-0.02636		YNOV214	DDC2oe	YPR013C	YPR013C	1.00986	0.021	1.04084	0.006	-0.02883	0.021	0	-0.02883
YNOV214	DDC2oe	YCR025C	YCR025C	1.04209	0.008	1.0744	0.026	-0.03102	0.008	2e-05	-0.03102		YNOV214	DDC2oe	YDR447C	RPS17B	1.05152	0.034	1.06829	0.019	-0.02634	0.034	1e-05	-0.02634		YNOV214	DDC2oe	YJR148W	BAT2	0.98965	0.056	1.01178	0.034	-0.02874	0.056	5e-05	-0.02874
YNOV214	DDC2oe	YGR183C	QCR9	0.74332	0.046	0.78224	0.016	-0.031	0.045	6e-05	-0.031		YNOV214	DDC2oe	YJL060W	BNA3	0.95583	0.06	0.9853	0.016	-0.02624	0.06	7e-05	-0.02624		YNOV214	DDC2oe	YML123C	PHO84	1.09158	0.023	1.11827	0.005	-0.02847	0.023	0.00015	-0.02847
YNOV214	DDC2oe	YBL011W	SCT1	0.93271	0.05	0.95732	0.011	-0.03099	0.05	4e-05	-0.03099		YNOV214	DDC2oe	YJR149W	YJR149W	0.99589	0.006	1.01817	0.008	-0.02622	0.006	0	-0.02622		YNOV214	DDC2oe	YDR420W	HKR1	0.95945	0.05	0.98714	0.018	-0.02837	0.05	4e-05	-0.02837
YNOV214	DDC2oe	YFL055W	AGP3	1.02055	0.01	1.03985	0.042	-0.03089	0.01	3e-05	-0.03089		YNOV214	DDC2oe	YLR349W	YLR349W	0.98858	0.028	1.02173	0.037	-0.02619	0.028	1e-05	-0.02619		YNOV214	DDC2oe	YFL025C	BST1	1.01407	0.022	1.03668	0.047	-0.02833	0.022	0	-0.02833
YNOV214	DDC2oe	YJL141C	YAK1	0.94572	0.053	0.97416	0.018	-0.03086	0.053	5e-05	-0.03086		YNOV214	DDC2oe	YKL147C	YKL147C	1.00115	0.04	1.02673	0.003	-0.02607	0.04	2e-05	-0.02607		YNOV214	DDC2oe	YPR054W	SMK1	1.01	0.008	1.03717	0.006	-0.02828	0.008	0	-0.02828
YNOV214	DDC2oe	YGL014W	PUF4	0.91315	0.135	0.92851	0.084	-0.03082	0.135	0.00087	-0.03082		YNOV214	DDC2oe	YDL078C	MDH3	0.91995	0.081	0.94038	0.025	-0.02605	0.081	0.00019	-0.02605		YNOV214	DDC2oe	YIL070C	MAM33	1.06888	0.003	1.10376	0.038	-0.02827	0.003	0	-0.02827
YNOV214	DDC2oe	YJR051W	OSM1	0.97035	0.06	0.99829	0.014	-0.03077	0.06	7e-05	-0.03077		YNOV214	DDC2oe	YNL042W	BOP3	1.0511	0.021	1.08744	0.049	-0.026	0.021	0	-0.026		YNOV214	DDC2oe	YCL044C	MGR1	1.00596	0.012	1.03418	0.025	-0.02826	0.012	0	-0.02826
YNOV214	DDC2oe	YCR032W	BPH1	0.93187	0.007	0.9623	0.019	-0.03072	0.007	2e-05	-0.03072		YNOV214	DDC2oe	YDR214W	AHA1	0.97334	0.039	0.99916	0.043	-0.02597	0.039	2e-05	-0.02597		YNOV214	DDC2oe	YOR045W	TOM6	1.0468	0.011	1.07003	0.01	-0.02825	0.011	4e-05	-0.02825
YNOV214	DDC2oe	YJR008W	MHO1	1.02212	0.01	1.051	0.004	-0.03067	0.01	0	-0.03067		YNOV214	DDC2oe	YAL048C	GEM1	0.88649	0.021	0.91023	0.008	-0.02596	0.021	0	-0.02596		YNOV214	DDC2oe	YLR437C	DIF1	1.04702	0.015	1.07693	0.026	-0.02824	0.015	0	-0.02824
YNOV214	DDC2oe	YLL061W	MMP1	1.02135	0.041	1.05517	0.027	-0.03064	0.041	2e-05	-0.03064		YNOV214	DDC2oe	YFL052W	YFL052W	1.00232	0.009	1.02408	0.033	-0.02593	0.009	0	-0.02593		YNOV214	DDC2oe	YMR126C	DLT1	0.97458	0.019	0.99486	0.013	-0.02823	0.019	0.00012	-0.02823
YNOV214	DDC2oe	YGR225W	AMA1	1.00117	0.093	1.02063	0.045	-0.0305	0.093	0.00022	-0.0305		YNOV214	DDC2oe	YGL231C	EMC4	0.99442	0.003	1.02067	0.017	-0.02591	0.003	0	-0.02591		YNOV214	DDC2oe	YMR276W	DSK2	0.96974	0.019	1.00149	0.02	-0.02822	0.019	0	-0.02822
YNOV214	DDC2oe	YMR275C	BUL1	1.04407	0.034	1.06486	0.047	-0.03049	0.034	0.00035	-0.03049		YNOV214	DDC2oe	YPR073C	LTP1	1.03392	0.019	1.03292	0.102	-0.02588	0.019	0	-0.02588		YNOV214	DDC2oe	YLR083C	EMP70	1.03322	0.034	1.05265	0.091	-0.02818	0.034	0.00036	-0.02818
YNOV214	DDC2oe	YKL110C	KTI12	0.63749	0.01	0.66848	0.014	-0.03047	0.01	7e-05	-0.03047		YNOV214	DDC2oe	YJL154C	VPS35	0.75838	0.011	0.78652	0.064	-0.02583	0.011	7e-05	-0.02583		YNOV214	DDC2oe	YGL203C	KEX1	1.04793	0.067	1.07944	0.006	-0.02814	0.067	7e-05	-0.02814
YNOV214	DDC2oe	YDR139C	RUB1	0.96511	0.045	0.99458	0.003	-0.03045	0.045	3e-05	-0.03045		YNOV214	DDC2oe	YLR315W	NKP2	0.94568	0.009	0.97474	0.012	-0.02581	0.009	3e-05	-0.02581		YNOV214	DDC2oe	YJL094C	KHA1	1.0546	0.007	1.08078	0.027	-0.02809	0.007	1e-05	-0.02809
YNOV214	DDC2oe	YHR133C	NSG1	1.02924	0.028	1.06629	0.013	-0.03041	0.027	1e-05	-0.03041		YNOV214	DDC2oe	YKL067W	YNK1	1.07093	0.018	1.09561	0.04	-0.02579	0.018	0	-0.02579		YNOV214	DDC2oe	YLR289W	GUF1	1.01223	0.031	1.03446	0.036	-0.02798	0.031	1e-05	-0.02798
YNOV214	DDC2oe	YJL053W	PEP8	0.78282	0.048	0.82682	0.059	-0.0304	0.048	7e-05	-0.0304		YNOV214	DDC2oe	YCR024C-A	PMP1	1.00004	0.016	1.02265	0.006	-0.02578	0.016	0	-0.02578		YNOV214	DDC2oe	YBR289W	SNF5	0.14192	0.008	0.16392	0.07	-0.02798	0.008	0.0011	-0.02798
YNOV214	DDC2oe	YFL053W	DAK2	0.98479	0.007	1.01557	0.021	-0.0303	0.007	2e-05	-0.0303		YNOV214	DDC2oe	YPR114W	YPR114W	1.011	0.015	1.02669	0.019	-0.02574	0.015	0	-0.02574		YNOV214	DDC2oe	YMR194W	RPL36A	1.01329	0.013	1.043	0.041	-0.02798	0.013	0	-0.02798
YNOV214	DDC2oe	YBR272C	HSM3	0.91873	0.084	0.94884	0.017	-0.03029	0.084	0.00021	-0.03029		YNOV214	DDC2oe	YFL019C	YFL019C	1.02492	0.029	1.05211	0.003	-0.02569	0.029	1e-05	-0.02569		YNOV214	DDC2oe	YLR385C	SWC7	0.97838	0.011	1.00389	0.024	-0.02794	0.011	0	-0.02794
YNOV214	DDC2oe	YGR244C	LSC2	1.08531	0.067	1.11787	0.029	-0.03029	0.066	6e-05	-0.03029		YNOV214	DDC2oe	YBL011W	SCT1	0.90328	0.096	0.92019	0.032	-0.02569	0.095	0.00032	-0.02569		YNOV214	DDC2oe	YIR029W	DAL2	1.11678	0.039	1.15099	0.044	-0.02788	0.039	1e-05	-0.02788
YNOV214	DDC2oe	YIL057C	RGI2	1.04609	0.075	1.06862	0.037	-0.03028	0.075	0.0001	-0.03028		YNOV214	DDC2oe	YBL052C	SAS3	0.96615	0.045	0.99448	0.013	-0.02568	0.045	3e-05	-0.02568		YNOV214	DDC2oe	YOR279C	RFM1	1.01932	0.006	1.04461	0.043	-0.02783	0.006	1e-05	-0.02783
YNOV214	DDC2oe	YDR321W	ASP1	1.00669	0.026	1.03433	0.014	-0.03028	0.026	0	-0.03028		YNOV214	DDC2oe	YDR374C	YDR374C	0.95992	0.067	0.97429	0.056	-0.02565	0.067	9e-05	-0.02565		YNOV214	DDC2oe	YGR276C	RNH70	1.00631	0.043	1.03102	0.038	-0.0278	0.043	2e-05	-0.0278
YNOV214	DDC2oe	YLR348C	DIC1	0.95064	0.021	0.98543	0.008	-0.03024	0.021	0.00017	-0.03024		YNOV214	DDC2oe	YGL211W	NCS6	0.77585	0.004	0.80257	0.007	-0.02564	0.004	1e-05	-0.02564		YNOV214	DDC2oe	YDL203C	ACK1	1.01916	0.039	1.03862	0.032	-0.02777	0.039	2e-05	-0.02777
YNOV214	DDC2oe	YIR007W	YIR007W	0.95117	0.051	0.98127	0.024	-0.03024	0.051	4e-05	-0.03024		YNOV214	DDC2oe	YBR072W	HSP26	1.0302	0.017	1.05684	0.004	-0.02563	0.017	0	-0.02563		YNOV214	DDC2oe	YDR513W	GRX2	0.96766	0.045	1.00098	0.027	-0.02774	0.045	3e-05	-0.02774
YNOV214	DDC2oe	YFR016C	YFR016C	0.98012	0.016	1.01045	0.003	-0.03019	0.016	0	-0.03019		YNOV214	DDC2oe	YNL021W	HDA1	0.55659	0.05	0.58817	0.027	-0.02561	0.05	0.0002	-0.02561		YNOV214	DDC2oe	YOR367W	SCP1	1.0638	0.122	1.1017	0.025	-0.0276	0.122	0.00041	-0.0276
YNOV214	DDC2oe	YLR248W	RCK2	0.59872	0.01	0.61917	0.05	-0.03013	0.01	0	-0.03013		YNOV214	DDC2oe	YLR228C	ECM22	1.03948	0.045	1.06466	0.004	-0.02561	0.045	2e-05	-0.02561		YNOV214	DDC2oe	YGL086W	MAD1	1.01352	0.088	1.0442	0.024	-0.02758	0.088	0.00018	-0.02758
YNOV214	DDC2oe	YDL210W	UGA4	0.99764	0.048	1.01912	0.046	-0.03006	0.048	3e-05	-0.03006		YNOV214	DDC2oe	YPR160W	GPH1	0.96515	0.035	0.97968	0.041	-0.02556	0.035	0.00044	-0.02556		YNOV214	DDC2oe	YGL213C	SKI8	1.01525	0.033	1.04372	0.02	-0.02758	0.033	1e-05	-0.02758
YNOV214	DDC2oe	YMR137C	PSO2	0.98855	0.042	1.01879	0.035	-0.0299	0.042	2e-05	-0.0299		YNOV214	DDC2oe	YDL027C	YDL027C	1.09377	0.024	1.12756	0.071	-0.02556	0.024	0.00016	-0.02556		YNOV214	DDC2oe	YCR106W	RDS1	1.01236	0.062	1.04294	0.013	-0.02754	0.062	6e-05	-0.02754
YNOV214	DDC2oe	YGL141W	HUL5	1.03013	0.054	1.04294	0.098	-0.02988	0.054	4e-05	-0.02988		YNOV214	DDC2oe	YOL028C	YAP7	1.05352	0.04	1.07676	0.018	-0.02548	0.04	1e-05	-0.02548		YNOV214	DDC2oe	YPL067C	YPL067C	1.13036	0.031	1.15745	0.027	-0.02754	0.031	1e-05	-0.02754
YNOV214	DDC2oe	YOR094W	ARF3	0.95787	0.039	0.98946	0.037	-0.02987	0.039	2e-05	-0.02987		YNOV214	DDC2oe	YBR031W	RPL4A	0.87754	0.045	0.90349	0.005	-0.02547	0.045	4e-05	-0.02547		YNOV214	DDC2oe	YKL117W	SBA1	1.05709	0.021	1.08613	0.02	-0.0275	0.021	0	-0.0275
YNOV214	DDC2oe	YPR171W	BSP1	1.03145	0.024	1.06064	0.016	-0.02987	0.024	0	-0.02987		YNOV214	DDC2oe	YHR202W	YHR202W	0.98509	0.031	1.01048	0.043	-0.02547	0.031	1e-05	-0.02547		YNOV214	DDC2oe	YDL080C	THI3	0.75157	0.01	0.77947	0.027	-0.02749	0.01	6e-05	-0.02749
YNOV214	DDC2oe	YBR066C	NRG2	1.00638	0.005	1.00317	0.115	-0.02981	0.005	1e-05	-0.02981		YNOV214	DDC2oe	YDL142C	CRD1	0.90107	0.081	0.92567	0.027	-0.02546	0.081	0.0002	-0.02546		YNOV214	DDC2oe	YLR287C	YLR287C	1.07604	0.056	1.10011	0.043	-0.02737	0.056	4e-05	-0.02737
YNOV214	DDC2oe	YLL047W	YLL047W	0.98276	0.027	1.01368	0.02	-0.02971	0.027	1e-05	-0.02971		YNOV214	DDC2oe	YHR178W	STB5	0.4996	0.039	0.522	0.027	-0.02543	0.039	0.00013	-0.02543		YNOV214	DDC2oe	YMR096W	SNZ1	0.96393	0.007	0.98248	0.028	-0.02737	0.007	2e-05	-0.02737
YNOV214	DDC2oe	YNR005C	YNR005C	1.0873	0.017	1.11407	0.027	-0.02969	0.017	0	-0.02969		YNOV214	DDC2oe	YBL048W	YBL048W	0.97317	0.017	0.9951	0.023	-0.02541	0.017	0	-0.02541		YNOV214	DDC2oe	YHR176W	FMO1	0.97235	0.023	0.99485	0.022	-0.02733	0.023	0	-0.02733
YNOV214	DDC2oe	YBR053C	YBR053C	0.98508	0.068	1.01209	0.012	-0.02962	0.067	9e-05	-0.02962		YNOV214	DDC2oe	YJL146W	IDS2	1.03008	0.039	1.05838	0.008	-0.02539	0.039	1e-05	-0.02539		YNOV214	DDC2oe	YGL028C	SCW11	1.04036	0.042	1.06826	0.009	-0.02727	0.042	2e-05	-0.02727
YNOV214	DDC2oe	YJR084W	YJR084W	0.9942	0.035	1.01855	0.025	-0.02956	0.035	1e-05	-0.02956		YNOV214	DDC2oe	YIR003W	AIM21	0.97905	0.024	1.00131	0.02	-0.02538	0.024	0	-0.02538		YNOV214	DDC2oe	YDL223C	HBT1	1.0182	0.04	1.04518	0.061	-0.02727	0.04	2e-05	-0.02727
YNOV214	DDC2oe	YGL228W	SHE10	1.00113	0.001	1.03262	0.01	-0.02955	0.001	0	-0.02955		YNOV214	DDC2oe	YAL022C	FUN26	0.93251	0.047	0.94833	0.039	-0.02537	0.047	4e-05	-0.02537		YNOV214	DDC2oe	YOR106W	VAM3	0.77973	0.002	0.80491	0.007	-0.02723	0.002	0	-0.02723
YNOV214	DDC2oe	YLR271W	YLR271W	0.96832	0.069	1.00831	0.03	-0.02954	0.068	0.0001	-0.02954		YNOV214	DDC2oe	YKL043W	PHD1	0.96028	0.062	0.98693	0.092	-0.02525	0.062	7e-05	-0.02525		YNOV214	DDC2oe	YDR524C	AGE1	0.93048	0.049	0.96241	0.013	-0.02721	0.049	4e-05	-0.02721
YNOV214	DDC2oe	YMR019W	STB4	1.04469	0.026	1.06787	0.048	-0.02948	0.026	0	-0.02948		YNOV214	DDC2oe	YLR353W	BUD8	1.02779	0.01	1.05744	0.017	-0.0252	0.01	0	-0.0252		YNOV214	DDC2oe	YDR110W	FOB1	1.01497	0.015	1.04732	0.022	-0.02717	0.015	0	-0.02717
YNOV214	DDC2oe	YBR213W	MET8	0.96311	0.019	0.9852	0.037	-0.0294	0.019	0.00013	-0.0294		YNOV214	DDC2oe	YLR348C	DIC1	0.94155	0.047	0.96762	0.01	-0.02517	0.047	3e-05	-0.02517		YNOV214	DDC2oe	YMR121C	RPL15B	0.96888	0.043	0.99461	0.034	-0.02715	0.043	2e-05	-0.02715
YNOV214	DDC2oe	YOR023C	AHC1	1.02719	0.04	1.05495	0.021	-0.0294	0.04	2e-05	-0.0294		YNOV214	DDC2oe	YFL010W-A	AUA1	0.9394	0.025	0.95885	0.032	-0.02516	0.025	0	-0.02516		YNOV214	DDC2oe	YMR172C-A	YMR172C-A	0.98531	0.103	1.01359	0.035	-0.02715	0.103	0.00031	-0.02715
YNOV214	DDC2oe	YNL047C	SLM2	0.97543	0.036	0.99784	0.017	-0.02939	0.036	1e-05	-0.02939		YNOV214	DDC2oe	YNL098C	RAS2	1.01592	0.029	1.04188	0.007	-0.02513	0.029	1e-05	-0.02513		YNOV214	DDC2oe	YGR235C	MOS2	1.0823	0.035	1.11524	0.031	-0.02713	0.035	1e-05	-0.02713
YNOV214	DDC2oe	YLR364W	GRX8	0.98354	0.026	1.01234	0.003	-0.02934	0.026	1e-05	-0.02934		YNOV214	DDC2oe	YDR541C	YDR541C	0.83734	0.045	0.84844	0.124	-0.02504	0.045	0.00096	-0.02504		YNOV214	DDC2oe	YOR131C	YOR131C	1.00641	0.024	1.03028	0.03	-0.02712	0.024	0.00018	-0.02712
YNOV214	DDC2oe	YDR438W	THI74	0.97251	0.052	0.99834	0.028	-0.02926	0.052	4e-05	-0.02926		YNOV214	DDC2oe	YDR317W	HIM1	1.00247	0.023	1.02295	0.057	-0.02502	0.023	0	-0.02502		YNOV214	DDC2oe	YLR338W	YLR338W	0.85649	0.018	0.88397	0.038	-0.02708	0.018	0.00015	-0.02708
YNOV214	DDC2oe	YDR049W	VMS1	0.73583	0.027	0.77698	0.062	-0.02926	0.027	0.00045	-0.02926		YNOV214	DDC2oe	YJL185C	ATG36	0.94573	0.015	0.96581	0.018	-0.02499	0.015	9e-05	-0.02499		YNOV214	DDC2oe	YBR044C	TCM62	0.86855	0.025	0.90614	0.053	-0.02707	0.025	0.00028	-0.02707
YNOV214	DDC2oe	YOL037C	YOL037C	1.06426	0.087	1.07914	0.061	-0.02925	0.087	0.00015	-0.02925		YNOV214	DDC2oe	YER128W	VFA1	1.00998	0.057	1.02653	0.041	-0.02492	0.057	5e-05	-0.02492		YNOV214	DDC2oe	YER181C	YER181C	1.03656	0	1.06315	0.008	-0.02698	0	0	-0.02698
YNOV214	DDC2oe	YIL120W	QDR1	1.03449	0.011	1.06001	0.005	-0.02925	0.011	4e-05	-0.02925		YNOV214	DDC2oe	YPR021C	AGC1	1.00883	0.008	1.03652	0.037	-0.02491	0.008	0	-0.02491		YNOV214	DDC2oe	YBR082C	UBC4	1.02548	0.046	1.0506	0.045	-0.02695	0.046	2e-05	-0.02695
YNOV214	DDC2oe	YGL140C	YGL140C	0.98897	0.032	1.02331	0.017	-0.02923	0.032	1e-05	-0.02923		YNOV214	DDC2oe	YJL020C	BBC1	0.93931	0.036	0.96244	0.029	-0.02491	0.036	2e-05	-0.02491		YNOV214	DDC2oe	YPL139C	UME1	0.97754	0.048	1.01414	0.066	-0.02688	0.048	3e-05	-0.02688
YNOV214	DDC2oe	YLR380W	CSR1	0.94898	0.026	0.97904	0.001	-0.02921	0.026	1e-05	-0.02921		YNOV214	DDC2oe	YHR142W	CHS7	0.99271	0.028	1.01998	0.011	-0.02491	0.028	1e-05	-0.02491		YNOV214	DDC2oe	YOL068C	HST1	0.90085	0.023	0.93222	0.011	-0.02682	0.023	0	-0.02682
YNOV214	DDC2oe	YIL028W	YIL028W	1.00152	0.033	1.02838	0.016	-0.02918	0.033	1e-05	-0.02918		YNOV214	DDC2oe	YOL116W	MSN1	1.03518	0.014	1.05328	0.033	-0.02477	0.014	0	-0.02477		YNOV214	DDC2oe	YKL159C	RCN1	1.04762	0.012	1.07935	0.021	-0.02682	0.012	5e-05	-0.02682
YNOV214	DDC2oe	YOR002W	ALG6	0.90327	0.004	0.93253	0.02	-0.02907	0.004	0	-0.02907		YNOV214	DDC2oe	YNL064C	YDJ1	0.79774	0.015	0.82284	0.002	-0.02475	0.015	0	-0.02475		YNOV214	DDC2oe	YOR378W	YOR378W	1.05051	0.016	1.0542	0.064	-0.0268	0.016	0	-0.0268
YNOV214	DDC2oe	YBR028C	YPK3	1.03826	0.058	1.07325	0.037	-0.02904	0.058	5e-05	-0.02904		YNOV214	DDC2oe	YCL075W	YCL075W	0.95203	0.029	0.97593	0.007	-0.02475	0.029	1e-05	-0.02475		YNOV214	DDC2oe	YGL138C	YGL138C	0.96839	0.051	1.0058	0.05	-0.02677	0.051	4e-05	-0.02677
YNOV214	DDC2oe	YNL077W	APJ1	1.02874	0.042	1.04842	0.034	-0.02899	0.042	2e-05	-0.02899		YNOV214	DDC2oe	YNR021W	YNR021W	0.99566	0.02	1.01749	0.027	-0.02471	0.02	0	-0.02471		YNOV214	DDC2oe	YMR065W	KAR5	0.93908	0.003	0.94216	0.181	-0.02676	0.003	0	-0.02676
YNOV214	DDC2oe	YHL014C	YLF2	1.03943	0.071	1.06181	0.06	-0.02899	0.071	9e-05	-0.02899		YNOV214	DDC2oe	YOL045W	PSK2	0.96866	0.015	0.98194	0.052	-0.02469	0.015	8e-05	-0.02469		YNOV214	DDC2oe	YLL002W	RTT109	0.81317	0.054	0.84079	0.004	-0.02674	0.054	8e-05	-0.02674
YNOV214	DDC2oe	YBR229C	ROT2	0.98605	0.072	1.01727	0.007	-0.02896	0.072	0.00011	-0.02896		YNOV214	DDC2oe	YGR182C	YGR182C	0.97528	0.01	0.98329	0.06	-0.02464	0.01	3e-05	-0.02464		YNOV214	DDC2oe	YDL033C	SLM3	0.99337	0.002	1.03529	0.05	-0.02669	0.002	0	-0.02669
YNOV214	DDC2oe	YNL028W	YNL028W	1.01367	0.006	1.04101	0.005	-0.02894	0.005	1e-05	-0.02894		YNOV214	DDC2oe	YDL231C	BRE4	0.9831	0.013	1.0055	0.027	-0.02464	0.013	5e-05	-0.02464		YNOV214	DDC2oe	YOR306C	MCH5	1.00649	0.022	1.03526	0.012	-0.02667	0.022	0	-0.02667
YNOV214	DDC2oe	YLR080W	EMP46	1.01606	0.012	1.045	0.039	-0.02887	0.012	4e-05	-0.02887		YNOV214	DDC2oe	YAL053W	FLC2	1.00834	0.027	1.03072	0.007	-0.02462	0.027	1e-05	-0.02462		YNOV214	DDC2oe	YBL104C	SEA4	0.86901	0.012	0.89726	0.016	-0.02667	0.012	7e-05	-0.02667
YNOV214	DDC2oe	YJL215C	YJL215C	1.00471	0.028	1.02942	0.015	-0.02887	0.028	1e-05	-0.02887		YNOV214	DDC2oe	YDR368W	YPR1	1.00439	0.112	1.02333	0.029	-0.0246	0.112	0.00038	-0.0246		YNOV214	DDC2oe	YHR129C	ARP1	0.93846	0.039	0.96641	0.014	-0.02665	0.039	2e-05	-0.02665
YNOV214	DDC2oe	YKR093W	PTR2	0.98252	0.068	1.01236	0.032	-0.02863	0.068	9e-05	-0.02863		YNOV214	DDC2oe	YIL112W	HOS4	1.02798	0.034	1.05181	0.011	-0.02455	0.034	1e-05	-0.02455		YNOV214	DDC2oe	YGR093W	YGR093W	0.92455	0.022	0.95071	0.009	-0.02664	0.022	0	-0.02664
YNOV214	DDC2oe	YDR315C	IPK1	0.91978	0.04	0.94479	0.04	-0.02861	0.04	2e-05	-0.02861		YNOV214	DDC2oe	YDR483W	KRE2	0.97919	0.024	1.00812	0.009	-0.02451	0.024	0	-0.02451		YNOV214	DDC2oe	YPL183C	RTT10	0.97268	0.041	1.00425	0.039	-0.02655	0.041	2e-05	-0.02655
YNOV214	DDC2oe	YLR006C	SSK1	0.94298	0.019	0.97095	0.007	-0.02857	0.019	0	-0.02857		YNOV214	DDC2oe	YGR069W	YGR069W	1.05561	0.013	1.08255	0.016	-0.0245	0.013	0	-0.0245		YNOV214	DDC2oe	YIR013C	GAT4	1.00813	0.02	1.03266	0.018	-0.02645	0.02	0	-0.02645
YNOV214	DDC2oe	YKR009C	FOX2	0.99073	0.032	1.00893	0.028	-0.02852	0.032	1e-05	-0.02852		YNOV214	DDC2oe	YLR356W	ATG33	0.97909	0.009	1.00634	0.004	-0.02447	0.009	0	-0.02447		YNOV214	DDC2oe	YNL011C	YNL011C	1.01376	0.025	1.04481	0.017	-0.02645	0.025	0.00021	-0.02645
YNOV214	DDC2oe	YPL114W	YPL114W	0.98485	0.057	1.01329	0.004	-0.02848	0.057	5e-05	-0.02848		YNOV214	DDC2oe	YLR206W	ENT2	1.02749	0.018	1.04754	0.012	-0.02445	0.018	0	-0.02445		YNOV214	DDC2oe	YMR234W	RNH1	1.03897	0.028	1.06482	0.005	-0.02641	0.028	1e-05	-0.02641
YNOV214	DDC2oe	YLR421C	RPN13	1.01327	0.014	1.0434	0.016	-0.02843	0.014	0	-0.02843		YNOV214	DDC2oe	YBR024W	SCO2	1.00746	0.021	1.02904	0.019	-0.02443	0.021	0	-0.02443		YNOV214	DDC2oe	YLR342W	FKS1	0.94269	0.063	0.96311	0.036	-0.02632	0.063	8e-05	-0.02632
YNOV214	DDC2oe	YML096W	YML096W	1.00644	0.118	1.03945	0.023	-0.02842	0.118	0.00044	-0.02842		YNOV214	DDC2oe	YHL022C	SPO11	1.02833	0.012	1.05344	0.001	-0.02443	0.012	0	-0.02443		YNOV214	DDC2oe	YHR049C-A	YHR049C-A	0.97115	0.026	0.99542	0.014	-0.0263	0.026	1e-05	-0.0263
YNOV214	DDC2oe	YCR026C	NPP1	1.06323	0.032	1.08577	0.048	-0.0284	0.032	1e-05	-0.0284		YNOV214	DDC2oe	YLR080W	EMP46	1.00172	0.047	1.02923	0.084	-0.02443	0.046	3e-05	-0.02443		YNOV214	DDC2oe	YLR402W	YLR402W	0.92347	0.065	0.95806	0.04	-0.02619	0.065	0.0001	-0.02619
YNOV214	DDC2oe	YHL031C	GOS1	0.83833	0.028	0.86132	0.023	-0.02829	0.028	1e-05	-0.02829		YNOV214	DDC2oe	YOR247W	SRL1	1.02139	0.017	1.05088	0.019	-0.02442	0.017	0	-0.02442		YNOV214	DDC2oe	YLR125W	YLR125W	1.06774	0.003	1.09274	0.001	-0.02617	0.003	0	-0.02617
YNOV214	DDC2oe	YDR205W	MSC2	1.00281	0.01	1.02619	0.052	-0.02829	0.01	3e-05	-0.02829		YNOV214	DDC2oe	YNL063W	MTQ1	0.9538	0.053	0.97835	0.03	-0.02439	0.053	5e-05	-0.02439		YNOV214	DDC2oe	YBL053W	YBL053W	0.96667	0.024	0.98584	0.025	-0.02616	0.024	0	-0.02616
YNOV214	DDC2oe	YJL147C	YJL147C	0.93465	0.076	0.95961	0.027	-0.02828	0.075	0.00014	-0.02828		YNOV214	DDC2oe	YKR052C	MRS4	0.99431	0.025	1.01736	0.016	-0.02439	0.025	0	-0.02439		YNOV214	DDC2oe	YOR055W	YOR055W	1.00601	0.033	1.0305	0.019	-0.02614	0.033	1e-05	-0.02614
YNOV214	DDC2oe	YDR358W	GGA1	1.01229	0.013	1.04241	0.04	-0.02827	0.013	6e-05	-0.02827		YNOV214	DDC2oe	YCL061C	MRC1	0.99185	0.011	1.02187	0.028	-0.02431	0.011	0	-0.02431		YNOV214	DDC2oe	YDL180W	YDL180W	0.79004	0.1	0.80678	0.042	-0.02614	0.1	0.00055	-0.02614
YNOV214	DDC2oe	YDL179W	PCL9	0.9726	0.081	0.98312	0.069	-0.02818	0.081	0.00016	-0.02818		YNOV214	DDC2oe	YBL104C	SEA4	0.88049	0.01	0.90767	0.038	-0.02426	0.01	0	-0.02426		YNOV214	DDC2oe	YDL194W	SNF3	0.79377	0.013	0.81857	0.006	-0.02612	0.013	0	-0.02612
YNOV214	DDC2oe	YLR217W	YLR217W	1.03331	0.006	1.05462	0.047	-0.02817	0.006	1e-05	-0.02817		YNOV214	DDC2oe	YOL057W	YOL057W	0.98006	0.035	0.99737	0.023	-0.02422	0.034	1e-05	-0.02422		YNOV214	DDC2oe	YLL014W	EMC6	0.94456	0.121	0.976	0.053	-0.02606	0.121	0.00057	-0.02606
YNOV214	DDC2oe	YKR106W	GEX2	0.99516	0.084	1.01755	0.018	-0.02817	0.083	0.00016	-0.02817		YNOV214	DDC2oe	YDL239C	ADY3	1.02479	0.028	1.0409	0.043	-0.02422	0.027	1e-05	-0.02422		YNOV214	DDC2oe	YLR191W	PEX13	0.90974	0.142	0.93955	0.01	-0.02601	0.142	0.00102	-0.02601
YNOV214	DDC2oe	YLR390W-A	CCW14	0.95096	0.056	0.98059	0.005	-0.02816	0.056	6e-05	-0.02816		YNOV214	DDC2oe	YGR226C	YGR226C	1.02217	0.005	1.04484	0.012	-0.02416	0.005	1e-05	-0.02416		YNOV214	DDC2oe	YOR133W	EFT1	1.02931	0.021	1.04727	0.059	-0.026	0.021	0	-0.026
YNOV214	DDC2oe	YAL013W	DEP1	0.67883	0.007	0.71164	0.029	-0.02812	0.007	3e-05	-0.02812		YNOV214	DDC2oe	YKL148C	SDH1	0.88719	0.031	0.89415	0.056	-0.02412	0.031	1e-05	-0.02412		YNOV214	DDC2oe	YIL085C	KTR7	1.04364	0.025	1.06903	0.006	-0.026	0.025	0	-0.026
YNOV214	DDC2oe	YML004C	GLO1	0.97051	0.051	1.00064	0.004	-0.02809	0.051	4e-05	-0.02809		YNOV214	DDC2oe	YJL119C	YJL119C	0.98131	0.036	1.00065	0.031	-0.02411	0.036	1e-05	-0.02411		YNOV214	DDC2oe	YOL032W	OPI10	1.04334	0.075	1.06363	0.028	-0.02596	0.075	0.0001	-0.02596
YNOV214	DDC2oe	YJR019C	TES1	1.0122	0.036	1.03228	0.019	-0.02806	0.036	0.00042	-0.02806		YNOV214	DDC2oe	YIL116W	HIS5	0.04217	0.006	0.08198	0.06	-0.02411	0.006	0.00651	-0.02411		YNOV214	DDC2oe	YOL060C	MAM3	1.035	0.014	1.05814	0.023	-0.02588	0.014	0	-0.02588
YNOV214	DDC2oe	YLR151C	PCD1	0.95582	0.036	0.98182	0.017	-0.02803	0.036	1e-05	-0.02803		YNOV214	DDC2oe	YOR078W	BUD21	0.34351	0.073	0.36295	0.01	-0.02411	0.073	0.00256	-0.02411		YNOV214	DDC2oe	YDL125C	HNT1	0.97986	0.027	1.00015	0.014	-0.02584	0.027	1e-05	-0.02584
YNOV214	DDC2oe	YGR228W	YGR228W	0.96161	0.028	0.98587	0.014	-0.02798	0.028	1e-05	-0.02798		YNOV214	DDC2oe	YMR126C	DLT1	0.91982	0.055	0.94252	0.015	-0.02409	0.055	6e-05	-0.02409		YNOV214	DDC2oe	YCR044C	PER1	0.97676	0.013	1.00267	0.027	-0.02581	0.013	0	-0.02581
YNOV214	DDC2oe	YER186C	YER186C	0.97173	0.003	0.99881	0.002	-0.02791	0.003	0	-0.02791		YNOV214	DDC2oe	YMR289W	ABZ2	1.03454	0.023	1.05412	0.015	-0.02405	0.022	0.00016	-0.02405		YNOV214	DDC2oe	YJR087W	YJR087W	0.83263	0.07	0.85359	0.024	-0.02577	0.07	0.00016	-0.02577
YNOV214	DDC2oe	YMR289W	ABZ2	1.059	0.025	1.09111	0.036	-0.02788	0.025	0	-0.02788		YNOV214	DDC2oe	YPR020W	ATP20	0.83762	0.019	0.86585	0.012	-0.02395	0.019	0	-0.02395		YNOV214	DDC2oe	YML074C	FPR3	1.10713	0.017	1.12414	0.027	-0.02576	0.017	0	-0.02576
YNOV214	DDC2oe	YMR007W	YMR007W	1.0138	0.05	1.05234	0.038	-0.02787	0.05	3e-05	-0.02787		YNOV214	DDC2oe	YCL069W	VBA3	1.01312	0.006	1.03689	0.01	-0.02395	0.006	1e-05	-0.02395		YNOV214	DDC2oe	YDR033W	MRH1	0.96814	0.05	0.9897	0.006	-0.02575	0.05	4e-05	-0.02575
YNOV214	DDC2oe	YHR155W	YSP1	0.9892	0.048	1.03165	0.048	-0.02782	0.048	3e-05	-0.02782		YNOV214	DDC2oe	YIL102C	YIL102C	0.98831	0.036	1.0102	0.017	-0.02394	0.036	1e-05	-0.02394		YNOV214	DDC2oe	YKR082W	NUP133	1.02407	0.052	1.04084	0.046	-0.02574	0.052	4e-05	-0.02574
YNOV214	DDC2oe	YER128W	VFA1	1.02007	0.019	1.0466	0.006	-0.02777	0.019	0	-0.02777		YNOV214	DDC2oe	YOL007C	CSI2	1.03701	0.041	1.06414	0.011	-0.02394	0.041	2e-05	-0.02394		YNOV214	DDC2oe	YCL029C	BIK1	0.98441	0.006	1.00938	0.001	-0.02573	0.006	1e-05	-0.02573
YNOV214	DDC2oe	YDL128W	VCX1	0.98742	0.078	1.01453	0.007	-0.02776	0.078	0.00014	-0.02776		YNOV214	DDC2oe	YDR388W	RVS167	0.68281	0.016	0.70553	0.035	-0.02393	0.016	0.00019	-0.02393		YNOV214	DDC2oe	YHR134W	WSS1	0.90705	0.103	0.93216	0.016	-0.02565	0.103	0.0004	-0.02565
YNOV214	DDC2oe	YPL058C	PDR12	1.04074	0.007	1.06704	0.003	-0.0277	0.007	1e-05	-0.0277		YNOV214	DDC2oe	YOL019W	YOL019W	1.02519	0.053	1.0486	0.031	-0.02392	0.053	4e-05	-0.02392		YNOV214	DDC2oe	YIL099W	SGA1	1.08631	0.045	1.10639	0.069	-0.02559	0.045	2e-05	-0.02559
YNOV214	DDC2oe	YGL058W	RAD6	1.04976	0.022	1.07736	0.028	-0.0277	0.022	0	-0.0277		YNOV214	DDC2oe	YJL148W	RPA34	0.83702	0.012	0.86695	0.036	-0.02389	0.012	7e-05	-0.02389		YNOV214	DDC2oe	YNR045W	PET494	1.01515	0.008	1.03892	0.019	-0.02558	0.008	0	-0.02558
YNOV214	DDC2oe	YLR063W	YLR063W	0.99656	0.107	1.03284	0.033	-0.02764	0.107	0.00034	-0.02764		YNOV214	DDC2oe	YPR140W	TAZ1	1.07795	0.018	1.09033	0.067	-0.02388	0.018	0	-0.02388		YNOV214	DDC2oe	YGR212W	SLI1	1.09779	0.039	1.1224	0.059	-0.02555	0.039	1e-05	-0.02555
YNOV214	DDC2oe	YLR402W	YLR402W	1.04944	0.019	1.07699	0.003	-0.02762	0.019	0	-0.02762		YNOV214	DDC2oe	YLR220W	CCC1	0.95427	0.027	0.98115	0.032	-0.02378	0.027	0.00026	-0.02378		YNOV214	DDC2oe	YLR414C	PUN1	1.02226	0.143	1.04045	0.031	-0.02545	0.143	0.00074	-0.02545
YNOV214	DDC2oe	YLR110C	CCW12	0.93494	0.032	0.97176	0.07	-0.02761	0.032	0.00038	-0.02761		YNOV214	DDC2oe	YHL042W	YHL042W	1.01473	0.01	1.03855	0.005	-0.02374	0.01	0	-0.02374		YNOV214	DDC2oe	YOR234C	RPL33B	0.97714	0.068	1.00115	0.004	-0.02542	0.067	9e-05	-0.02542
YNOV214	DDC2oe	YOR338W	YOR338W	0.99828	0.033	1.0305	0.012	-0.02761	0.033	1e-05	-0.02761		YNOV214	DDC2oe	YKL132C	RMA1	1.04225	0.02	1.06698	0.008	-0.02373	0.02	0	-0.02373		YNOV214	DDC2oe	YKL037W	AIM26	0.82944	0.033	0.84394	0.02	-0.02542	0.033	2e-05	-0.02542
YNOV214	DDC2oe	YLR021W	IRC25	0.91665	0.013	0.94633	0.018	-0.02756	0.013	0	-0.02756		YNOV214	DDC2oe	YIR024C	YIR024C	0.94103	0.064	0.9604	0.009	-0.02368	0.064	9e-05	-0.02368		YNOV214	DDC2oe	YDR357C	CNL1	1.01659	0.083	1.04476	0.037	-0.02541	0.083	0.00015	-0.02541
YNOV214	DDC2oe	YKL091C	YKL091C	0.98616	0.007	1.01271	0.014	-0.02752	0.007	0	-0.02752		YNOV214	DDC2oe	YPR189W	SKI3	1.03092	0.007	1.05084	0.013	-0.02364	0.007	2e-05	-0.02364		YNOV214	DDC2oe	YOR067C	ALG8	0.99413	0.03	1.0202	0.026	-0.0254	0.03	1e-05	-0.0254
YNOV214	DDC2oe	YIL010W	DOT5	1.01061	0.004	1.0467	0.029	-0.02745	0.004	0	-0.02745		YNOV214	DDC2oe	YFR057W	YFR057W	0.95923	0.033	0.98415	0.048	-0.02362	0.033	1e-05	-0.02362		YNOV214	DDC2oe	YMR320W	YMR320W	1.06065	0.043	1.08591	0.023	-0.0254	0.043	2e-05	-0.0254
YNOV214	DDC2oe	YBR082C	UBC4	1.10831	0.025	1.13051	0.031	-0.02744	0.025	0.00016	-0.02744		YNOV214	DDC2oe	YLR227C	ADY4	1.12127	0.016	1.13963	0.032	-0.02357	0.016	0	-0.02357		YNOV214	DDC2oe	YGR213C	RTA1	1.00575	0.01	1.03242	0.008	-0.0254	0.01	3e-05	-0.0254
YNOV214	DDC2oe	YJL210W	PEX2	0.96106	0.03	0.98696	0.022	-0.02744	0.03	1e-05	-0.02744		YNOV214	DDC2oe	YDR378C	LSM6	0.75322	0.015	0.75453	0.072	-0.02355	0.015	0.00014	-0.02355		YNOV214	DDC2oe	YMR274C	RCE1	0.99462	0.047	1.01895	0.037	-0.02534	0.047	3e-05	-0.02534
YNOV214	DDC2oe	YOR345C	YOR345C	1.04772	0.006	1.07021	0.036	-0.02742	0.006	1e-05	-0.02742		YNOV214	DDC2oe	YHL039W	EFM1	1.05418	0.027	1.06868	0.018	-0.02354	0.027	0.00022	-0.02354		YNOV214	DDC2oe	YDL121C	YDL121C	0.97353	0.032	0.98874	0.04	-0.02526	0.032	1e-05	-0.02526
YNOV214	DDC2oe	YLR405W	DUS4	0.99596	0.034	1.02313	0.002	-0.02741	0.034	1e-05	-0.02741		YNOV214	DDC2oe	YFL013C	IES1	0.82327	0.075	0.84702	0.018	-0.02353	0.075	0.0002	-0.02353		YNOV214	DDC2oe	YGL037C	PNC1	1.04188	0.01	1.06624	0.029	-0.02526	0.01	0	-0.02526
YNOV214	DDC2oe	YNR021W	YNR021W	1.00089	0.024	1.01273	0.034	-0.02737	0.024	0	-0.02737		YNOV214	DDC2oe	YJL088W	ARG3	0.06539	0.007	0.09042	0.025	-0.02351	0.007	0.0033	-0.02351		YNOV214	DDC2oe	YNR028W	CPR8	1.023	0.018	1.0474	0.008	-0.02524	0.018	0	-0.02524
YNOV214	DDC2oe	YJR048W	CYC1	0.9826	0.041	1.01283	0.022	-0.02735	0.041	2e-05	-0.02735		YNOV214	DDC2oe	YJR030C	YJR030C	1.02885	0.003	1.05345	0.006	-0.0235	0.003	0	-0.0235		YNOV214	DDC2oe	YGL216W	KIP3	0.94675	0.04	0.97554	0.034	-0.02523	0.04	2e-05	-0.02523
YNOV214	DDC2oe	YGL217C	YGL217C	1.0115	0.004	1.05101	0.027	-0.02733	0.004	1e-05	-0.02733		YNOV214	DDC2oe	YOR202W	HIS3	0.9826	0.173	0.98717	0.146	-0.02349	0.173	0	-0.02349		YNOV214	DDC2oe	YPL069C	BTS1	0.23265	0.02	0.25727	0.007	-0.02521	0.02	0.00019	-0.02521
YNOV214	DDC2oe	YDL130W	RPP1B	0.88379	0.028	0.89291	0.068	-0.02732	0.028	1e-05	-0.02732		YNOV214	DDC2oe	YPR059C	YPR059C	1.02263	0.051	1.02661	0.079	-0.02341	0.051	3e-05	-0.02341		YNOV214	DDC2oe	YGL151W	NUT1	0.90386	0.083	0.9304	0.019	-0.02521	0.083	0.00021	-0.02521
YNOV214	DDC2oe	YJL120W	YJL120W	0.58677	0.076	0.62734	0.071	-0.02729	0.076	0.00059	-0.02729		YNOV214	DDC2oe	YOL002C	IZH2	0.92369	0.008	0.95093	0.033	-0.02339	0.008	3e-05	-0.02339		YNOV214	DDC2oe	YPL034W	YPL034W	1.17613	0.011	1.18884	0.062	-0.02507	0.011	3e-05	-0.02507
YNOV214	DDC2oe	YPL222W	FMP40	1.04216	0.034	1.08859	0.079	-0.02726	0.034	0.00035	-0.02726		YNOV214	DDC2oe	YDL243C	AAD4	1.00219	0.022	1.02443	0.026	-0.02335	0.022	0	-0.02335		YNOV214	DDC2oe	YCL047C	POF1	1.02522	0.007	1.0441	0.021	-0.02505	0.007	2e-05	-0.02505
YNOV214	DDC2oe	YGL009C	LEU1	1.05545	0.012	1.08179	0.013	-0.0272	0.012	0	-0.0272		YNOV214	DDC2oe	YER144C	UBP5	1.005	0.01	1.02983	0.029	-0.02334	0.01	0	-0.02334		YNOV214	DDC2oe	YMR074C	YMR074C	1.0231	0.012	1.0486	0.003	-0.02504	0.012	4e-05	-0.02504
YNOV214	DDC2oe	YGR202C	PCT1	1.0513	0.042	1.07716	0.035	-0.02717	0.042	2e-05	-0.02717		YNOV214	DDC2oe	YLL002W	RTT109	0.82436	0.018	0.85237	0.048	-0.0233	0.017	0	-0.0233		YNOV214	DDC2oe	YPL200W	CSM4	0.90984	0.015	0.92448	0.05	-0.02502	0.015	0	-0.02502
YNOV214	DDC2oe	YNL090W	RHO2	0.99341	0.006	1.01312	0.052	-0.02712	0.006	1e-05	-0.02712		YNOV214	DDC2oe	YLR054C	OSW2	1.00725	0.029	1.0278	0.032	-0.0233	0.029	1e-05	-0.0233		YNOV214	DDC2oe	YBR230C	OM14	0.9793	0.024	1.0137	0.063	-0.025	0.024	0.00021	-0.025
YNOV214	DDC2oe	YLL002W	RTT109	0.73084	0.028	0.73888	0.077	-0.02711	0.028	0.0005	-0.02711		YNOV214	DDC2oe	YGR273C	YGR273C	0.99883	0.047	1.01585	0.032	-0.02329	0.047	3e-05	-0.02329		YNOV214	DDC2oe	YGR018C	YGR018C	0.98224	0.006	1.00664	0.014	-0.02494	0.006	1e-05	-0.02494
YNOV214	DDC2oe	YHR016C	YSC84	1.00925	0.068	1.04447	0.034	-0.02709	0.068	8e-05	-0.02709		YNOV214	DDC2oe	YMR276W	DSK2	0.97185	0.005	1.00088	0.01	-0.02328	0.005	1e-05	-0.02328		YNOV214	DDC2oe	YBR058C	UBP14	0.97052	0.011	0.99053	0.007	-0.02494	0.011	0	-0.02494
YNOV214	DDC2oe	YGR181W	TIM13	1.03394	0.016	1.03994	0.089	-0.02707	0.016	8e-05	-0.02707		YNOV214	DDC2oe	YDL138W	RGT2	0.95987	0.04	0.98225	0.023	-0.0232	0.04	2e-05	-0.0232		YNOV214	DDC2oe	YJL030W	MAD2	0.9658	0.017	0.99049	0.058	-0.02491	0.017	0	-0.02491
YNOV214	DDC2oe	YBR169C	SSE2	0.97638	0.028	1.0002	0.013	-0.02707	0.028	1e-05	-0.02707		YNOV214	DDC2oe	YLR144C	ACF2	1.05747	0.014	1.08336	0.03	-0.02319	0.014	0	-0.02319		YNOV214	DDC2oe	YDR119W	VBA4	0.92813	0.03	0.94134	0.046	-0.02491	0.03	1e-05	-0.02491
YNOV214	DDC2oe	YDR506C	GMC1	1.01745	0.059	1.04305	0.007	-0.02703	0.059	5e-05	-0.02703		YNOV214	DDC2oe	YOR238W	YOR238W	0.96537	0.006	0.98742	0.02	-0.02316	0.006	0	-0.02316		YNOV214	DDC2oe	YMR144W	YMR144W	0.9718	0.016	0.98879	0.083	-0.0249	0.016	0	-0.0249
YNOV214	DDC2oe	YBR220C	YBR220C	1.01317	0.034	1.04013	0.003	-0.02698	0.034	1e-05	-0.02698		YNOV214	DDC2oe	YDL214C	PRR2	1.08833	0.022	1.10608	0.016	-0.02315	0.022	0	-0.02315		YNOV214	DDC2oe	YBL037W	APL3	0.97413	0.042	0.99569	0.029	-0.0249	0.042	2e-05	-0.0249
YNOV214	DDC2oe	YOR350C	MNE1	0.71959	0.07	0.72607	0.094	-0.02696	0.07	0.00025	-0.02696		YNOV214	DDC2oe	YDR133C	YDR133C	1.13698	0.025	1.1729	0.052	-0.02311	0.024	0	-0.02311		YNOV214	DDC2oe	YLR250W	SSP120	1.09713	0.079	1.12349	0.075	-0.02489	0.079	0.0001	-0.02489
YNOV214	DDC2oe	YDR058C	TGL2	0.92127	0.117	0.93405	0.076	-0.02694	0.117	0.00056	-0.02694		YNOV214	DDC2oe	YGR269W	YGR269W	0.9978	0.048	1.02345	0.024	-0.0231	0.048	3e-05	-0.0231		YNOV214	DDC2oe	YFR013W	IOC3	0.91388	0.037	0.93728	0.006	-0.02486	0.037	2e-05	-0.02486
YNOV214	DDC2oe	YBL081W	YBL081W	0.98039	0.009	1.00601	0.035	-0.02691	0.009	3e-05	-0.02691		YNOV214	DDC2oe	YOR001W	RRP6	0.77384	0.043	0.79257	0.033	-0.02309	0.043	5e-05	-0.02309		YNOV214	DDC2oe	YMR018W	YMR018W	0.98231	0.09	1.00524	0.01	-0.02484	0.09	0.00021	-0.02484
YNOV214	DDC2oe	YBR056W	YBR056W	1.05457	0.041	1.08087	0.002	-0.02688	0.041	2e-05	-0.02688		YNOV214	DDC2oe	YHR048W	YHK8	1.02175	0.035	1.05065	0.044	-0.02308	0.035	1e-05	-0.02308		YNOV214	DDC2oe	YDR330W	UBX5	1.06764	0.01	1.0935	0.009	-0.02475	0.01	3e-05	-0.02475
YNOV214	DDC2oe	YBR244W	GPX2	1.09354	0.02	1.11818	0.039	-0.02687	0.02	0.00011	-0.02687		YNOV214	DDC2oe	YIL024C	YIL024C	1.03978	0.018	1.05932	0.009	-0.02307	0.018	0	-0.02307		YNOV214	DDC2oe	YMR269W	TMA23	0.67376	0.008	0.69793	0.038	-0.02473	0.008	4e-05	-0.02473
YNOV214	DDC2oe	YLR338W	YLR338W	0.97798	0.009	1.01071	0.05	-0.02687	0.009	3e-05	-0.02687		YNOV214	DDC2oe	YPL019C	VTC3	1.04694	0.013	1.06241	0.049	-0.02306	0.013	0	-0.02306		YNOV214	DDC2oe	YDR102C	YDR102C	0.971	0.049	0.99243	0.013	-0.0247	0.049	3e-05	-0.0247
YNOV214	DDC2oe	YGR088W	CTT1	1.03273	0.029	1.05949	0.021	-0.02684	0.029	1e-05	-0.02684		YNOV214	DDC2oe	YER152C	YER152C	1.03932	0.024	1.0616	0.028	-0.023	0.024	0	-0.023		YNOV214	DDC2oe	YKL133C	YKL133C	1.0154	0.062	1.04945	0.061	-0.02463	0.062	6e-05	-0.02463
YNOV214	DDC2oe	YFR041C	ERJ5	0.96382	0.04	0.99529	0.021	-0.02683	0.04	2e-05	-0.02683		YNOV214	DDC2oe	YDR011W	SNQ2	1.05743	0.03	1.07918	0.019	-0.02299	0.03	1e-05	-0.02299		YNOV214	DDC2oe	YBR095C	RXT2	0.88292	0.049	0.89978	0.063	-0.02462	0.049	5e-05	-0.02462
YNOV214	DDC2oe	YPL073C	YPL073C	0.96402	0.029	0.99076	0.001	-0.02683	0.029	1e-05	-0.02683		YNOV214	DDC2oe	YOR229W	WTM2	0.97339	0.016	0.99145	0.021	-0.02299	0.016	0	-0.02299		YNOV214	DDC2oe	YPL240C	HSP82	0.99339	0.03	1.02002	0.038	-0.02459	0.03	1e-05	-0.02459
YNOV214	DDC2oe	YKR028W	SAP190	0.9331	0.013	0.96063	0.003	-0.02683	0.013	0	-0.02683		YNOV214	DDC2oe	YGR208W	SER2	0.9636	0.036	0.9922	0.036	-0.02295	0.036	1e-05	-0.02295		YNOV214	DDC2oe	YJL124C	LSM1	0.93217	0.011	0.96251	0.011	-0.02456	0.011	5e-05	-0.02456
YNOV214	DDC2oe	YBR126C	TPS1	0.82599	0.038	0.86112	0.106	-0.02679	0.037	3e-05	-0.02679		YNOV214	DDC2oe	YDR008C	YDR008C	1.02033	0.036	1.03642	0.034	-0.02294	0.036	1e-05	-0.02294		YNOV214	DDC2oe	YPL201C	YIG1	0.95331	0.049	0.97653	0.018	-0.02449	0.049	4e-05	-0.02449
YNOV214	DDC2oe	YKL009W	MRT4	0.81198	0.022	0.83568	0.058	-0.02674	0.022	0.00025	-0.02674		YNOV214	DDC2oe	YOR364W	YOR364W	1.01421	0.025	1.03709	0.004	-0.02294	0.025	0	-0.02294		YNOV214	DDC2oe	YER167W	BCK2	0.99803	0.013	1.02233	0.03	-0.02447	0.013	0	-0.02447
YNOV214	DDC2oe	YOR055W	YOR055W	0.99578	0.003	1.03321	0.047	-0.02673	0.003	0	-0.02673		YNOV214	DDC2oe	YJL016W	YJL016W	0.98238	0.035	1.00358	0.006	-0.02292	0.035	1e-05	-0.02292		YNOV214	DDC2oe	YMR209C	YMR209C	0.95357	0.019	0.97674	0.003	-0.02443	0.019	0	-0.02443
YNOV214	DDC2oe	YLR070C	XYL2	1.08762	0.076	1.11403	0.003	-0.02672	0.076	9e-05	-0.02672		YNOV214	DDC2oe	YDR111C	ALT2	0.98157	0.051	1.00947	0.051	-0.02289	0.051	4e-05	-0.02289		YNOV214	DDC2oe	YOL137W	BSC6	1.03185	0.036	1.05487	0.008	-0.02442	0.036	1e-05	-0.02442
YNOV214	DDC2oe	YLR152C	YLR152C	1.01996	0.049	1.02557	0.045	-0.02671	0.049	0.00076	-0.02671		YNOV214	DDC2oe	YDL117W	CYK3	0.9251	0.022	0.94868	0.02	-0.02285	0.022	0	-0.02285		YNOV214	DDC2oe	YNL070W	TOM7	0.89096	0.04	0.88475	0.093	-0.02442	0.04	2e-05	-0.02442
YNOV214	DDC2oe	YML076C	WAR1	0.96123	0.008	0.98715	0.004	-0.02667	0.008	2e-05	-0.02667		YNOV214	DDC2oe	YGL228W	SHE10	1.02647	0.013	1.04466	0.018	-0.02282	0.013	0	-0.02282		YNOV214	DDC2oe	YJR051W	OSM1	0.97198	0.033	0.99197	0.02	-0.02442	0.033	1e-05	-0.02442
YNOV214	DDC2oe	YER089C	PTC2	1.07788	0.019	1.10271	0.018	-0.02662	0.019	0	-0.02662		YNOV214	DDC2oe	YOR155C	ISN1	1.01172	0.013	1.03423	0.01	-0.0228	0.013	0	-0.0228		YNOV214	DDC2oe	YPR026W	ATH1	1.03351	0.02	1.05618	0.007	-0.02438	0.02	0	-0.02438
YNOV214	DDC2oe	YOL151W	GRE2	1.03045	0.042	1.05286	0.029	-0.02661	0.042	2e-05	-0.02661		YNOV214	DDC2oe	YNR067C	DSE4	1.04283	0.049	1.06552	0.019	-0.02279	0.048	3e-05	-0.02279		YNOV214	DDC2oe	YPL071C	YPL071C	1.03809	0.024	1.06039	0.014	-0.02438	0.024	0	-0.02438
YNOV214	DDC2oe	YKR094C	RPL40B	1.02045	0.02	1.04789	0.007	-0.0266	0.02	0.00013	-0.0266		YNOV214	DDC2oe	YPL110C	GDE1	1.05877	0.018	1.08027	0.005	-0.02275	0.018	0	-0.02275		YNOV214	DDC2oe	YGR044C	RME1	0.99284	0.026	1.01246	0.038	-0.02438	0.026	1e-05	-0.02438
YNOV214	DDC2oe	YBL042C	FUI1	1.04904	0.084	1.06767	0.015	-0.0266	0.084	0.00014	-0.0266		YNOV214	DDC2oe	YKL207W	EMC3	1.01985	0.022	1.05299	0.034	-0.02274	0.022	0	-0.02274		YNOV214	DDC2oe	YLR031W	YLR031W	1.04644	0.059	1.06758	0.025	-0.02437	0.059	5e-05	-0.02437
YNOV214	DDC2oe	YCL012W	YCL012W	0.97076	0.077	1.01093	0.075	-0.02655	0.077	0.00014	-0.02655		YNOV214	DDC2oe	YKL221W	MCH2	0.98993	0.024	1.00788	0.043	-0.02274	0.024	0	-0.02274		YNOV214	DDC2oe	YNR030W	ALG12	1.04034	0.022	1.06406	0.015	-0.0243	0.022	0	-0.0243
YNOV214	DDC2oe	YGR201C	YGR201C	0.99776	0.069	1.00893	0.069	-0.02653	0.069	9e-05	-0.02653		YNOV214	DDC2oe	YML076C	WAR1	1.00876	0.037	1.02739	0.019	-0.02273	0.037	1e-05	-0.02273		YNOV214	DDC2oe	YGR247W	CPD1	0.97425	0.026	0.99165	0.037	-0.02428	0.026	1e-05	-0.02428
YNOV214	DDC2oe	YOL060C	MAM3	1.04253	0.016	1.06516	0.021	-0.02634	0.016	0	-0.02634		YNOV214	DDC2oe	YDR275W	BSC2	1.01814	0.008	1.03723	0.032	-0.02273	0.008	2e-05	-0.02273		YNOV214	DDC2oe	YDR092W	UBC13	0.9361	0.044	0.94477	0.07	-0.02427	0.044	3e-05	-0.02427
YNOV214	DDC2oe	YNR067C	DSE4	1.04996	0.057	1.07981	0.025	-0.02632	0.057	4e-05	-0.02632		YNOV214	DDC2oe	YPL071C	YPL071C	1.0264	0.025	1.04611	0.034	-0.02273	0.025	0.0002	-0.02273		YNOV214	DDC2oe	YOR289W	YOR289W	1.00296	0.034	1.02797	0.026	-0.02426	0.034	0.00039	-0.02426
YNOV214	DDC2oe	YLR395C	COX8	1.10608	0.026	1.13322	0.035	-0.02631	0.026	0	-0.02631		YNOV214	DDC2oe	YML054C	CYB2	1.04461	0.023	1.06592	0.032	-0.02272	0.023	0	-0.02272		YNOV214	DDC2oe	YAL043C-A	YAL043C-A	0.95175	0.026	0.97255	0.006	-0.02426	0.026	1e-05	-0.02426
YNOV214	DDC2oe	YLR108C	YLR108C	1.07294	0.023	1.09969	0.001	-0.0263	0.023	0	-0.0263		YNOV214	DDC2oe	YCL056C	PEX34	1.03603	0.033	1.05833	0.021	-0.02267	0.033	1e-05	-0.02267		YNOV214	DDC2oe	YLR387C	REH1	0.91497	0.059	0.93428	0.023	-0.02425	0.059	7e-05	-0.02425
YNOV214	DDC2oe	YHL029C	OCA5	0.98492	0.025	1.01004	0.007	-0.02627	0.025	0	-0.02627		YNOV214	DDC2oe	YPL052W	OAZ1	1.01228	0.033	1.03193	0.024	-0.02264	0.033	1e-05	-0.02264		YNOV214	DDC2oe	YMR312W	ELP6	0.51372	0.005	0.54446	0.039	-0.02421	0.005	4e-05	-0.02421
YNOV214	DDC2oe	YPL269W	KAR9	1.02395	0.018	1.04839	0.004	-0.02627	0.018	0	-0.02627		YNOV214	DDC2oe	YDR251W	PAM1	1.04879	0.059	1.07171	0.062	-0.0226	0.059	5e-05	-0.0226		YNOV214	DDC2oe	YLL038C	ENT4	0.92902	0.014	0.95399	0.01	-0.0242	0.014	7e-05	-0.0242
YNOV214	DDC2oe	YGR276C	RNH70	1.02375	0.04	1.047	0.007	-0.02626	0.04	2e-05	-0.02626		YNOV214	DDC2oe	YOR243C	PUS7	1.05978	0.037	1.0885	0.013	-0.02257	0.036	1e-05	-0.02257		YNOV214	DDC2oe	YJR116W	TDA4	1.0339	0.046	1.05449	0.023	-0.02415	0.046	2e-05	-0.02415
YNOV214	DDC2oe	YPL162C	YPL162C	1.051	0.029	1.08305	0.027	-0.02625	0.029	1e-05	-0.02625		YNOV214	DDC2oe	YPL152W	RRD2	1.02096	0.052	1.04207	0.053	-0.02256	0.052	4e-05	-0.02256		YNOV214	DDC2oe	YJL190C	RPS22A	0.9305	0.086	0.94712	0.075	-0.02414	0.086	0.00022	-0.02414
YNOV214	DDC2oe	YJL133W	MRS3	1.11314	0.046	1.13849	0.001	-0.0262	0.046	2e-05	-0.0262		YNOV214	DDC2oe	YDR540C	IRC4	0.80783	0.105	0.82262	0.129	-0.02255	0.105	0.00059	-0.02255		YNOV214	DDC2oe	YMR166C	YMR166C	0.89559	0.018	0.91838	0.032	-0.0241	0.018	0	-0.0241
YNOV214	DDC2oe	YIR025W	MND2	1.03017	0.06	1.04618	0.028	-0.02619	0.06	6e-05	-0.02619		YNOV214	DDC2oe	YMR280C	CAT8	0.99438	0.049	1.01313	0.017	-0.0225	0.049	3e-05	-0.0225		YNOV214	DDC2oe	YDR312W	SSF2	1.05658	0.006	1.07996	0.009	-0.02408	0.006	1e-05	-0.02408
YNOV214	DDC2oe	YBL017C	PEP1	0.93233	0.036	0.94611	0.077	-0.02619	0.035	0.00048	-0.02619		YNOV214	DDC2oe	YNL081C	SWS2	0.79897	0.028	0.82741	0.019	-0.02247	0.028	0.0004	-0.02247		YNOV214	DDC2oe	YOR216C	RUD3	0.93802	0.026	0.9604	0.016	-0.02407	0.026	1e-05	-0.02407
YNOV214	DDC2oe	YJL162C	JJJ2	0.99901	0.039	1.02109	0.018	-0.02618	0.039	2e-05	-0.02618		YNOV214	DDC2oe	YOR107W	RGS2	1.06325	0.017	1.07802	0.029	-0.02243	0.017	8e-05	-0.02243		YNOV214	DDC2oe	YBR141C	YBR141C	0.98062	0.054	1.00976	0.022	-0.02391	0.054	5e-05	-0.02391
YNOV214	DDC2oe	YJL036W	SNX4	0.74947	0.119	0.79422	0.065	-0.02617	0.119	0.00109	-0.02617		YNOV214	DDC2oe	YDR488C	PAC11	0.98478	0.032	1.00947	0.053	-0.02237	0.032	1e-05	-0.02237		YNOV214	DDC2oe	YLR018C	POM34	0.93971	0.068	0.96523	0.04	-0.02388	0.067	0.0001	-0.02388
YNOV214	DDC2oe	YNL009W	IDP3	1.06931	0.002	1.09311	0.076	-0.02617	0.002	0	-0.02617		YNOV214	DDC2oe	YNR062C	YNR062C	1.02634	0.007	1.04768	0.001	-0.02232	0.007	0	-0.02232		YNOV214	DDC2oe	YPR007C	REC8	0.95829	0.021	0.98058	0.007	-0.02385	0.021	0	-0.02385
YNOV214	DDC2oe	YER074W	RPS24A	0.94692	0.087	0.96635	0.057	-0.02616	0.087	0.00021	-0.02616		YNOV214	DDC2oe	YKR019C	IRS4	0.92774	0.015	0.94401	0.018	-0.0223	0.015	0	-0.0223		YNOV214	DDC2oe	YOR229W	WTM2	0.95913	0.024	0.96954	0.037	-0.02383	0.024	0	-0.02383
YNOV214	DDC2oe	YGR004W	PEX31	0.89323	0.127	0.91301	0.086	-0.02616	0.127	0.00078	-0.02616		YNOV214	DDC2oe	YDR503C	LPP1	1.03498	0.023	1.05761	0.018	-0.02229	0.023	0	-0.02229		YNOV214	DDC2oe	YER049W	TPA1	0.97328	0.053	1.0013	0.04	-0.02379	0.053	4e-05	-0.02379
YNOV214	DDC2oe	YAR015W	ADE1	1.02692	0.04	1.06035	0.034	-0.02614	0.04	2e-05	-0.02614		YNOV214	DDC2oe	YBR180W	DTR1	1.00447	0.026	1.02149	0.022	-0.02228	0.026	0	-0.02228		YNOV214	DDC2oe	YOR155C	ISN1	1.04032	0.026	1.06883	0.037	-0.02371	0.026	0	-0.02371
YNOV214	DDC2oe	YNR027W	BUD17	1.0301	0.005	1.05035	0.011	-0.02606	0.005	1e-05	-0.02606		YNOV214	DDC2oe	YPL103C	FMP30	0.96022	0.065	0.97872	0.018	-0.02224	0.065	8e-05	-0.02224		YNOV214	DDC2oe	YOR344C	TYE7	1.1325	0.034	1.14851	0.022	-0.02371	0.034	1e-05	-0.02371
YNOV214	DDC2oe	YHR181W	SVP26	1.00073	0.052	1.02414	0.011	-0.02605	0.052	4e-05	-0.02605		YNOV214	DDC2oe	YLR114C	AVL9	0.98451	0.003	0.99804	0.034	-0.02218	0.003	0	-0.02218		YNOV214	DDC2oe	YLR185W	RPL37A	0.62797	0.201	0.65953	0.06	-0.02363	0.201	0.00832	-0.02363
YNOV214	DDC2oe	YOR144C	ELG1	0.93404	0.051	0.94373	0.086	-0.02601	0.051	4e-05	-0.02601		YNOV214	DDC2oe	YOL003C	PFA4	1.02046	0.056	1.0413	0.005	-0.02217	0.056	5e-05	-0.02217		YNOV214	DDC2oe	YJL083W	TAX4	0.97426	0.054	1.01164	0.059	-0.02355	0.054	5e-05	-0.02355
YNOV214	DDC2oe	YBL088C	TEL1	1.00166	0.009	1.02021	0.053	-0.02601	0.009	3e-05	-0.02601		YNOV214	DDC2oe	YMR136W	GAT2	1.0413	0.037	1.06844	0.024	-0.02213	0.037	1e-05	-0.02213		YNOV214	DDC2oe	YLR206W	ENT2	1.03224	0.023	1.05333	0.005	-0.02347	0.023	0	-0.02347
YNOV214	DDC2oe	YBR297W	MAL33	0.99609	0.068	1.02183	0.014	-0.02601	0.068	9e-05	-0.02601		YNOV214	DDC2oe	YOR298C-A	MBF1	0.94881	0.015	0.97393	0.026	-0.0221	0.015	8e-05	-0.0221		YNOV214	DDC2oe	YDR217C	RAD9	0.94265	0.049	0.96942	0.019	-0.02345	0.049	4e-05	-0.02345
YNOV214	DDC2oe	YOR202W	HIS3	0.97787	0.169	0.97933	0.164	-0.02599	0.168	0	-0.02599		YNOV214	DDC2oe	YGR212W	SLI1	1.08381	0.058	1.10894	0.033	-0.02207	0.058	4e-05	-0.02207		YNOV214	DDC2oe	YDR375C	BCS1	0.71233	0.041	0.73704	0.018	-0.02342	0.041	5e-05	-0.02342
YNOV214	DDC2oe	YDR340W	YDR340W	0.97093	0.08	0.99039	0.015	-0.02599	0.08	0.00015	-0.02599		YNOV214	DDC2oe	YMR175W	SIP18	1.08767	0.021	1.10327	0.008	-0.02206	0.021	0	-0.02206		YNOV214	DDC2oe	YCR026C	NPP1	1.08173	0.017	1.10457	0.009	-0.0234	0.017	0	-0.0234
YNOV214	DDC2oe	YMR316W	DIA1	1.0124	0.013	1.03942	0.029	-0.02598	0.013	0	-0.02598		YNOV214	DDC2oe	YLR428C	YLR428C	1.00656	0.034	1.02473	0.01	-0.02205	0.034	0.00038	-0.02205		YNOV214	DDC2oe	YLR306W	UBC12	0.96675	0.067	0.99283	0.049	-0.02337	0.067	9e-05	-0.02337
YNOV214	DDC2oe	YDL110C	TMA17	0.95545	0.02	0.98374	0.028	-0.02592	0.02	0	-0.02592		YNOV214	DDC2oe	YML070W	DAK1	1.03173	0.01	1.05807	0.022	-0.02204	0.01	3e-05	-0.02204		YNOV214	DDC2oe	YKL053W	YKL053W	0.94589	0.013	0.97711	0.045	-0.02336	0.013	6e-05	-0.02336
YNOV214	DDC2oe	YGR050C	YGR050C	0.96764	0.024	0.99337	0.004	-0.02588	0.024	0	-0.02588		YNOV214	DDC2oe	YFL043C	YFL043C	0.95955	0.033	0.97171	0.05	-0.022	0.033	1e-05	-0.022		YNOV214	DDC2oe	YOR142W	LSC1	0.99095	0.042	1.01412	0.011	-0.02335	0.042	2e-05	-0.02335
YNOV214	DDC2oe	YBR184W	YBR184W	0.94425	0.041	0.96905	0.036	-0.02586	0.041	2e-05	-0.02586		YNOV214	DDC2oe	YGR021W	YGR021W	0.95884	0.012	0.98228	0.022	-0.02199	0.012	0	-0.02199		YNOV214	DDC2oe	YMR318C	ADH6	1.08272	0.044	1.1073	0.006	-0.02334	0.044	2e-05	-0.02334
YNOV214	DDC2oe	YBR300C	YBR300C	0.93612	0.054	0.95905	0.05	-0.02584	0.054	5e-05	-0.02584		YNOV214	DDC2oe	YPL196W	OXR1	1.00986	0.009	1.02981	0.004	-0.02196	0.009	0	-0.02196		YNOV214	DDC2oe	YNL031C	HHT2	0.97696	0.013	1.0002	0.006	-0.02324	0.013	0	-0.02324
YNOV214	DDC2oe	YJR003C	YJR003C	0.97496	0.063	0.99381	0.027	-0.02581	0.063	7e-05	-0.02581		YNOV214	DDC2oe	YJR099W	YUH1	1.0949	0.003	1.11926	0.022	-0.02194	0.003	0	-0.02194		YNOV214	DDC2oe	YJL161W	FMP33	1.10247	0.014	1.12376	0.003	-0.02317	0.014	0	-0.02317
YNOV214	DDC2oe	YGR268C	HUA1	0.98755	0.048	1.00299	0.028	-0.02574	0.047	3e-05	-0.02574		YNOV214	DDC2oe	YBR134W	YBR134W	1.1095	0.026	1.13727	0.017	-0.02193	0.026	0	-0.02193		YNOV214	DDC2oe	YLR325C	RPL38	0.98345	0.038	0.99587	0.04	-0.02316	0.038	2e-05	-0.02316
YNOV214	DDC2oe	YER054C	GIP2	0.97089	0.033	0.99396	0.031	-0.02572	0.033	1e-05	-0.02572		YNOV214	DDC2oe	YOR003W	YSP3	1.07594	0.032	1.09515	0.023	-0.02191	0.032	1e-05	-0.02191		YNOV214	DDC2oe	YOR144C	ELG1	0.90432	0.022	0.91215	0.112	-0.02315	0.022	0.00019	-0.02315
YNOV214	DDC2oe	YBR207W	FTH1	1.01207	0.007	1.037	0.01	-0.0257	0.007	2e-05	-0.0257		YNOV214	DDC2oe	YKR032W	YKR032W	1.06198	0.023	1.0843	0.005	-0.02189	0.023	0	-0.02189		YNOV214	DDC2oe	YNL107W	YAF9	0.88714	0.067	0.90672	0.039	-0.02313	0.067	0.00012	-0.02313
YNOV214	DDC2oe	YER121W	YER121W	1.05299	0.013	1.07109	0.067	-0.02566	0.013	5e-05	-0.02566		YNOV214	DDC2oe	YGL177W	YGL177W	1.02677	0.061	1.05358	0.012	-0.02188	0.061	6e-05	-0.02188		YNOV214	DDC2oe	YML001W	YPT7	0.88936	0.058	0.9067	0.043	-0.02311	0.058	8e-05	-0.02311
YNOV214	DDC2oe	YAL017W	PSK1	0.98674	0.03	1.01787	0.027	-0.02561	0.03	1e-05	-0.02561		YNOV214	DDC2oe	YHR050W	SMF2	1.00851	0.025	1.03122	0.023	-0.02185	0.025	0	-0.02185		YNOV214	DDC2oe	YPR153W	YPR153W	0.9182	0.031	0.92919	0.04	-0.02303	0.031	1e-05	-0.02303
YNOV214	DDC2oe	YDL106C	PHO2	0.96679	0.008	0.99249	0.008	-0.02558	0.008	2e-05	-0.02558		YNOV214	DDC2oe	YFR041C	ERJ5	0.96543	0.035	0.98235	0.015	-0.02184	0.034	1e-05	-0.02184		YNOV214	DDC2oe	YER177W	BMH1	0.80734	0.046	0.81726	0.055	-0.02302	0.046	5e-05	-0.02302
YNOV214	DDC2oe	YJR120W	YJR120W	0.76148	0.063	0.79131	0.021	-0.02558	0.063	0.00015	-0.02558		YNOV214	DDC2oe	YBR012C	YBR012C	1.12288	0.054	1.13933	0.029	-0.02182	0.054	3e-05	-0.02182		YNOV214	DDC2oe	YBR092C	PHO3	1.05833	0.031	1.07365	0.019	-0.02301	0.031	1e-05	-0.02301
YNOV214	DDC2oe	YKL187C	YKL187C	1.02499	0.035	1.05771	0.035	-0.02552	0.035	1e-05	-0.02552		YNOV214	DDC2oe	YAL013W	DEP1	0.72388	0.03	0.74014	0.011	-0.02181	0.03	2e-05	-0.02181		YNOV214	DDC2oe	YDL142C	CRD1	0.97607	0.004	0.99829	0.023	-0.023	0.004	1e-05	-0.023
YNOV214	DDC2oe	YBR013C	YBR013C	1.03662	0.094	1.06111	0.071	-0.02543	0.094	0.00021	-0.02543		YNOV214	DDC2oe	YGR124W	ASN2	1.0377	0.039	1.05533	0.07	-0.0218	0.039	0.00048	-0.0218		YNOV214	DDC2oe	YLL021W	SPA2	1.03105	0.032	1.0487	0.057	-0.02298	0.032	1e-05	-0.02298
YNOV214	DDC2oe	YAR002C-A	ERP1	0.97196	0.004	0.99723	0.001	-0.02542	0.004	0	-0.02542		YNOV214	DDC2oe	YBR217W	ATG12	1.0172	0.013	1.03598	0.027	-0.0218	0.013	0	-0.0218		YNOV214	DDC2oe	YGR049W	SCM4	1.05849	0.033	1.0776	0.035	-0.02296	0.033	1e-05	-0.02296
YNOV214	DDC2oe	YGL007W	YGL007W	1.00383	0.036	1.03896	0.019	-0.02532	0.036	1e-05	-0.02532		YNOV214	DDC2oe	YMR124W	YMR124W	1.05174	0.067	1.07475	0.023	-0.02178	0.067	7e-05	-0.02178		YNOV214	DDC2oe	YMR205C	PFK2	0.97604	0.043	0.99805	0.002	-0.02293	0.043	2e-05	-0.02293
YNOV214	DDC2oe	YER101C	AST2	1.07006	0.01	1.09089	0.019	-0.02529	0.01	3e-05	-0.02529		YNOV214	DDC2oe	YPL116W	HOS3	1.0943	0.076	1.12539	0.042	-0.02175	0.076	9e-05	-0.02175		YNOV214	DDC2oe	YMR264W	CUE1	0.96945	0.02	0.99428	0.014	-0.02291	0.02	0	-0.02291
YNOV214	DDC2oe	YJL185C	ATG36	0.9351	0.044	0.95725	0.027	-0.02527	0.044	3e-05	-0.02527		YNOV214	DDC2oe	YLR023C	IZH3	1.07107	0.026	1.0991	0.013	-0.02175	0.026	0	-0.02175		YNOV214	DDC2oe	YPL267W	ACM1	1.00736	0.024	1.02636	0.02	-0.0229	0.024	0.00018	-0.0229
YNOV214	DDC2oe	YDR294C	DPL1	0.94122	0.052	0.95623	0.043	-0.02525	0.052	5e-05	-0.02525		YNOV214	DDC2oe	YER083C	GET2	0.93166	0.049	0.94441	0.021	-0.02174	0.049	4e-05	-0.02174		YNOV214	DDC2oe	YJL142C	YJL142C	1.06318	0.029	1.0828	0.054	-0.02272	0.029	1e-05	-0.02272
YNOV214	DDC2oe	YOL129W	VPS68	0.94225	0.087	0.96272	0.047	-0.02521	0.087	0.00021	-0.02521		YNOV214	DDC2oe	YLR303W	MET17	0.97211	0.007	0.9975	0.018	-0.02171	0.007	2e-05	-0.02171		YNOV214	DDC2oe	YKL212W	SAC1	0.38882	0.05	0.40601	0.013	-0.02263	0.05	0.00057	-0.02263
YNOV214	DDC2oe	YGR203W	YCH1	1.00326	0.031	1.02883	0.018	-0.0252	0.031	1e-05	-0.0252		YNOV214	DDC2oe	YOL073C	YOL073C	0.97489	0.028	1.01536	0.066	-0.02163	0.028	1e-05	-0.02163		YNOV214	DDC2oe	YPL123C	RNY1	1.06126	0.045	1.08923	0.028	-0.02262	0.045	2e-05	-0.02262
YNOV214	DDC2oe	YHR093W	YHR093W	1.07088	0.016	1.10073	0.015	-0.02517	0.016	0	-0.02517		YNOV214	DDC2oe	YDR278C	YDR278C	1.04222	0.033	1.05881	0.011	-0.02161	0.033	1e-05	-0.02161		YNOV214	DDC2oe	YDL155W	CLB3	1.03167	0.015	1.0582	0.032	-0.02261	0.015	0	-0.02261
YNOV214	DDC2oe	YIL077C	YIL077C	0.94375	0.075	0.97588	0.031	-0.02513	0.075	0.00014	-0.02513		YNOV214	DDC2oe	YKL163W	PIR3	1.01569	0.029	1.03107	0.034	-0.02158	0.029	1e-05	-0.02158		YNOV214	DDC2oe	YCL048W	SPS22	1.00941	0.029	1.03098	0.017	-0.02259	0.029	1e-05	-0.02259
YNOV214	DDC2oe	YCL076W	YCL076W	1.00142	0.044	1.0205	0.023	-0.02513	0.043	2e-05	-0.02513		YNOV214	DDC2oe	YMR055C	BUB2	1.0427	0.038	1.06254	0.004	-0.02156	0.038	1e-05	-0.02156		YNOV214	DDC2oe	YMR273C	ZDS1	0.93245	0.024	0.95684	0.004	-0.02253	0.024	0.00023	-0.02253
YNOV214	DDC2oe	YOR180C	DCI1	0.90969	0.086	0.9445	0.09	-0.02509	0.085	0.00023	-0.02509		YNOV214	DDC2oe	YDR003W	RCR2	0.97622	0.032	0.99687	0.007	-0.02153	0.032	1e-05	-0.02153		YNOV214	DDC2oe	YFR031C-A	RPL2A	0.87365	0.008	0.89551	0.009	-0.02245	0.008	0	-0.02245
YNOV214	DDC2oe	YIL064W	SEE1	0.99055	0.03	1.01696	0.005	-0.02508	0.03	0.00031	-0.02508		YNOV214	DDC2oe	YGL224C	SDT1	1.07659	0.026	1.09694	0.001	-0.02143	0.026	0	-0.02143		YNOV214	DDC2oe	YDR261C	EXG2	0.99798	0.013	1.01419	0.011	-0.02245	0.013	5e-05	-0.02245
YNOV214	DDC2oe	YGL198W	YIP4	0.9655	0.138	1.01032	0.096	-0.02504	0.138	0.00079	-0.02504		YNOV214	DDC2oe	YMR003W	AIM34	1.08106	0.043	1.09798	0.023	-0.02143	0.043	2e-05	-0.02143		YNOV214	DDC2oe	YFL054C	YFL054C	0.98736	0.008	1.01816	0.033	-0.0224	0.008	2e-05	-0.0224
YNOV214	DDC2oe	YMR065W	KAR5	0.99379	0.075	1.01943	0.021	-0.02499	0.075	0.00012	-0.02499		YNOV214	DDC2oe	YHR109W	CTM1	1.0339	0.003	1.05699	0.003	-0.02133	0.003	0	-0.02133		YNOV214	DDC2oe	YCR001W	YCR001W	1.02703	0.048	1.03131	0.071	-0.02239	0.048	3e-05	-0.02239
YNOV214	DDC2oe	YDR318W	MCM21	0.9706	0.112	0.9899	0.039	-0.02497	0.112	0.00042	-0.02497		YNOV214	DDC2oe	YLR279W	YLR279W	0.95408	0.009	0.97652	0.014	-0.0213	0.009	3e-05	-0.0213		YNOV214	DDC2oe	YBR249C	ARO4	0.82604	0.014	0.8482	0.018	-0.02226	0.014	0	-0.02226
YNOV214	DDC2oe	YPL156C	PRM4	1.01286	0.036	1.03697	0.005	-0.02496	0.036	1e-05	-0.02496		YNOV214	DDC2oe	YHR087W	RTC3	1.0148	0.024	1.01985	0.035	-0.02125	0.024	0	-0.02125		YNOV214	DDC2oe	YBR047W	FMP23	0.96939	0.083	0.98129	0.043	-0.02223	0.083	0.00017	-0.02223
YNOV214	DDC2oe	YCR089W	FIG2	1.08696	0.032	1.11158	0.024	-0.02496	0.032	1e-05	-0.02496		YNOV214	DDC2oe	YOL020W	TAT2	0.95089	0.005	0.96965	0.01	-0.02125	0.005	1e-05	-0.02125		YNOV214	DDC2oe	YJL046W	AIM22	0.73564	0.059	0.75658	0.026	-0.02221	0.059	0.00014	-0.02221
YNOV214	DDC2oe	YKR087C	OMA1	1.00981	0.02	1.03212	0.013	-0.02495	0.02	0	-0.02495		YNOV214	DDC2oe	YLR085C	ARP6	0.71981	0.051	0.7488	0.056	-0.02123	0.051	0.0001	-0.02123		YNOV214	DDC2oe	YDR491C	YDR491C	1.06423	0.008	1.08566	0.003	-0.02221	0.008	0	-0.02221
YNOV214	DDC2oe	YNL140C	YNL140C	0.94542	0.025	0.9633	0.039	-0.02494	0.025	1e-05	-0.02494		YNOV214	DDC2oe	YKR041W	YKR041W	1.03568	0.023	1.05575	0.003	-0.02119	0.023	0	-0.02119		YNOV214	DDC2oe	YMR251W-A	HOR7	0.94496	0.031	0.97247	0.042	-0.02216	0.031	1e-05	-0.02216
YNOV214	DDC2oe	YHR142W	CHS7	1.01942	0.022	1.04375	0.014	-0.02493	0.022	0	-0.02493		YNOV214	DDC2oe	YBR078W	ECM33	1.12519	0.041	1.14535	0.047	-0.02118	0.041	1e-05	-0.02118		YNOV214	DDC2oe	YER088C	DOT6	1.09742	0.009	1.12232	0.01	-0.02216	0.009	0	-0.02216
YNOV214	DDC2oe	YDR162C	NBP2	0.52988	0.032	0.55833	0.043	-0.02491	0.031	6e-05	-0.02491		YNOV214	DDC2oe	YMR222C	FSH2	1.00584	0.01	1.02441	0.065	-0.02117	0.01	3e-05	-0.02117		YNOV214	DDC2oe	YHR155W	YSP1	1.01424	0.082	1.02612	0.043	-0.02216	0.082	0.00015	-0.02216
YNOV214	DDC2oe	YGR161C	RTS3	0.95455	0.016	0.97898	0.007	-0.02491	0.016	9e-05	-0.02491		YNOV214	DDC2oe	YIR002C	MPH1	0.88856	0.191	0.9179	0.015	-0.02106	0.19	0.00261	-0.02106		YNOV214	DDC2oe	YMR233W	TRI1	0.96763	0.051	0.98514	0.02	-0.02214	0.051	4e-05	-0.02214
YNOV214	DDC2oe	YCR044C	PER1	1.00027	0.008	1.03366	0.017	-0.02487	0.008	2e-05	-0.02487		YNOV214	DDC2oe	YKR089C	TGL4	1.04298	0.013	1.06366	0.011	-0.02106	0.013	0	-0.02106		YNOV214	DDC2oe	YDR474C	YDR474C	0.99533	0.015	1.01742	0.007	-0.02213	0.015	8e-05	-0.02213
YNOV214	DDC2oe	YKL069W	YKL069W	0.94655	0.02	0.97455	0.007	-0.02479	0.02	0	-0.02479		YNOV214	DDC2oe	YMR037C	MSN2	1.00237	0.014	1.00868	0.04	-0.02103	0.014	0	-0.02103		YNOV214	DDC2oe	YOL020W	TAT2	0.96865	0.01	0.99151	0.013	-0.02211	0.01	0	-0.02211
YNOV214	DDC2oe	YPL147W	PXA1	1.08165	0.008	1.10722	0.011	-0.02478	0.008	2e-05	-0.02478		YNOV214	DDC2oe	YIL015C-A	YIL015C-A	0.97776	0.044	1.00031	0.009	-0.021	0.044	3e-05	-0.021		YNOV214	DDC2oe	YBL098W	BNA4	0.97954	0.01	0.9993	0.014	-0.0221	0.01	4e-05	-0.0221
YNOV214	DDC2oe	YPR013C	YPR013C	0.95076	0.02	0.96846	0.021	-0.0247	0.02	0	-0.0247		YNOV214	DDC2oe	YLR262C	YPT6	0.73936	0.075	0.76082	0.011	-0.02096	0.075	0.00028	-0.02096		YNOV214	DDC2oe	YPR061C	JID1	0.97014	0.013	0.99177	0.046	-0.02206	0.013	6e-05	-0.02206
YNOV214	DDC2oe	YER066W	RRT13	0.93921	0.021	0.96286	0.01	-0.0247	0.021	0	-0.0247		YNOV214	DDC2oe	YOL160W	YOL160W	1.05537	0.029	1.07805	0.005	-0.02092	0.029	1e-05	-0.02092		YNOV214	DDC2oe	YGR028W	MSP1	0.93603	0.026	0.95896	0.01	-0.02205	0.026	0.00026	-0.02205
YNOV214	DDC2oe	YBR045C	GIP1	0.9646	0.017	0.99043	0.018	-0.02467	0.017	0	-0.02467		YNOV214	DDC2oe	YPR120C	CLB5	0.9833	0.039	0.99892	0.02	-0.02091	0.039	2e-05	-0.02091		YNOV214	DDC2oe	YGL036W	YGL036W	1.01845	0.1	1.05156	0.051	-0.02204	0.1	0.00026	-0.02204
YNOV214	DDC2oe	YGL010W	YGL010W	1.01899	0.038	1.02565	0.066	-0.02465	0.038	1e-05	-0.02465		YNOV214	DDC2oe	YPL178W	CBC2	0.61773	0.045	0.63869	0.027	-0.02087	0.045	0.00011	-0.02087		YNOV214	DDC2oe	YDR174W	HMO1	0.38175	0.077	0.39783	0.021	-0.02202	0.077	0.00215	-0.02202
YNOV214	DDC2oe	YDR539W	FDC1	1.12274	0.077	1.14264	0.072	-0.0246	0.077	9e-05	-0.0246		YNOV214	DDC2oe	YPR184W	GDB1	0.99015	0.003	1.01421	0.015	-0.02085	0.003	0	-0.02085		YNOV214	DDC2oe	YLR096W	KIN2	1.05669	0.053	1.0733	0.025	-0.02189	0.053	3e-05	-0.02189
YNOV214	DDC2oe	YLR376C	PSY3	1.01583	0.04	1.0404	0.012	-0.02458	0.04	2e-05	-0.02458		YNOV214	DDC2oe	YOR225W	YOR225W	1.02263	0.003	1.03933	0.014	-0.02078	0.003	0	-0.02078		YNOV214	DDC2oe	YGR178C	PBP1	1.00592	0.044	1.02612	0.047	-0.02186	0.044	2e-05	-0.02186
YNOV214	DDC2oe	YDR084C	TVP23	1.05574	0.029	1.08874	0.041	-0.02456	0.029	1e-05	-0.02456		YNOV214	DDC2oe	YPR057W	BRR1	0.90923	0.083	0.93968	0.032	-0.02076	0.083	0.00021	-0.02076		YNOV214	DDC2oe	YDL020C	RPN4	0.74807	0.024	0.76228	0.03	-0.02182	0.024	1e-05	-0.02182
YNOV214	DDC2oe	YIR013C	GAT4	1.002	0.003	1.02135	0.007	-0.02455	0.003	0	-0.02455		YNOV214	DDC2oe	YHL046C	PAU13	1.02771	0.034	1.04591	0.038	-0.02072	0.034	1e-05	-0.02072		YNOV214	DDC2oe	YCR005C	CIT2	1.08155	0.038	1.09437	0.037	-0.02181	0.038	1e-05	-0.02181
YNOV214	DDC2oe	YCR079W	PTC6	0.9657	0.041	0.99799	0.036	-0.02447	0.04	2e-05	-0.02447		YNOV214	DDC2oe	YPL058C	PDR12	1.07483	0.045	1.09585	0.024	-0.02072	0.045	2e-05	-0.02072		YNOV214	DDC2oe	YKL079W	SMY1	1.08133	0.019	1.10112	0.012	-0.02181	0.019	0	-0.02181
YNOV214	DDC2oe	YJL135W	YJL135W	0.94268	0.018	0.96575	0.008	-0.02441	0.018	0	-0.02441		YNOV214	DDC2oe	YIL007C	NAS2	0.93059	0.029	0.95396	0.022	-0.02069	0.029	1e-05	-0.02069		YNOV214	DDC2oe	YLR176C	RFX1	1.02447	0.095	1.03779	0.037	-0.02179	0.095	0.00022	-0.02179
YNOV214	DDC2oe	YOL132W	GAS4	1.00164	0.051	1.0284	0.02	-0.0244	0.051	4e-05	-0.0244		YNOV214	DDC2oe	YBR064W	YBR064W	1.06068	0.027	1.08076	0.04	-0.02068	0.027	0	-0.02068		YNOV214	DDC2oe	YER130C	YER130C	1.02102	0.055	1.03689	0.02	-0.02176	0.055	4e-05	-0.02176
YNOV214	DDC2oe	YDR055W	PST1	1.04768	0.049	1.06568	0.09	-0.0244	0.048	0.00071	-0.0244		YNOV214	DDC2oe	YGL020C	GET1	0.95256	0.009	0.96833	0.015	-0.02065	0.009	3e-05	-0.02065		YNOV214	DDC2oe	YIL140W	AXL2	0.98479	0.02	1.00417	0.019	-0.02169	0.02	0	-0.02169
YNOV214	DDC2oe	YJR020W	YJR020W	1.00062	0.019	1.02154	0.025	-0.02437	0.019	0	-0.02437		YNOV214	DDC2oe	YLR390W	ECM19	1.04807	0.003	1.06665	0.039	-0.02062	0.003	0	-0.02062		YNOV214	DDC2oe	YDL183C	YDL183C	0.94162	0.074	0.96965	0.092	-0.02168	0.074	0.00013	-0.02168
YNOV214	DDC2oe	YOR054C	VHS3	0.97113	0.022	0.98866	0.016	-0.02436	0.022	0	-0.02436		YNOV214	DDC2oe	YPL167C	REV3	1.03468	0.022	1.05281	0.021	-0.0206	0.022	0	-0.0206		YNOV214	DDC2oe	YBR203W	COS111	1.04694	0.022	1.06192	0.04	-0.02165	0.022	0	-0.02165
YNOV214	DDC2oe	YBR238C	YBR238C	0.96421	0.091	0.98139	0.039	-0.02432	0.091	0.00023	-0.02432		YNOV214	DDC2oe	YLR118C	YLR118C	0.96487	0.027	0.98688	0.024	-0.02059	0.027	1e-05	-0.02059		YNOV214	DDC2oe	YLR179C	YLR179C	1.08468	0.045	1.10655	0.017	-0.02159	0.045	2e-05	-0.02159
YNOV214	DDC2oe	YLR290C	YLR290C	0.92621	0.003	0.94862	0.017	-0.02429	0.003	0	-0.02429		YNOV214	DDC2oe	YKL121W	DGR2	0.94866	0.064	0.97031	0.052	-0.02058	0.064	8e-05	-0.02058		YNOV214	DDC2oe	YCR102W-A	YCR102W-A	1.02442	0.017	1.05445	0.038	-0.02147	0.017	9e-05	-0.02147
YNOV214	DDC2oe	YDR199W	YDR199W	0.99418	0.056	1.02465	0.046	-0.02425	0.056	5e-05	-0.02425		YNOV214	DDC2oe	YLR325C	RPL38	0.99879	0.023	1.01972	0.002	-0.02058	0.023	0	-0.02058		YNOV214	DDC2oe	YDR497C	ITR1	1.03089	0.047	1.05684	0.011	-0.02141	0.047	3e-05	-0.02141
YNOV214	DDC2oe	YOL013W-A	YOL013W-A	1.0461	0.021	1.06731	0.015	-0.02422	0.021	0	-0.02422		YNOV214	DDC2oe	YGR173W	RBG2	1.04564	0.024	1.06317	0.032	-0.02054	0.024	0	-0.02054		YNOV214	DDC2oe	YBL068W	PRS4	1.00873	0.053	1.02111	0.06	-0.02135	0.053	4e-05	-0.02135
YNOV214	DDC2oe	YBR107C	IML3	0.53602	0.02	0.55895	0.003	-0.02418	0.02	0.00049	-0.02418		YNOV214	DDC2oe	YPL109C	YPL109C	1.00506	0.052	1.02847	0.031	-0.02052	0.052	4e-05	-0.02052		YNOV214	DDC2oe	YDR530C	APA2	1.08559	0.049	1.10342	0.007	-0.02134	0.049	3e-05	-0.02134
YNOV214	DDC2oe	YBR075W	YBR075W	1.02388	0.034	1.04468	0.002	-0.02417	0.034	1e-05	-0.02417		YNOV214	DDC2oe	YDR315C	IPK1	0.87083	0.018	0.88769	0.017	-0.0205	0.018	0	-0.0205		YNOV214	DDC2oe	YBR290W	BSD2	1.10066	0.037	1.12357	0.038	-0.02129	0.037	1e-05	-0.02129
YNOV214	DDC2oe	YMR255W	GFD1	1.03637	0.033	1.06878	0.038	-0.02412	0.033	1e-05	-0.02412		YNOV214	DDC2oe	YOR196C	LIP5	0.36285	0.123	0.38194	0.009	-0.02044	0.123	0.00972	-0.02044		YNOV214	DDC2oe	YKR052C	MRS4	1.01014	0.022	1.02805	0.02	-0.02127	0.022	0	-0.02127
YNOV214	DDC2oe	YLR289W	GUF1	0.97679	0.041	0.9999	0.006	-0.02406	0.04	2e-05	-0.02406		YNOV214	DDC2oe	YPR008W	HAA1	0.9918	0.022	1.00928	0.015	-0.02042	0.022	0	-0.02042		YNOV214	DDC2oe	YLR174W	IDP2	1.07422	0.05	1.09208	0.007	-0.02125	0.05	3e-05	-0.02125
YNOV214	DDC2oe	YOR161C	PNS1	0.9698	0.007	0.9928	0.007	-0.024	0.007	2e-05	-0.024		YNOV214	DDC2oe	YFR016C	YFR016C	1.02585	0.02	1.04861	0.019	-0.02042	0.02	0	-0.02042		YNOV214	DDC2oe	YGR206W	MVB12	1.08176	0.023	1.10177	0.019	-0.02125	0.023	0	-0.02125
YNOV214	DDC2oe	YPR189W	SKI3	1.09467	0.017	1.11736	0.024	-0.02398	0.016	0	-0.02398		YNOV214	DDC2oe	YNL157W	IGO1	1.00041	0.013	1.02624	0.024	-0.0204	0.013	0	-0.0204		YNOV214	DDC2oe	YJL067W	YJL067W	1.07792	0.066	1.1026	0.012	-0.02116	0.066	6e-05	-0.02116
YNOV214	DDC2oe	YAL064C-A	TDA8	1.15173	0.057	1.15855	0.083	-0.0239	0.057	0.00082	-0.0239		YNOV214	DDC2oe	YAL055W	PEX22	0.93972	0.042	0.96516	0.026	-0.02039	0.042	2e-05	-0.02039		YNOV214	DDC2oe	YMR263W	SAP30	0.96355	0.015	0.98519	0.016	-0.02112	0.015	0	-0.02112
YNOV214	DDC2oe	YOL065C	INP54	0.9971	0.034	1.00939	0.045	-0.02384	0.034	1e-05	-0.02384		YNOV214	DDC2oe	YDL080C	THI3	0.80503	0.083	0.82339	0.021	-0.02037	0.083	0.0003	-0.02037		YNOV214	DDC2oe	YBR007C	DSF2	0.9899	0.025	1.01035	0.003	-0.02112	0.025	0	-0.02112
YNOV214	DDC2oe	YPL015C	HST2	0.94297	0.008	0.96805	0.027	-0.02383	0.008	2e-05	-0.02383		YNOV214	DDC2oe	YMR135C	GID8	0.97048	0.039	1.00328	0.054	-0.02034	0.038	2e-05	-0.02034		YNOV214	DDC2oe	YFL019C	YFL019C	1.05467	0.003	1.07603	0.019	-0.02106	0.003	0	-0.02106
YNOV214	DDC2oe	YPL048W	CAM1	1.05296	0.059	1.08734	0.036	-0.02382	0.059	5e-05	-0.02382		YNOV214	DDC2oe	YBR249C	ARO4	0.76804	0.033	0.79143	0.03	-0.02032	0.033	2e-05	-0.02032		YNOV214	DDC2oe	YGR035C	YGR035C	0.95486	0.114	0.97385	0.033	-0.02103	0.114	0.00046	-0.02103
YNOV214	DDC2oe	YDR508C	GNP1	0.84602	0.134	0.86901	0.009	-0.02381	0.133	0.00107	-0.02381		YNOV214	DDC2oe	YBR277C	YBR277C	1.02161	0.039	1.03895	0.02	-0.02032	0.039	1e-05	-0.02032		YNOV214	DDC2oe	YOR325W	YOR325W	0.96856	0.032	0.98897	0.003	-0.02101	0.032	1e-05	-0.02101
YNOV214	DDC2oe	YIL060W	YIL060W	0.9688	0.08	0.99224	0.022	-0.02371	0.08	0.00016	-0.02371		YNOV214	DDC2oe	YBR008C	FLR1	1.00184	0.033	1.02389	0.016	-0.02029	0.033	1e-05	-0.02029		YNOV214	DDC2oe	YLR372W	SUR4	0.89748	0.032	0.91897	0.038	-0.02095	0.032	1e-05	-0.02095
YNOV214	DDC2oe	YKL117W	SBA1	1.0387	0.011	1.06025	0.032	-0.02367	0.011	4e-05	-0.02367		YNOV214	DDC2oe	YMR169C	ALD3	1.04876	0.027	1.04186	0.073	-0.02029	0.027	0	-0.02029		YNOV214	DDC2oe	YGR086C	PIL1	1.01523	0.007	1.03877	0.003	-0.02091	0.007	1e-05	-0.02091
YNOV214	DDC2oe	YAL051W	OAF1	1.01786	0.004	1.04347	0.019	-0.0236	0.004	0	-0.0236		YNOV214	DDC2oe	YOR271C	FSF1	0.93008	0.052	0.9505	0.04	-0.02026	0.051	5e-05	-0.02026		YNOV214	DDC2oe	YDL197C	ASF2	1.00449	0.053	1.02541	0.015	-0.0209	0.053	4e-05	-0.0209
YNOV214	DDC2oe	YOR152C	YOR152C	0.94515	0.051	0.96597	0.008	-0.02355	0.051	4e-05	-0.02355		YNOV214	DDC2oe	YGL180W	ATG1	1.04038	0.023	1.05789	0.006	-0.02025	0.023	0.00017	-0.02025		YNOV214	DDC2oe	YDR181C	SAS4	0.9686	0.012	0.98461	0.019	-0.0209	0.012	5e-05	-0.0209
YNOV214	DDC2oe	YBL067C	UBP13	0.96024	0.013	0.97443	0.017	-0.02354	0.013	6e-05	-0.02354		YNOV214	DDC2oe	YJL149W	DAS1	1.05306	0.009	1.07574	0.02	-0.02024	0.009	0	-0.02024		YNOV214	DDC2oe	YBR134W	YBR134W	1.16487	0.02	1.18289	0.012	-0.02083	0.02	0	-0.02083
YNOV214	DDC2oe	YDR092W	UBC13	1.01262	0.02	1.02538	0.03	-0.02352	0.02	0	-0.02352		YNOV214	DDC2oe	YDR094W	YDR094W	0.97441	0.002	0.99118	0.024	-0.02024	0.002	0	-0.02024		YNOV214	DDC2oe	YDL118W	YDL118W	0.94014	0.021	0.95099	0.045	-0.02081	0.021	0	-0.02081
YNOV214	DDC2oe	YAL062W	GDH3	1.00277	0.034	1.02312	0.038	-0.02345	0.034	0.00038	-0.02345		YNOV214	DDC2oe	YGR279C	SCW4	1.0637	0.078	1.09412	0.033	-0.02023	0.078	0.00011	-0.02023		YNOV214	DDC2oe	YPL121C	MEI5	1.03466	0.005	1.05074	0.044	-0.02079	0.005	1e-05	-0.02079
YNOV214	DDC2oe	YFL025C	BST1	1.03552	0.047	1.06106	0.045	-0.02337	0.047	3e-05	-0.02337		YNOV214	DDC2oe	YIR044C	YIR044C	1.07078	0.043	1.08607	0.038	-0.02022	0.043	2e-05	-0.02022		YNOV214	DDC2oe	YAL055W	PEX22	0.96472	0.077	0.98038	0.017	-0.02076	0.077	0.00014	-0.02076
YNOV214	DDC2oe	YHR132C	ECM14	0.98597	0.04	1.00819	0.056	-0.02331	0.04	2e-05	-0.02331		YNOV214	DDC2oe	YPL256C	CLN2	1.02538	0.059	1.04332	0.045	-0.02021	0.059	5e-05	-0.02021		YNOV214	DDC2oe	YDL051W	LHP1	1.06374	0.032	1.08227	0.043	-0.02075	0.032	1e-05	-0.02075
YNOV214	DDC2oe	YGR135W	PRE9	0.86487	0.067	0.87429	0.057	-0.02325	0.067	0.00013	-0.02325		YNOV214	DDC2oe	YNR060W	FRE4	0.96673	0.018	0.98865	0.022	-0.02018	0.018	0.00011	-0.02018		YNOV214	DDC2oe	YML097C	VPS9	0.90954	0.049	0.93253	0.019	-0.02074	0.049	0.00097	-0.02074
YNOV214	DDC2oe	YPL145C	KES1	1.02053	0.023	1.04204	0.006	-0.02324	0.023	0	-0.02324		YNOV214	DDC2oe	YOR072W	YOR072W	0.98379	0.014	1.00293	0.019	-0.02014	0.014	7e-05	-0.02014		YNOV214	DDC2oe	YGR202C	PCT1	1.05662	0.038	1.0815	0.029	-0.02069	0.038	1e-05	-0.02069
YNOV214	DDC2oe	YPL003W	ULA1	1.0863	0.032	1.10817	0.005	-0.02319	0.032	1e-05	-0.02319		YNOV214	DDC2oe	YGR131W	FHN1	1.00291	0.045	1.0135	0.042	-0.02013	0.045	2e-05	-0.02013		YNOV214	DDC2oe	YBR001C	NTH2	0.90697	0.082	0.92146	0.022	-0.02069	0.082	0.0002	-0.02069
YNOV214	DDC2oe	YJR119C	JHD2	1.02373	0.099	1.05102	0.035	-0.02318	0.099	0.00025	-0.02318		YNOV214	DDC2oe	YDL095W	PMT1	1.00734	0.026	1.02957	0.015	-0.02012	0.026	0	-0.02012		YNOV214	DDC2oe	YML048W-A	YML048W-A	1.0336	0.017	1.06131	0.043	-0.02068	0.017	9e-05	-0.02068
YNOV214	DDC2oe	YDR279W	RNH202	0.99074	0.007	1.01092	0.008	-0.02316	0.007	0	-0.02316		YNOV214	DDC2oe	YKL124W	SSH4	0.97209	0.003	0.98962	0.01	-0.02007	0.003	0	-0.02007		YNOV214	DDC2oe	YGR131W	FHN1	1.02618	0.034	1.04791	0.024	-0.02062	0.034	1e-05	-0.02062
YNOV214	DDC2oe	YML006C	GIS4	0.96134	0.038	0.98275	0.032	-0.02316	0.038	2e-05	-0.02316		YNOV214	DDC2oe	YNL041C	COG6	0.93323	0.039	0.95494	0.028	-0.02006	0.039	2e-05	-0.02006		YNOV214	DDC2oe	YOR192C	THI72	1.00436	0.07	1.01934	0.015	-0.02061	0.07	9e-05	-0.02061
YNOV214	DDC2oe	YML017W	PSP2	0.97815	0.007	0.99852	0.009	-0.02314	0.007	2e-05	-0.02314		YNOV214	DDC2oe	YFL055W	AGP3	1.04267	0.022	1.05276	0.068	-0.02003	0.022	0	-0.02003		YNOV214	DDC2oe	YDR199W	YDR199W	1.00069	0.055	1.02388	0.022	-0.02055	0.055	5e-05	-0.02055
YNOV214	DDC2oe	YKR005C	YKR005C	0.99029	0.05	1.02162	0.064	-0.0231	0.05	4e-05	-0.0231		YNOV214	DDC2oe	YGL217C	YGL217C	1.00348	0.034	1.01872	0.013	-0.02	0.034	0.00037	-0.02		YNOV214	DDC2oe	YNR062C	YNR062C	1.00245	0.008	1.0241	0.021	-0.0205	0.008	2e-05	-0.0205
YNOV214	DDC2oe	YMR009W	ADI1	1.01097	0.021	1.03775	0.03	-0.023	0.021	0	-0.023		YNOV214	DDC2oe	YIL053W	RHR2	0.99378	0.002	1.01693	0.032	-0.01998	0.002	0	-0.01998		YNOV214	DDC2oe	YNL032W	SIW14	1.04808	0.032	1.06695	0.031	-0.02049	0.032	1e-05	-0.02049
YNOV214	DDC2oe	YFR018C	YFR018C	1.01134	0.019	1.03314	0.007	-0.02297	0.019	0	-0.02297		YNOV214	DDC2oe	YKL046C	DCW1	0.97853	0.013	0.98183	0.081	-0.0199	0.013	6e-05	-0.0199		YNOV214	DDC2oe	YIL034C	CAP2	1.04318	0.028	1.0646	0.004	-0.02044	0.028	1e-05	-0.02044
YNOV214	DDC2oe	YKL026C	GPX1	1.01759	0.039	1.03911	0.041	-0.0229	0.039	0.00048	-0.0229		YNOV214	DDC2oe	YPR017C	DSS4	1.00979	0.013	1.03026	0.021	-0.01987	0.013	0	-0.01987		YNOV214	DDC2oe	YBR056W	YBR056W	1.04	0.024	1.05425	0.025	-0.02044	0.024	0	-0.02044
YNOV214	DDC2oe	YGL084C	GUP1	0.91983	0.08	0.94499	0.066	-0.02287	0.079	0.00018	-0.02287		YNOV214	DDC2oe	YER108C	YER108C	1.14758	0.045	1.17094	0.056	-0.01983	0.045	2e-05	-0.01983		YNOV214	DDC2oe	YLR092W	SUL2	1.06019	0.008	1.09088	0.058	-0.02043	0.008	2e-05	-0.02043
YNOV214	DDC2oe	YLR432W	IMD3	0.95081	0.01	0.97222	0.01	-0.02285	0.01	4e-05	-0.02285		YNOV214	DDC2oe	YOL054W	PSH1	0.92365	0.018	0.94619	0.013	-0.0198	0.018	0.00012	-0.0198		YNOV214	DDC2oe	YBR291C	CTP1	0.95999	0.006	0.98043	0.007	-0.02043	0.006	1e-05	-0.02043
YNOV214	DDC2oe	YAL056W	GPB2	1.07381	0.018	1.09663	0.021	-0.02285	0.018	0	-0.02285		YNOV214	DDC2oe	YGL166W	CUP2	1.06423	0.012	1.08491	0.008	-0.01978	0.012	0	-0.01978		YNOV214	DDC2oe	YGR149W	YGR149W	0.9371	0.016	0.95587	0.022	-0.02043	0.016	0	-0.02043
YNOV214	DDC2oe	YDR011W	SNQ2	1.04073	0.025	1.0517	0.023	-0.02284	0.025	0.00019	-0.02284		YNOV214	DDC2oe	YJL134W	LCB3	1.0306	0.041	1.04985	0.017	-0.01977	0.041	2e-05	-0.01977		YNOV214	DDC2oe	YBR099C	YBR099C	0.9565	0.016	0.97624	0.002	-0.02039	0.016	9e-05	-0.02039
YNOV214	DDC2oe	YHR125W	YHR125W	0.98148	0.005	1.0043	0.002	-0.0228	0.005	1e-05	-0.0228		YNOV214	DDC2oe	YOR384W	FRE5	1.04962	0.024	1.069	0.003	-0.01974	0.024	0	-0.01974		YNOV214	DDC2oe	YGL164C	YRB30	1.10225	0.003	1.1221	0.029	-0.02038	0.003	0	-0.02038
YNOV214	DDC2oe	YLL026W	HSP104	0.97688	0.024	1.00135	0.011	-0.02279	0.023	0	-0.02279		YNOV214	DDC2oe	YOR279C	RFM1	1.01511	0.025	1.03216	0.014	-0.01973	0.025	0	-0.01973		YNOV214	DDC2oe	YJL159W	HSP150	1.10607	0.003	1.11943	0.044	-0.02034	0.003	0	-0.02034
YNOV214	DDC2oe	YML063W	RPS1B	0.71315	0.01	0.72621	0.137	-0.02276	0.01	7e-05	-0.02276		YNOV214	DDC2oe	YPL119C	DBP1	1.01694	0.009	1.03984	0.054	-0.01966	0.009	3e-05	-0.01966		YNOV214	DDC2oe	YCR073C	SSK22	1.00819	0.012	1.02894	0.037	-0.02029	0.012	0	-0.02029
YNOV214	DDC2oe	YMR017W	SPO20	1.01979	0.088	1.04122	0.098	-0.02274	0.088	0.00018	-0.02274		YNOV214	DDC2oe	YBR044C	TCM62	0.9301	0.009	0.94245	0.014	-0.01965	0.009	3e-05	-0.01965		YNOV214	DDC2oe	YMR302C	YME2	0.96764	0.021	0.98191	0.038	-0.02025	0.021	0	-0.02025
YNOV214	DDC2oe	YKR052C	MRS4	0.98689	0.041	1.01476	0.022	-0.02273	0.041	2e-05	-0.02273		YNOV214	DDC2oe	YDR257C	RKM4	0.78223	0.069	0.82339	0.042	-0.01963	0.068	0.00018	-0.01963		YNOV214	DDC2oe	YML059C	NTE1	0.99413	0.04	1.01502	0.039	-0.02022	0.04	2e-05	-0.02022
YNOV214	DDC2oe	YDR313C	PIB1	1.01477	0.03	1.03634	0.008	-0.02273	0.03	1e-05	-0.02273		YNOV214	DDC2oe	YIL042C	PKP1	1.007	0.001	1.02497	0.034	-0.0196	0.001	0	-0.0196		YNOV214	DDC2oe	YMR238W	DFG5	1.02787	0.055	1.0466	0.005	-0.0202	0.055	4e-05	-0.0202
YNOV214	DDC2oe	YOR202W	HIS3	0.98341	0.16	0.98438	0.154	-0.02268	0.159	0	-0.02268		YNOV214	DDC2oe	YKL164C	PIR1	1.08724	0.027	1.10306	0.045	-0.01958	0.027	0	-0.01958		YNOV214	DDC2oe	YLR108C	YLR108C	1.12176	0.029	1.13455	0.033	-0.02017	0.029	0	-0.02017
YNOV214	DDC2oe	YCR048W	ARE1	0.99654	0.045	1.02063	0.027	-0.02259	0.045	3e-05	-0.02259		YNOV214	DDC2oe	YLR137W	RKM5	1.01391	0.017	1.04103	0.058	-0.01956	0.017	9e-05	-0.01956		YNOV214	DDC2oe	YLR461W	PAU4	0.95985	0.002	0.98902	0.041	-0.02016	0.002	0	-0.02016
YNOV214	DDC2oe	YER187W	YER187W	0.95481	0.003	0.97658	0.018	-0.02258	0.003	0	-0.02258		YNOV214	DDC2oe	YOL152W	FRE7	0.92508	0.065	0.94421	0.011	-0.01953	0.065	9e-05	-0.01953		YNOV214	DDC2oe	YKR050W	TRK2	1.02597	0.072	1.04123	0.045	-0.02016	0.072	9e-05	-0.02016
YNOV214	DDC2oe	YLR024C	UBR2	0.89842	0.044	0.92393	0.026	-0.02252	0.044	3e-05	-0.02252		YNOV214	DDC2oe	YPL081W	RPS9A	1.07094	0.01	1.08831	0.03	-0.01948	0.01	3e-05	-0.01948		YNOV214	DDC2oe	YKL073W	LHS1	0.90166	0.024	0.91442	0.03	-0.02015	0.024	0	-0.02015
YNOV214	DDC2oe	YLR242C	ARV1	1.17648	0.005	1.19633	0.009	-0.0225	0.005	0	-0.0225		YNOV214	DDC2oe	YLR334C	YLR334C	0.94081	0.039	0.96525	0.039	-0.01948	0.038	2e-05	-0.01948		YNOV214	DDC2oe	YDR436W	PPZ2	1.02097	0.007	1.03518	0.023	-0.02013	0.007	1e-05	-0.02013
YNOV214	DDC2oe	YHR130C	YHR130C	1.02545	0.021	1.04087	0.015	-0.0225	0.021	0.00014	-0.0225		YNOV214	DDC2oe	YLR364W	GRX8	1.00379	0.015	1.02931	0.029	-0.01948	0.015	7e-05	-0.01948		YNOV214	DDC2oe	YDR492W	IZH1	1.06656	0.011	1.09092	0.02	-0.02011	0.011	0	-0.02011
YNOV214	DDC2oe	YGR269W	YGR269W	1.0117	0.055	1.03527	0.009	-0.02249	0.055	4e-05	-0.02249		YNOV214	DDC2oe	YDR371W	CTS2	1.03479	0.017	1.05161	0.025	-0.01947	0.017	0	-0.01947		YNOV214	DDC2oe	YOL001W	PHO80	0.64468	0.007	0.66587	0.007	-0.0201	0.007	3e-05	-0.0201
YNOV214	DDC2oe	YAL040C	CLN3	0.74833	0.096	0.75878	0.073	-0.02244	0.095	0.00056	-0.02244		YNOV214	DDC2oe	YGR242W	YGR242W	1.05905	0.004	1.07764	0.009	-0.01946	0.004	0	-0.01946		YNOV214	DDC2oe	YOR035C	SHE4	1.05496	0.015	1.07825	0.012	-0.02003	0.015	0	-0.02003
YNOV214	DDC2oe	YLR037C	PAU23	0.98069	0.046	1.00027	0.018	-0.02236	0.046	3e-05	-0.02236		YNOV214	DDC2oe	YBR199W	KTR4	1.03519	0.039	1.05362	0.026	-0.01945	0.039	1e-05	-0.01945		YNOV214	DDC2oe	YBR023C	CHS3	0.95379	0.022	0.97045	0.025	-0.02002	0.022	0	-0.02002
YNOV214	DDC2oe	YML103C	NUP188	0.78742	0.059	0.80504	0.051	-0.0223	0.059	0.00012	-0.0223		YNOV214	DDC2oe	YDR426C	YDR426C	0.99784	0.017	1.01324	0.016	-0.01942	0.017	0	-0.01942		YNOV214	DDC2oe	YLL063C	AYT1	1.07699	0.061	1.0889	0.061	-0.02001	0.061	5e-05	-0.02001
YNOV214	DDC2oe	YDL201W	TRM8	1.01469	0.03	1.02527	0.033	-0.0223	0.03	0.0003	-0.0223		YNOV214	DDC2oe	YBR240C	THI2	1.03365	0.001	1.05145	0.01	-0.0194	0.001	0	-0.0194		YNOV214	DDC2oe	YOR214C	YOR214C	1.0335	0.036	1.0581	0.028	-0.02001	0.036	1e-05	-0.02001
YNOV214	DDC2oe	YBR166C	TYR1	1.03607	0.011	1.05965	0.006	-0.02229	0.011	0	-0.02229		YNOV214	DDC2oe	YIR027C	DAL1	1.0416	0.02	1.06436	0.017	-0.01939	0.02	0	-0.01939		YNOV214	DDC2oe	YHL031C	GOS1	0.73542	0.02	0.76657	0.049	-0.02001	0.02	1e-05	-0.02001
YNOV214	DDC2oe	YDR108W	TRS85	0.91883	0.051	0.94145	0.031	-0.02226	0.051	5e-05	-0.02226		YNOV214	DDC2oe	YGL199C	YGL199C	0.96921	0.109	0.98278	0.035	-0.01934	0.109	0.00039	-0.01934		YNOV214	DDC2oe	YBR229C	ROT2	0.96486	0.02	0.98694	0.025	-0.01996	0.02	0	-0.01996
YNOV214	DDC2oe	YBR227C	MCX1	0.961	0.014	0.98571	0.027	-0.02225	0.014	7e-05	-0.02225		YNOV214	DDC2oe	YER046W-A	YER046W-A	0.99503	0.011	1.02306	0.028	-0.01933	0.011	0	-0.01933		YNOV214	DDC2oe	YGR201C	YGR201C	1.12367	0.058	1.14018	0.059	-0.01994	0.058	4e-05	-0.01994
YNOV214	DDC2oe	YGR018C	YGR018C	1.00001	0.029	1.02452	0.004	-0.02225	0.029	1e-05	-0.02225		YNOV214	DDC2oe	YAL010C	MDM10	0.90758	0.016	0.92267	0.017	-0.01932	0.016	0	-0.01932		YNOV214	DDC2oe	YML016C	PPZ1	0.99967	0.032	1.01775	0.032	-0.01993	0.032	1e-05	-0.01993
YNOV214	DDC2oe	YMR316C-A	YMR316C-A	0.97952	0.022	1.00032	0.035	-0.02225	0.022	0.00017	-0.02225		YNOV214	DDC2oe	YIL034C	CAP2	1.03242	0.034	1.04986	0.018	-0.01931	0.034	1e-05	-0.01931		YNOV214	DDC2oe	YMR316C-A	YMR316C-A	1.00403	0.019	1.01805	0.013	-0.01987	0.019	0.00012	-0.01987
YNOV214	DDC2oe	YOR352W	TFB6	0.98671	0.001	1.00836	0.032	-0.02219	0.001	0	-0.02219		YNOV214	DDC2oe	YGR254W	ENO1	0.99823	0.033	1.0175	0.027	-0.0193	0.033	1e-05	-0.0193		YNOV214	DDC2oe	YLR452C	SST2	0.84585	0.025	0.8697	0.031	-0.01984	0.025	1e-05	-0.01984
YNOV214	DDC2oe	YLR413W	YLR413W	1.00711	0.056	1.03456	0.04	-0.02218	0.056	5e-05	-0.02218		YNOV214	DDC2oe	YDR479C	PEX29	1.02413	0.008	1.04554	0.017	-0.01929	0.008	0	-0.01929		YNOV214	DDC2oe	YMR039C	SUB1	0.89164	0.039	0.90885	0.025	-0.01982	0.039	2e-05	-0.01982
YNOV214	DDC2oe	YDR497C	ITR1	1.04883	0.01	1.06756	0.019	-0.02217	0.01	3e-05	-0.02217		YNOV214	DDC2oe	YMR119W	ASI1	1.03167	0.131	1.05577	0.041	-0.01927	0.131	0.00056	-0.01927		YNOV214	DDC2oe	YHR142W	CHS7	0.99942	0.026	1.02041	0.013	-0.01978	0.026	0	-0.01978
YNOV214	DDC2oe	YDL039C	PRM7	1.06862	0.016	1.08561	0.056	-0.02217	0.016	0	-0.02217		YNOV214	DDC2oe	YDR207C	UME6	0.72786	0.008	0.73958	0.06	-0.01922	0.008	0	-0.01922		YNOV214	DDC2oe	YOR007C	SGT2	0.93813	0.066	0.94625	0.053	-0.01977	0.066	0.0001	-0.01977
YNOV214	DDC2oe	YAL011W	SWC3	0.89379	0.043	0.91844	0.041	-0.02216	0.043	3e-05	-0.02216		YNOV214	DDC2oe	YKL040C	NFU1	0.94633	0.075	0.95428	0.064	-0.01918	0.075	0.00014	-0.01918		YNOV214	DDC2oe	YER121W	YER121W	0.99416	0.06	1.00619	0.015	-0.01977	0.06	6e-05	-0.01977
YNOV214	DDC2oe	YGL096W	TOS8	1.06177	0.008	1.08062	0.003	-0.02215	0.008	0	-0.02215		YNOV214	DDC2oe	YGR049W	SCM4	1.03675	0.008	1.06327	0.03	-0.01916	0.008	0	-0.01916		YNOV214	DDC2oe	YBR228W	SLX1	1.05409	0.047	1.07365	0.004	-0.01976	0.047	2e-05	-0.01976
YNOV214	DDC2oe	YBR283C	SSH1	0.91108	0.038	0.92956	0.038	-0.02208	0.038	2e-05	-0.02208		YNOV214	DDC2oe	YGR166W	TRS65	0.90539	0.034	0.93075	0.03	-0.01911	0.034	1e-05	-0.01911		YNOV214	DDC2oe	YGL016W	KAP122	1.00474	0.004	1.026	0.009	-0.01976	0.004	0	-0.01976
YNOV214	DDC2oe	YBR033W	EDS1	1.01909	0.011	1.02997	0.023	-0.02208	0.011	4e-05	-0.02208		YNOV214	DDC2oe	YCR087C-A	YCR087C-A	1.02852	0.018	1.04906	0.006	-0.0191	0.018	0	-0.0191		YNOV214	DDC2oe	YJR033C	RAV1	0.85506	0.019	0.87704	0.038	-0.01975	0.019	0.00016	-0.01975
YNOV214	DDC2oe	YNL080C	EOS1	0.93195	0.053	0.95172	0.019	-0.02207	0.052	5e-05	-0.02207		YNOV214	DDC2oe	YGR170W	PSD2	0.8933	0.016	0.91564	0.012	-0.01909	0.016	0	-0.01909		YNOV214	DDC2oe	YNL080C	EOS1	0.86416	0.033	0.87837	0.035	-0.01974	0.033	1e-05	-0.01974
YNOV214	DDC2oe	YBR069C	TAT1	1.13022	0.086	1.15462	0.056	-0.02207	0.086	0.00012	-0.02207		YNOV214	DDC2oe	YHR191C	CTF8	0.91248	0.016	0.93437	0.005	-0.01907	0.016	0	-0.01907		YNOV214	DDC2oe	YHL035C	VMR1	1.03374	0.062	1.06972	0.061	-0.01972	0.062	6e-05	-0.01972
YNOV214	DDC2oe	YMR158C-A	YMR158C-A	1.02726	0.029	1.04241	0.036	-0.02207	0.029	1e-05	-0.02207		YNOV214	DDC2oe	YOR192C	THI72	1.0008	0.063	1.01015	0.035	-0.01904	0.063	7e-05	-0.01904		YNOV214	DDC2oe	YNL142W	MEP2	0.98679	0.013	1.00867	0.003	-0.0197	0.013	5e-05	-0.0197
YNOV214	DDC2oe	YDR218C	SPR28	1.00006	0.045	1.0218	0.01	-0.02204	0.045	2e-05	-0.02204		YNOV214	DDC2oe	YOR343C	YOR343C	0.95503	0.025	0.96733	0.013	-0.01903	0.025	0.00023	-0.01903		YNOV214	DDC2oe	YPR194C	OPT2	1.03835	0.042	1.06606	0.05	-0.0197	0.042	2e-05	-0.0197
YNOV214	DDC2oe	YNL134C	YNL134C	0.94498	0.008	0.95891	0.016	-0.02204	0.008	0	-0.02204		YNOV214	DDC2oe	YKR084C	HBS1	0.98704	0.003	1.01172	0.026	-0.01902	0.003	0	-0.01902		YNOV214	DDC2oe	YGR197C	SNG1	1.05374	0.012	1.06816	0.061	-0.01969	0.012	4e-05	-0.01969
YNOV214	DDC2oe	YDR132C	YDR132C	1.11618	0.029	1.13843	0.036	-0.02203	0.029	1e-05	-0.02203		YNOV214	DDC2oe	YBR041W	FAT1	1.00445	0.014	1.02561	0.009	-0.01898	0.014	0	-0.01898		YNOV214	DDC2oe	YLR059C	REX2	0.96487	0.005	0.98496	0.007	-0.01967	0.005	1e-05	-0.01967
YNOV214	DDC2oe	YMR015C	ERG5	0.78912	0.058	0.80705	0.009	-0.02198	0.058	0.00011	-0.02198		YNOV214	DDC2oe	YLR405W	DUS4	1.00647	0.023	1.02504	0.037	-0.01898	0.023	0	-0.01898		YNOV214	DDC2oe	YOR219C	STE13	1.06567	0.007	1.08611	0.007	-0.01966	0.007	0	-0.01966
YNOV214	DDC2oe	YMR100W	MUB1	0.84763	0.044	0.85638	0.077	-0.02193	0.044	4e-05	-0.02193		YNOV214	DDC2oe	YDR022C	ATG31	1.03529	0.008	1.0537	0.002	-0.01897	0.008	2e-05	-0.01897		YNOV214	DDC2oe	YGR058W	PEF1	1.01955	0.024	1.04097	0.029	-0.01957	0.024	0	-0.01957
YNOV214	DDC2oe	YNL146W	YNL146W	1.05473	0.06	1.0675	0.041	-0.02191	0.06	5e-05	-0.02191		YNOV214	DDC2oe	YKL075C	YKL075C	0.98053	0.017	0.99936	0.003	-0.01895	0.017	0	-0.01895		YNOV214	DDC2oe	YDR403W	DIT1	0.97722	0.019	1.0019	0.028	-0.01956	0.019	0	-0.01956
YNOV214	DDC2oe	YER060W	FCY21	1.0408	0.039	1.04514	0.067	-0.02188	0.038	0.00046	-0.02188		YNOV214	DDC2oe	YHR033W	YHR033W	0.19408	0.091	0.23268	0.041	-0.01894	0.091	0.02338	-0.01894		YNOV214	DDC2oe	YML102W	CAC2	0.89443	0.052	0.91539	0.049	-0.01953	0.052	5e-05	-0.01953
YNOV214	DDC2oe	YIL005W	EPS1	0.97921	0.019	0.99908	0.016	-0.02186	0.019	0	-0.02186		YNOV214	DDC2oe	YPL070W	MUK1	1.02456	0.035	1.0446	0.022	-0.01894	0.035	1e-05	-0.01894		YNOV214	DDC2oe	YJR099W	YUH1	1.09106	0.007	1.09116	0.069	-0.01945	0.007	2e-05	-0.01945
YNOV214	DDC2oe	YAL036C	RBG1	0.99239	0.04	1.01606	0.004	-0.02186	0.04	2e-05	-0.02186		YNOV214	DDC2oe	YHR073W	OSH3	0.97352	0.015	0.98555	0.032	-0.01889	0.015	0	-0.01889		YNOV214	DDC2oe	YIR028W	DAL4	1.07696	0.005	1.09894	0.019	-0.0194	0.005	1e-05	-0.0194
YNOV214	DDC2oe	YOR114W	YOR114W	0.67337	0.176	0.70848	0.148	-0.02183	0.176	0.00465	-0.02183		YNOV214	DDC2oe	YDR332W	IRC3	1.01887	0.023	1.03959	0.014	-0.01885	0.023	0	-0.01885		YNOV214	DDC2oe	YPL041C	YPL041C	0.97863	0.036	1.00592	0.082	-0.0194	0.036	0.00045	-0.0194
YNOV214	DDC2oe	YGR028W	MSP1	0.98116	0.016	1.00322	0.014	-0.02182	0.016	9e-05	-0.02182		YNOV214	DDC2oe	YJL027C	YJL027C	1.05232	0.02	1.06535	0.027	-0.01884	0.02	0	-0.01884		YNOV214	DDC2oe	YKL190W	CNB1	0.91869	0.034	0.935	0.009	-0.01935	0.034	1e-05	-0.01935
YNOV214	DDC2oe	YER130C	YER130C	1.03082	0.004	1.05962	0.027	-0.02178	0.004	1e-05	-0.02178		YNOV214	DDC2oe	YOR091W	TMA46	0.99934	0.006	1.01926	0.02	-0.01883	0.006	1e-05	-0.01883		YNOV214	DDC2oe	YNR025C	YNR025C	0.86024	0.031	0.8792	0.018	-0.0193	0.031	1e-05	-0.0193
YNOV214	DDC2oe	YER180C	ISC10	1.12235	0.014	1.14055	0.009	-0.02177	0.014	6e-05	-0.02177		YNOV214	DDC2oe	YDR135C	YCF1	1.01888	0.004	1.03343	0.014	-0.01883	0.004	1e-05	-0.01883		YNOV214	DDC2oe	YGL152C	YGL152C	1.00879	0.009	1.02847	0.016	-0.01927	0.009	3e-05	-0.01927
YNOV214	DDC2oe	YOL152W	FRE7	1.03499	0.041	1.05771	0.032	-0.02164	0.04	2e-05	-0.02164		YNOV214	DDC2oe	YNL076W	MKS1	0.79209	0.122	0.80789	0.088	-0.01881	0.122	0.00099	-0.01881		YNOV214	DDC2oe	YBL032W	HEK2	1.12469	0.023	1.13911	0.029	-0.01927	0.023	0	-0.01927
YNOV214	DDC2oe	YLL007C	YLL007C	1.00172	0.024	1.02771	0.018	-0.02159	0.024	0	-0.02159		YNOV214	DDC2oe	YLR021W	IRC25	0.92691	0.035	0.94606	0.03	-0.01877	0.035	2e-05	-0.01877		YNOV214	DDC2oe	YNL081C	SWS2	0.76439	0.016	0.79275	0.048	-0.01924	0.016	0.00015	-0.01924
YNOV214	DDC2oe	YNR029C	YNR029C	1.0029	0.037	1.01746	0.051	-0.02159	0.037	1e-05	-0.02159		YNOV214	DDC2oe	YPR063C	YPR063C	0.98563	0.028	1.00196	0.011	-0.01872	0.028	1e-05	-0.01872		YNOV214	DDC2oe	YKL130C	SHE2	1.05579	0.043	1.07289	0.005	-0.01923	0.043	2e-05	-0.01923
YNOV214	DDC2oe	YCR060W	TAH1	0.83078	0.117	0.8379	0.121	-0.02151	0.116	0.00075	-0.02151		YNOV214	DDC2oe	YGL087C	MMS2	1.06913	0.028	1.09546	0.037	-0.01868	0.028	1e-05	-0.01868		YNOV214	DDC2oe	YIL035C	CKA1	0.97027	0.03	0.98635	0.02	-0.01923	0.03	1e-05	-0.01923
YNOV214	DDC2oe	YIL013C	PDR11	1.01001	0.019	1.04419	0.061	-0.02146	0.019	0.00011	-0.02146		YNOV214	DDC2oe	YFL048C	EMP47	0.988	0.026	1.00938	0.032	-0.01866	0.026	1e-05	-0.01866		YNOV214	DDC2oe	YBR050C	REG2	0.98649	0.022	0.99731	0.028	-0.01922	0.022	0	-0.01922
YNOV214	DDC2oe	YJL020C	BBC1	0.95092	0.016	0.97809	0.049	-0.02138	0.016	0	-0.02138		YNOV214	DDC2oe	YGR221C	TOS2	0.95009	0.06	0.96265	0.041	-0.01864	0.06	7e-05	-0.01864		YNOV214	DDC2oe	YER142C	MAG1	1.00593	0.057	1.015	0.042	-0.01913	0.057	5e-05	-0.01913
YNOV214	DDC2oe	YGR070W	ROM1	1.04664	0.015	1.06766	0.022	-0.02137	0.015	7e-05	-0.02137		YNOV214	DDC2oe	YOR015W	YOR015W	1.01704	0.016	1.03728	0.023	-0.01864	0.016	0	-0.01864		YNOV214	DDC2oe	YKL032C	IXR1	0.67905	0.055	0.70016	0.026	-0.01913	0.055	0.00015	-0.01913
YNOV214	DDC2oe	YDR395W	SXM1	0.99776	0.094	1.02159	0.019	-0.02136	0.094	0.00023	-0.02136		YNOV214	DDC2oe	YMR225C	MRPL44	0.95905	0.075	0.97474	0.024	-0.01864	0.075	0.00013	-0.01864		YNOV214	DDC2oe	YIL044C	AGE2	0.89315	0.023	0.91425	0.005	-0.01913	0.023	0	-0.01913
YNOV214	DDC2oe	YGL094C	PAN2	1.05938	0.002	1.06431	0.041	-0.02135	0.002	0	-0.02135		YNOV214	DDC2oe	YJR037W	YJR037W	1.05044	0.025	1.06925	0.02	-0.01863	0.025	0	-0.01863		YNOV214	DDC2oe	YBR166C	TYR1	1.05703	0.03	1.07376	0.006	-0.01913	0.03	1e-05	-0.01913
YNOV214	DDC2oe	YML067C	ERV41	0.98455	0.019	1.00265	0.018	-0.02134	0.019	0	-0.02134		YNOV214	DDC2oe	YJR047C	ANB1	0.97945	0.042	1.00017	0.012	-0.0186	0.042	2e-05	-0.0186		YNOV214	DDC2oe	YHR146W	CRP1	1.07562	0.01	1.09697	0.011	-0.01908	0.01	3e-05	-0.01908
YNOV214	DDC2oe	YLR334C	YLR334C	0.94854	0.051	0.96689	0.03	-0.02131	0.051	4e-05	-0.02131		YNOV214	DDC2oe	YKR069W	MET1	1.06644	0.022	1.08265	0.009	-0.0186	0.022	0	-0.0186		YNOV214	DDC2oe	YPL003W	ULA1	1.03141	0.046	1.04875	0.03	-0.01907	0.046	2e-05	-0.01907
YNOV214	DDC2oe	YPR172W	YPR172W	0.97742	0.011	0.99814	0.007	-0.02126	0.011	4e-05	-0.02126		YNOV214	DDC2oe	YGL060W	YBP2	0.98886	0.026	1.00594	0.028	-0.01859	0.026	1e-05	-0.01859		YNOV214	DDC2oe	YKR009C	FOX2	0.98584	0.026	1.00679	0.012	-0.01907	0.026	0	-0.01907
YNOV214	DDC2oe	YLR177W	YLR177W	0.97327	0.034	0.98342	0.041	-0.02123	0.034	1e-05	-0.02123		YNOV214	DDC2oe	YCR071C	IMG2	0.6353	0.029	0.65169	0.068	-0.01855	0.029	3e-05	-0.01855		YNOV214	DDC2oe	YIR018W	YAP5	1.02407	0.002	1.04186	0.006	-0.01903	0.002	0	-0.01903
YNOV214	DDC2oe	YPL135W	ISU1	1.05895	0.017	1.08035	0.015	-0.02123	0.017	9e-05	-0.02123		YNOV214	DDC2oe	YNL078W	NIS1	1.0399	0.031	1.06038	0.009	-0.01846	0.031	1e-05	-0.01846		YNOV214	DDC2oe	YLR356W	ATG33	0.99013	0.032	1.00853	0.003	-0.01903	0.032	1e-05	-0.01903
YNOV214	DDC2oe	YGL067W	NPY1	1.02066	0.025	1.03949	0.02	-0.02119	0.025	0	-0.02119		YNOV214	DDC2oe	YOL111C	MDY2	1.02246	0.006	1.03495	0.024	-0.01846	0.006	0	-0.01846		YNOV214	DDC2oe	YBR287W	YBR287W	0.93347	0.007	0.96265	0.032	-0.01903	0.007	2e-05	-0.01903
YNOV214	DDC2oe	YNL040W	YNL040W	0.98853	0.017	1.01102	0.004	-0.02114	0.017	0	-0.02114		YNOV214	DDC2oe	YBR092C	PHO3	1.02594	0.034	1.0395	0.016	-0.01842	0.034	1e-05	-0.01842		YNOV214	DDC2oe	YOL055C	THI20	0.955	0.019	0.97579	0.009	-0.01902	0.019	0	-0.01902
YNOV214	DDC2oe	YPL163C	SVS1	1.06035	0.021	1.07467	0.066	-0.02113	0.021	0	-0.02113		YNOV214	DDC2oe	YDR084C	TVP23	1.06085	0.016	1.07851	0.026	-0.01842	0.016	0	-0.01842		YNOV214	DDC2oe	YDR334W	SWR1	0.84068	0.002	0.85944	0.021	-0.01898	0.002	0	-0.01898
YNOV214	DDC2oe	YIL038C	NOT3	0.94533	0.063	0.96248	0.04	-0.02113	0.063	8e-05	-0.02113		YNOV214	DDC2oe	YDR354W	TRP4	1.0328	0.017	1.04874	0.007	-0.0184	0.017	0	-0.0184		YNOV214	DDC2oe	YGR106C	VOA1	1.01377	0.018	1.03365	0.029	-0.01894	0.018	0	-0.01894
YNOV214	DDC2oe	YDR408C	ADE8	1.03844	0.026	1.06312	0.016	-0.02107	0.026	0	-0.02107		YNOV214	DDC2oe	YDR351W	SBE2	0.96508	0.015	0.97431	0.026	-0.0184	0.015	0	-0.0184		YNOV214	DDC2oe	YKR031C	SPO14	0.95988	0.022	0.97472	0.051	-0.01886	0.022	0	-0.01886
YNOV214	DDC2oe	YJL197W	UBP12	1.03772	0.067	1.05956	0.017	-0.02104	0.067	7e-05	-0.02104		YNOV214	DDC2oe	YLL013C	PUF3	1.0814	0.021	1.09436	0.026	-0.01839	0.021	0	-0.01839		YNOV214	DDC2oe	YBR219C	YBR219C	1.04012	0.068	1.06279	0.044	-0.01885	0.068	8e-05	-0.01885
YNOV214	DDC2oe	YBR090C-A	YBR090C-A	1.02155	0.048	1.03885	0.007	-0.02102	0.047	3e-05	-0.02102		YNOV214	DDC2oe	YDR143C	SAN1	1.04817	0.021	1.06624	0.015	-0.01836	0.021	0	-0.01836		YNOV214	DDC2oe	YGR187C	HGH1	0.99499	0.003	1.01204	0.011	-0.01884	0.003	0	-0.01884
YNOV214	DDC2oe	YJL144W	YJL144W	0.98948	0.013	1.00948	0.002	-0.02097	0.013	0	-0.02097		YNOV214	DDC2oe	YKL076C	YKL076C	1.00416	0.028	1.03304	0.04	-0.01835	0.028	1e-05	-0.01835		YNOV214	DDC2oe	YKL051W	SFK1	0.93979	0.059	0.94208	0.06	-0.01883	0.059	7e-05	-0.01883
YNOV214	DDC2oe	YGL023C	PIB2	0.74774	0.047	0.76809	0.043	-0.02092	0.047	7e-05	-0.02092		YNOV214	DDC2oe	YDR122W	KIN1	1.06091	0.023	1.07197	0.023	-0.01834	0.023	0	-0.01834		YNOV214	DDC2oe	YKR072C	SIS2	0.96623	0.036	0.98205	0.017	-0.01883	0.036	1e-05	-0.01883
YNOV214	DDC2oe	YDR112W	YDR112W	1.00604	0.006	1.02677	0.016	-0.0209	0.006	1e-05	-0.0209		YNOV214	DDC2oe	YMR188C	MRPS17	1.01473	0.042	1.02084	0.047	-0.01833	0.042	2e-05	-0.01833		YNOV214	DDC2oe	YLR128W	DCN1	1.03215	0.079	1.05079	0.069	-0.01874	0.079	0.00012	-0.01874
YNOV214	DDC2oe	YDR272W	GLO2	0.91801	0.019	0.93157	0.055	-0.0209	0.019	0.00014	-0.0209		YNOV214	DDC2oe	YJR033C	RAV1	0.89962	0.009	0.9185	0.033	-0.01832	0.009	3e-05	-0.01832		YNOV214	DDC2oe	YNL108C	YNL108C	0.95596	0.023	0.98008	0.026	-0.01872	0.023	0	-0.01872
YNOV214	DDC2oe	YLR420W	URA4	0.02182	0.009	0.04316	0.006	-0.02085	0.009	0.01535	-0.02085		YNOV214	DDC2oe	YCR001W	YCR001W	1.01083	0.019	1.0273	0.021	-0.01832	0.019	0	-0.01832		YNOV214	DDC2oe	YPL135W	ISU1	1.02291	0.037	1.01402	0.101	-0.0187	0.037	1e-05	-0.0187
YNOV214	DDC2oe	YLR154C	RNH203	0.93779	0.055	0.95396	0.052	-0.02085	0.054	5e-05	-0.02085		YNOV214	DDC2oe	YGL004C	RPN14	1.01322	0.024	1.03295	0.025	-0.01826	0.024	0	-0.01826		YNOV214	DDC2oe	YPL048W	CAM1	1.11757	0.003	1.14193	0.042	-0.01866	0.003	0	-0.01866
YNOV214	DDC2oe	YBR108W	AIM3	1.03957	0.026	1.06636	0.024	-0.02085	0.025	0	-0.02085		YNOV214	DDC2oe	YNR030W	ALG12	1.04008	0.06	1.05458	0.036	-0.01825	0.06	5e-05	-0.01825		YNOV214	DDC2oe	YAL054C	ACS1	0.97755	0.064	0.99628	0.011	-0.01866	0.064	8e-05	-0.01866
YNOV214	DDC2oe	YMR096W	SNZ1	0.97985	0.048	0.99547	0.047	-0.02077	0.048	3e-05	-0.02077		YNOV214	DDC2oe	YNL119W	NCS2	0.58688	0.081	0.60865	0.036	-0.01823	0.081	0.00072	-0.01823		YNOV214	DDC2oe	YPL056C	LCL1	0.95941	0.035	0.97889	0.005	-0.01863	0.035	1e-05	-0.01863
YNOV214	DDC2oe	YJL043W	YJL043W	0.91815	0.067	0.92992	0.031	-0.02073	0.067	0.00011	-0.02073		YNOV214	DDC2oe	YKR035C	YKR035C	0.95587	0.011	0.96982	0.028	-0.01822	0.011	0	-0.01822		YNOV214	DDC2oe	YML103C	NUP188	0.70605	0.012	0.72225	0.015	-0.0186	0.012	0.0001	-0.0186
YNOV214	DDC2oe	YGR001C	YGR001C	1.05411	0.059	1.06595	0.044	-0.02072	0.059	5e-05	-0.02072		YNOV214	DDC2oe	YPL214C	THI6	0.99125	0.015	1.00025	0.044	-0.01822	0.015	0	-0.01822		YNOV214	DDC2oe	YOL013C	HRD1	1.02436	0.011	1.03905	0.042	-0.01859	0.011	4e-05	-0.01859
YNOV214	DDC2oe	YNL035C	YNL035C	0.97445	0.015	0.99495	0.007	-0.02072	0.015	0	-0.02072		YNOV214	DDC2oe	YCL046W	YCL046W	1.01503	0.01	1.03181	0.017	-0.01821	0.01	0	-0.01821		YNOV214	DDC2oe	YKL015W	PUT3	1.0046	0.016	1.02219	0.011	-0.01857	0.016	0	-0.01857
YNOV214	DDC2oe	YOR066W	MSA1	0.98946	0.036	1.00802	0.012	-0.02064	0.036	1e-05	-0.02064		YNOV214	DDC2oe	YHR163W	SOL3	0.98809	0.025	1.00558	0.004	-0.01815	0.025	0	-0.01815		YNOV214	DDC2oe	YKL033W-A	YKL033W-A	1.06513	0.005	1.08366	0.011	-0.01855	0.005	1e-05	-0.01855
YNOV214	DDC2oe	YOL043C	NTG2	0.79929	0.097	0.8267	0.028	-0.02063	0.097	0.00049	-0.02063		YNOV214	DDC2oe	YMR173W-A	YMR173W-A	0.97826	0.029	0.99218	0.037	-0.01814	0.029	1e-05	-0.01814		YNOV214	DDC2oe	YML062C	MFT1	0.98744	0.015	1.00388	0.004	-0.01854	0.015	8e-05	-0.01854
YNOV214	DDC2oe	YJL175W	YJL175W	0.24638	0.042	0.26646	0.016	-0.02061	0.042	0.00131	-0.02061		YNOV214	DDC2oe	YJL191W	RPS14B	1.07822	0.015	1.09552	0.007	-0.01813	0.015	0	-0.01813		YNOV214	DDC2oe	YDR143C	SAN1	1.0029	0.016	1.02767	0.037	-0.01851	0.016	8e-05	-0.01851
YNOV214	DDC2oe	YDR286C	YDR286C	0.84069	0.065	0.86368	0.019	-0.02059	0.065	0.00013	-0.02059		YNOV214	DDC2oe	YER097W	YER097W	1.01841	0.019	1.04241	0.01	-0.01812	0.019	0	-0.01812		YNOV214	DDC2oe	YGR026W	YGR026W	1.08801	0.084	1.11261	0.065	-0.0185	0.084	0.00012	-0.0185
YNOV214	DDC2oe	YJR005W	APL1	1.05154	0.039	1.06902	0.043	-0.02055	0.039	1e-05	-0.02055		YNOV214	DDC2oe	YML097C	VPS9	0.81063	0.082	0.82508	0.102	-0.0181	0.082	0.00028	-0.0181		YNOV214	DDC2oe	YJL057C	IKS1	1.06824	0.027	1.0861	0.011	-0.01849	0.027	0	-0.01849
YNOV214	DDC2oe	YBL016W	FUS3	1.04638	0.048	1.06222	0.043	-0.02054	0.048	3e-05	-0.02054		YNOV214	DDC2oe	YBR052C	RFS1	1.04912	0.005	1.06491	0.018	-0.01806	0.005	1e-05	-0.01806		YNOV214	DDC2oe	YFL020C	PAU5	0.94034	0.021	0.95875	0.013	-0.01849	0.021	0	-0.01849
YNOV214	DDC2oe	YBR285W	YBR285W	1.01487	0.028	1.02379	0.047	-0.02053	0.028	1e-05	-0.02053		YNOV214	DDC2oe	YDL157C	YDL157C	0.9666	0.013	0.98371	0.03	-0.01806	0.013	0	-0.01806		YNOV214	DDC2oe	YDR358W	GGA1	1.04386	0.041	1.05913	0.042	-0.01849	0.041	2e-05	-0.01849
YNOV214	DDC2oe	YAR044W	YAR044W	0.96978	0.051	0.95449	0.131	-0.02048	0.051	4e-05	-0.02048		YNOV214	DDC2oe	YOL092W	YPQ1	1.01574	0.01	1.0466	0.047	-0.01805	0.01	3e-05	-0.01805		YNOV214	DDC2oe	YPR149W	NCE102	0.95979	0.047	0.97396	0.019	-0.01847	0.047	3e-05	-0.01847
YNOV214	DDC2oe	YDR281C	PHM6	0.92408	0.049	0.94373	0.014	-0.02047	0.049	4e-05	-0.02047		YNOV214	DDC2oe	YDR215C	YDR215C	1.0635	0.025	1.0735	0.037	-0.01804	0.025	0	-0.01804		YNOV214	DDC2oe	YKR045C	YKR045C	0.972	0.059	1.00862	0.1	-0.01843	0.059	6e-05	-0.01843
YNOV214	DDC2oe	YIL036W	CST6	0.57802	0.007	0.60226	0.047	-0.02044	0.007	5e-05	-0.02044		YNOV214	DDC2oe	YLL042C	ATG10	0.98416	0.015	0.99665	0.021	-0.01801	0.015	8e-05	-0.01801		YNOV214	DDC2oe	YLR444C	YLR444C	1.05732	0.066	1.06922	0.01	-0.01842	0.066	7e-05	-0.01842
YNOV214	DDC2oe	YBR134W	YBR134W	1.03588	0.058	1.05669	0.018	-0.0204	0.058	5e-05	-0.0204		YNOV214	DDC2oe	YJR061W	YJR061W	1.02636	0.013	1.05769	0.047	-0.01799	0.013	5e-05	-0.01799		YNOV214	DDC2oe	YMR251W	GTO3	0.92626	0.044	0.94189	0.029	-0.01838	0.044	3e-05	-0.01838
YNOV214	DDC2oe	YDL238C	GUD1	1.08236	0.079	1.10316	0.014	-0.02037	0.079	0.00011	-0.02037		YNOV214	DDC2oe	YLR413W	YLR413W	0.95807	0.102	0.99527	0.11	-0.01795	0.102	0.00033	-0.01795		YNOV214	DDC2oe	YNL157W	IGO1	1.04144	0.019	1.05911	0.016	-0.01836	0.019	0	-0.01836
YNOV214	DDC2oe	YKR067W	GPT2	1.0615	0.048	1.07393	0.041	-0.02037	0.048	3e-05	-0.02037		YNOV214	DDC2oe	YOL084W	PHM7	1.00554	0.018	1.02422	0.014	-0.01791	0.018	0	-0.01791		YNOV214	DDC2oe	YOL064C	MET22	0.79101	0.047	0.80341	0.043	-0.0183	0.047	6e-05	-0.0183
YNOV214	DDC2oe	YJL212C	OPT1	0.97666	0.014	0.99386	0.008	-0.02033	0.014	0	-0.02033		YNOV214	DDC2oe	YIL168W	YIL168W	1.02187	0.062	1.03788	0.033	-0.01783	0.062	6e-05	-0.01783		YNOV214	DDC2oe	YMR010W	YMR010W	1.0265	0.057	1.03894	0.03	-0.01825	0.057	5e-05	-0.01825
YNOV214	DDC2oe	YMR238W	DFG5	1.00646	0.053	1.01279	0.055	-0.02027	0.053	4e-05	-0.02027		YNOV214	DDC2oe	YOR202W	HIS3	0.98942	0.106	0.99984	0.099	-0.01781	0.106	0	-0.01781		YNOV214	DDC2oe	YAR028W	YAR028W	1.00544	0.025	1.02108	0.019	-0.01821	0.025	0	-0.01821
YNOV214	DDC2oe	YGL005C	COG7	0.96789	0.111	0.97153	0.1	-0.02026	0.11	0.00041	-0.02026		YNOV214	DDC2oe	YFR032C	RRT5	1.01223	0.006	1.03188	0.014	-0.0178	0.006	0	-0.0178		YNOV214	DDC2oe	YMR154C	RIM13	0.6688	0.037	0.68352	0.037	-0.01817	0.037	5e-05	-0.01817
YNOV214	DDC2oe	YLR292C	SEC72	1.05758	0.024	1.07491	0.021	-0.02024	0.024	0	-0.02024		YNOV214	DDC2oe	YGL151W	NUT1	0.88742	0.014	0.90376	0.005	-0.0178	0.014	0	-0.0178		YNOV214	DDC2oe	YBL013W	FMT1	1.01388	0.026	1.0298	0.003	-0.01817	0.026	0	-0.01817
YNOV214	DDC2oe	YGR275W	RTT102	0.96366	0.088	0.98409	0.097	-0.0202	0.088	0.00021	-0.0202		YNOV214	DDC2oe	YGL250W	RMR1	0.97903	0.015	0.99447	0.025	-0.01779	0.015	0	-0.01779		YNOV214	DDC2oe	YNL068C	FKH2	1.01726	0.02	1.02623	0.036	-0.01816	0.02	0	-0.01816
YNOV214	DDC2oe	YNL042W	BOP3	1.03927	0.018	1.05578	0.016	-0.02019	0.018	0	-0.02019		YNOV214	DDC2oe	YLR209C	PNP1	0.96051	0.015	0.97911	0.011	-0.01779	0.015	0	-0.01779		YNOV214	DDC2oe	YDR269C	YDR269C	0.97539	0.023	0.99433	0.009	-0.0181	0.023	0	-0.0181
YNOV214	DDC2oe	YAL031C	GIP4	1.00126	0.004	1.02748	0.024	-0.02019	0.004	0	-0.02019		YNOV214	DDC2oe	YJL078C	PRY3	1.00007	0.134	1.00406	0.093	-0.01775	0.134	0.00065	-0.01775		YNOV214	DDC2oe	YER067W	RGI1	1.0361	0.058	1.04436	0.038	-0.01808	0.058	5e-05	-0.01808
YNOV214	DDC2oe	YDR144C	MKC7	0.9979	0.018	1.01492	0.009	-0.02016	0.018	0	-0.02016		YNOV214	DDC2oe	YML055W	SPC2	1.08015	0.019	1.09594	0.005	-0.01775	0.019	0	-0.01775		YNOV214	DDC2oe	YDR112W	YDR112W	0.96388	0.008	0.98024	0.024	-0.01806	0.008	2e-05	-0.01806
YNOV214	DDC2oe	YLR326W	YLR326W	1.01858	0.029	1.03658	0.006	-0.02015	0.029	1e-05	-0.02015		YNOV214	DDC2oe	YDL174C	DLD1	1.03576	0.081	1.05426	0.044	-0.01773	0.081	0.00013	-0.01773		YNOV214	DDC2oe	YBR169C	SSE2	1.00766	0.047	1.02657	0.004	-0.01805	0.047	3e-05	-0.01805
YNOV214	DDC2oe	YDR459C	PFA5	0.99111	0.031	1.01224	0.02	-0.02013	0.031	1e-05	-0.02013		YNOV214	DDC2oe	YGR130C	YGR130C	1.01364	0.008	1.04032	0.036	-0.01772	0.008	2e-05	-0.01772		YNOV214	DDC2oe	YDL227C	HO	0.94513	0.004	0.96315	0.002	-0.01803	0.004	1e-05	-0.01803
YNOV214	DDC2oe	YJL124C	LSM1	0.92631	0.035	0.94086	0.024	-0.02009	0.035	2e-05	-0.02009		YNOV214	DDC2oe	YIR001C	SGN1	1.01571	0.031	1.03273	0.005	-0.01771	0.031	0.00032	-0.01771		YNOV214	DDC2oe	YOL087C	DUF1	0.99975	0.015	1.01078	0.041	-0.01799	0.015	0	-0.01799
YNOV214	DDC2oe	YKL051W	SFK1	0.97311	0.023	0.98713	0.024	-0.02006	0.023	0.00019	-0.02006		YNOV214	DDC2oe	YOR315W	SFG1	0.94358	0.041	0.97285	0.053	-0.01769	0.041	0.00064	-0.01769		YNOV214	DDC2oe	YJR119C	JHD2	1.04442	0.068	1.06205	0.022	-0.01797	0.068	8e-05	-0.01797
YNOV214	DDC2oe	YOR301W	RAX1	1.00931	0.004	1.02217	0.034	-0.01996	0.004	0	-0.01996		YNOV214	DDC2oe	YMR265C	YMR265C	1.06875	0.004	1.08533	0.01	-0.01768	0.004	0	-0.01768		YNOV214	DDC2oe	YKL084W	HOT13	0.96498	0.011	0.98573	0.026	-0.01793	0.011	5e-05	-0.01793
YNOV214	DDC2oe	YOR202W	HIS3	0.98491	0.14	0.99502	0.098	-0.01995	0.14	0	-0.01995		YNOV214	DDC2oe	YGL243W	TAD1	1.05471	0.019	1.07294	0.022	-0.01766	0.019	0	-0.01766		YNOV214	DDC2oe	YDL104C	QRI7	0.9967	0.02	1.01014	0.023	-0.01789	0.02	0	-0.01789
YNOV214	DDC2oe	YPL105C	SYH1	1.04465	0.019	1.06052	0.033	-0.0199	0.019	0	-0.0199		YNOV214	DDC2oe	YDR262W	YDR262W	1.00477	0.035	1.01432	0.035	-0.01766	0.035	1e-05	-0.01766		YNOV214	DDC2oe	YIR036C	IRC24	1.01684	0.053	1.03395	0.005	-0.01783	0.053	4e-05	-0.01783
YNOV214	DDC2oe	YOR216C	RUD3	0.93439	0.037	0.94818	0.033	-0.01989	0.037	2e-05	-0.01989		YNOV214	DDC2oe	YDR029W	YDR029W	1.02662	0.002	1.04338	0.017	-0.01763	0.002	0	-0.01763		YNOV214	DDC2oe	YHR095W	YHR095W	1.00593	0.014	1.02505	0.007	-0.01783	0.014	0	-0.01783
YNOV214	DDC2oe	YGR010W	NMA2	1.08395	0.004	1.09945	0.023	-0.01989	0.004	0	-0.01989		YNOV214	DDC2oe	YHR111W	UBA4	0.78527	0.07	0.79521	0.038	-0.01763	0.07	0.00019	-0.01763		YNOV214	DDC2oe	YKL006W	RPL14A	0.67517	0.031	0.68918	0.025	-0.01779	0.031	3e-05	-0.01779
YNOV214	DDC2oe	YOL070C	NBA1	1.07289	0.024	1.08705	0.016	-0.01988	0.024	0.00016	-0.01988		YNOV214	DDC2oe	YNR056C	BIO5	0.99826	0.061	1.012	0.029	-0.0176	0.061	6e-05	-0.0176		YNOV214	DDC2oe	YOL107W	YOL107W	1.05391	0.008	1.07045	0.013	-0.01777	0.008	2e-05	-0.01777
YNOV214	DDC2oe	YJL158C	CIS3	1.02563	0.045	1.02838	0.083	-0.01987	0.045	2e-05	-0.01987		YNOV214	DDC2oe	YMR053C	STB2	1.03409	0.043	1.04107	0.056	-0.01755	0.043	2e-05	-0.01755		YNOV214	DDC2oe	YDR229W	IVY1	1.00817	0.073	1.03014	0.044	-0.01777	0.073	0.00011	-0.01777
YNOV214	DDC2oe	YLL025W	PAU17	0.95996	0.09	0.95363	0.19	-0.01986	0.09	0.00023	-0.01986		YNOV214	DDC2oe	YGL138C	YGL138C	0.9797	0.023	0.99134	0.027	-0.01754	0.023	0	-0.01754		YNOV214	DDC2oe	YPR167C	MET16	0.9675	0.022	0.98489	0.002	-0.01776	0.022	0	-0.01776
YNOV214	DDC2oe	YPL025C	YPL025C	1.04375	0.027	1.06683	0.008	-0.01984	0.027	0.00022	-0.01984		YNOV214	DDC2oe	YJR082C	EAF6	0.96928	0.056	0.98818	0.01	-0.01752	0.056	5e-05	-0.01752		YNOV214	DDC2oe	YHR044C	DOG1	0.99977	0.115	1.02323	0.068	-0.01775	0.115	0.00041	-0.01775
YNOV214	DDC2oe	YDR354W	TRP4	1.01787	0.021	1.04133	0.014	-0.01973	0.021	0	-0.01973		YNOV214	DDC2oe	YDR071C	PAA1	0.89461	0.077	0.89513	0.069	-0.01752	0.077	0.00017	-0.01752		YNOV214	DDC2oe	YAL053W	FLC2	1.00303	0.005	1.02049	0.01	-0.01775	0.005	0	-0.01775
YNOV214	DDC2oe	YHR206W	SKN7	0.87457	0.047	0.89248	0.012	-0.01972	0.047	4e-05	-0.01972		YNOV214	DDC2oe	YMR263W	SAP30	0.89594	0.008	0.91723	0.014	-0.0175	0.008	0	-0.0175		YNOV214	DDC2oe	YIR037W	HYR1	0.91961	0.034	0.93615	0.006	-0.01772	0.034	1e-05	-0.01772
YNOV214	DDC2oe	YFL034C-A	RPL22B	0.98503	0.024	0.99606	0.016	-0.01969	0.024	0.00019	-0.01969		YNOV214	DDC2oe	YOR047C	STD1	1.07425	0.038	1.09396	0.018	-0.0175	0.038	1e-05	-0.0175		YNOV214	DDC2oe	YJL211C	YJL211C	0.86582	0.044	0.87538	0.027	-0.01772	0.044	4e-05	-0.01772
YNOV214	DDC2oe	YDL037C	BSC1	0.97052	0.088	0.97759	0.061	-0.01968	0.087	0.0002	-0.01968		YNOV214	DDC2oe	YKL051W	SFK1	1.00345	0.036	1.0156	0.047	-0.01747	0.036	1e-05	-0.01747		YNOV214	DDC2oe	YMR265C	YMR265C	1.08904	0.02	1.10547	0.027	-0.01767	0.02	0	-0.01767
YNOV214	DDC2oe	YJR011C	YJR011C	0.9887	0.002	0.99886	0.038	-0.01967	0.002	0	-0.01967		YNOV214	DDC2oe	YNL136W	EAF7	0.87243	0.062	0.87845	0.095	-0.01746	0.062	0.00168	-0.01746		YNOV214	DDC2oe	YLR392C	ART10	1.01834	0.037	1.04448	0.044	-0.01759	0.037	0.00045	-0.01759
YNOV214	DDC2oe	YGL124C	MON1	0.93954	0.038	0.96224	0.053	-0.01967	0.038	2e-05	-0.01967		YNOV214	DDC2oe	YDR465C	RMT2	1.08878	0.031	1.10241	0.01	-0.01743	0.031	1e-05	-0.01743		YNOV214	DDC2oe	YGR061C	ADE6	0.99764	0.009	1.01106	0.019	-0.01758	0.009	2e-05	-0.01758
YNOV214	DDC2oe	YGL050W	TYW3	1.02866	0.049	1.05144	0.026	-0.01966	0.049	3e-05	-0.01966		YNOV214	DDC2oe	YDL230W	PTP1	1.04597	0.036	1.06761	0.037	-0.01743	0.036	1e-05	-0.01743		YNOV214	DDC2oe	YKL101W	HSL1	1.08206	0.022	1.09885	0.025	-0.01757	0.022	0	-0.01757
YNOV214	DDC2oe	YKL191W	DPH2	0.99419	0.077	1.01256	0.007	-0.01966	0.076	0.00013	-0.01966		YNOV214	DDC2oe	YBR228W	SLX1	1.04994	0.026	1.06723	0.037	-0.01738	0.026	0	-0.01738		YNOV214	DDC2oe	YOR247W	SRL1	1.03066	0.037	1.0461	0.024	-0.01755	0.037	1e-05	-0.01755
YNOV214	DDC2oe	YFR034C	PHO4	0.99457	0.02	1.01701	0.015	-0.01965	0.02	0	-0.01965		YNOV214	DDC2oe	YMR192W	GYL1	1.02677	0.119	1.04281	0.037	-0.01736	0.118	0.00042	-0.01736		YNOV214	DDC2oe	YML071C	COG8	0.9698	0.016	0.9859	0.011	-0.01753	0.016	0	-0.01753
YNOV214	DDC2oe	YHR078W	YHR078W	1.09256	0.012	1.11276	0.005	-0.01963	0.012	0	-0.01963		YNOV214	DDC2oe	YFR054C	YFR054C	1.03734	0.005	1.04859	0.024	-0.01735	0.005	1e-05	-0.01735		YNOV214	DDC2oe	YNL087W	TCB2	1.0293	0.011	1.04318	0.03	-0.01747	0.011	0	-0.01747
YNOV214	DDC2oe	YKL053W	YKL053W	0.96691	0.044	0.97865	0.036	-0.01962	0.044	3e-05	-0.01962		YNOV214	DDC2oe	YKL197C	PEX1	0.95686	0.047	0.97405	0.006	-0.01734	0.047	3e-05	-0.01734		YNOV214	DDC2oe	YCL074W	YCL074W	1.00464	0.019	1.01511	0.026	-0.01747	0.019	0	-0.01747
YNOV214	DDC2oe	YGL149W	YGL149W	0.52517	0.025	0.5422	0.03	-0.01961	0.025	0.00074	-0.01961		YNOV214	DDC2oe	YGL158W	RCK1	1.01892	0.019	1.03785	0.005	-0.01733	0.019	0	-0.01733		YNOV214	DDC2oe	YCL009C	ILV6	1.05034	0.028	1.06458	0.006	-0.01738	0.028	0	-0.01738
YNOV214	DDC2oe	YLR073C	RFU1	1.00013	0.036	1.02014	0.004	-0.01961	0.036	1e-05	-0.01961		YNOV214	DDC2oe	YGL202W	ARO8	0.98382	0.027	1.00132	0.015	-0.01733	0.027	1e-05	-0.01733		YNOV214	DDC2oe	YLR258W	GSY2	0.97895	0.016	0.99668	0.008	-0.01736	0.016	0	-0.01736
YNOV214	DDC2oe	YPL247C	YPL247C	1.04174	0.015	1.05727	0.028	-0.0196	0.015	7e-05	-0.0196		YNOV214	DDC2oe	YPR195C	YPR195C	0.98656	0.029	1.00891	0.037	-0.0173	0.029	1e-05	-0.0173		YNOV214	DDC2oe	YHR016C	YSC84	1.01481	0.009	1.03384	0.009	-0.01736	0.009	0	-0.01736
YNOV214	DDC2oe	YFR047C	BNA6	0.981	0.027	0.9999	0.026	-0.01959	0.027	1e-05	-0.01959		YNOV214	DDC2oe	YBR144C	YBR144C	0.99467	0.022	1.00648	0.024	-0.0173	0.022	0	-0.0173		YNOV214	DDC2oe	YOR309C	YOR309C	0.90317	0.023	0.92396	0.042	-0.01728	0.023	0	-0.01728
YNOV214	DDC2oe	YCL055W	KAR4	1.00843	0.019	1.03503	0.021	-0.01955	0.019	0.00011	-0.01955		YNOV214	DDC2oe	YJL120W	YJL120W	0.68525	0.062	0.68739	0.1	-0.01727	0.062	0.0002	-0.01727		YNOV214	DDC2oe	YJL198W	PHO90	0.92215	0.096	0.95564	0.092	-0.01725	0.096	0.00031	-0.01725
YNOV214	DDC2oe	YGR100W	MDR1	0.94971	0.026	0.96969	0.002	-0.01954	0.026	1e-05	-0.01954		YNOV214	DDC2oe	YIL123W	SIM1	1.00707	0.021	1.02849	0.011	-0.01726	0.021	0	-0.01726		YNOV214	DDC2oe	YDR504C	SPG3	0.97138	0.039	0.98946	0.009	-0.01725	0.039	2e-05	-0.01725
YNOV214	DDC2oe	YJL083W	TAX4	0.97141	0.032	0.97551	0.074	-0.01953	0.031	1e-05	-0.01953		YNOV214	DDC2oe	YJL066C	MPM1	0.97218	0.006	0.99442	0.012	-0.01724	0.006	1e-05	-0.01724		YNOV214	DDC2oe	YPL207W	TYW1	0.98747	0.033	1.00269	0.003	-0.01724	0.033	1e-05	-0.01724
YNOV214	DDC2oe	YHR110W	ERP5	1.01769	0.031	1.03776	0.026	-0.0195	0.031	1e-05	-0.0195		YNOV214	DDC2oe	YOR079C	ATX2	0.95443	0.017	0.97429	0.019	-0.01724	0.017	0	-0.01724		YNOV214	DDC2oe	YGR255C	COQ6	0.98837	0.015	1.01019	0.049	-0.01722	0.015	8e-05	-0.01722
YNOV214	DDC2oe	YNR030W	ALG12	1.08564	0.007	1.09918	0.015	-0.01947	0.007	1e-05	-0.01947		YNOV214	DDC2oe	YGR045C	YGR045C	0.99223	0.028	1.01383	0.023	-0.01723	0.028	1e-05	-0.01723		YNOV214	DDC2oe	YPR059C	YPR059C	1.02816	0.023	1.04383	0.007	-0.01719	0.023	0	-0.01719
YNOV214	DDC2oe	YDR406W	PDR15	0.96407	0.085	0.9902	0.033	-0.01944	0.085	0.00019	-0.01944		YNOV214	DDC2oe	YLR173W	YLR173W	1.01549	0.053	1.04121	0.029	-0.0172	0.053	4e-05	-0.0172		YNOV214	DDC2oe	YKL072W	STB6	0.94589	0.014	0.97071	0.033	-0.01718	0.014	8e-05	-0.01718
YNOV214	DDC2oe	YOR377W	ATF1	1.02599	0.03	1.0455	0.011	-0.01943	0.03	1e-05	-0.01943		YNOV214	DDC2oe	YML052W	SUR7	1.01785	0.005	1.02871	0.052	-0.01719	0.005	0	-0.01719		YNOV214	DDC2oe	YBR164C	ARL1	0.85795	0.004	0.87601	0.017	-0.01717	0.004	1e-05	-0.01717
YNOV214	DDC2oe	YNR018W	RCF2	0.94113	0.067	0.97127	0.044	-0.01942	0.067	0.0001	-0.01942		YNOV214	DDC2oe	YMR322C	SNO4	0.95927	0.102	0.96777	0.017	-0.01717	0.102	0.00033	-0.01717		YNOV214	DDC2oe	YIL093C	RSM25	1.01068	0.007	1.02955	0.02	-0.01716	0.007	2e-05	-0.01716
YNOV214	DDC2oe	YDR146C	SWI5	1.03734	0.02	1.05197	0.007	-0.0194	0.02	0	-0.0194		YNOV214	DDC2oe	YPL229W	YPL229W	0.98139	0.028	0.99236	0.023	-0.01715	0.028	1e-05	-0.01715		YNOV214	DDC2oe	YGL039W	YGL039W	0.96562	0.019	0.98819	0.011	-0.01716	0.019	0.00013	-0.01716
YNOV214	DDC2oe	YGR087C	PDC6	1.0173	0.018	1.04005	0.014	-0.01938	0.018	0	-0.01938		YNOV214	DDC2oe	YLR443W	ECM7	0.99703	0.119	1.00364	0.098	-0.01714	0.118	0.00046	-0.01714		YNOV214	DDC2oe	YBR276C	PPS1	1.00518	0.024	1.02031	0.014	-0.01715	0.024	0	-0.01715
YNOV214	DDC2oe	YGR045C	YGR045C	0.99163	0.023	1.00981	0.011	-0.01937	0.023	0	-0.01937		YNOV214	DDC2oe	YKR039W	GAP1	1.05158	0.02	1.07046	0.011	-0.0171	0.02	0	-0.0171		YNOV214	DDC2oe	YHR182W	YHR182W	1.09082	0.054	1.10176	0.049	-0.01712	0.054	3e-05	-0.01712
YNOV214	DDC2oe	YIL086C	YIL086C	0.96734	0.038	0.98597	0.003	-0.01935	0.038	2e-05	-0.01935		YNOV214	DDC2oe	YPR167C	MET16	0.98449	0.026	0.99858	0.025	-0.01709	0.026	1e-05	-0.01709		YNOV214	DDC2oe	YBR150C	TBS1	0.92349	0.028	0.93878	0.011	-0.01712	0.028	1e-05	-0.01712
YNOV214	DDC2oe	YOR113W	AZF1	0.96449	0.006	0.98187	0.067	-0.01934	0.006	0	-0.01934		YNOV214	DDC2oe	YDR514C	YDR514C	0.82333	0.266	0.78636	0.243	-0.01706	0.265	0.00845	-0.01706		YNOV214	DDC2oe	YLR233C	EST1	0.98933	0.069	1.01718	0.046	-0.01707	0.069	9e-05	-0.01707
YNOV214	DDC2oe	YPR040W	TIP41	1.08685	0.045	1.1003	0.052	-0.0193	0.045	2e-05	-0.0193		YNOV214	DDC2oe	YOL001W	PHO80	0.74099	0.026	0.75699	0.046	-0.01706	0.026	1e-05	-0.01706		YNOV214	DDC2oe	YFL012W	YFL012W	1.02463	0.023	1.03651	0.057	-0.01693	0.023	0	-0.01693
YNOV214	DDC2oe	YGL104C	VPS73	0.9768	0.032	0.99994	0.008	-0.01927	0.031	1e-05	-0.01927		YNOV214	DDC2oe	YOR118W	RTC5	0.95191	0.022	0.96964	0.015	-0.01702	0.022	0	-0.01702		YNOV214	DDC2oe	YDL175C	AIR2	0.94596	0.014	0.96563	0.017	-0.01692	0.014	0	-0.01692
YNOV214	DDC2oe	YKR061W	KTR2	1.00547	0.115	1.02688	0.047	-0.01927	0.115	0.00041	-0.01927		YNOV214	DDC2oe	YBR161W	CSH1	1.05233	0.004	1.06992	0	-0.01698	0.004	0	-0.01698		YNOV214	DDC2oe	YAR014C	BUD14	0.98176	0.018	0.99667	0.01	-0.01692	0.018	0	-0.01692
YNOV214	DDC2oe	YML116W	ATR1	1.03638	0.038	1.0563	0.008	-0.01927	0.037	1e-05	-0.01927		YNOV214	DDC2oe	YDR205W	MSC2	0.9941	0.038	1.01804	0.038	-0.01697	0.038	2e-05	-0.01697		YNOV214	DDC2oe	YHL027W	RIM101	0.75012	0.02	0.76682	0.016	-0.01688	0.02	1e-05	-0.01688
YNOV214	DDC2oe	YPL214C	THI6	0.96838	0.055	0.98662	0.013	-0.01918	0.055	5e-05	-0.01918		YNOV214	DDC2oe	YLR102C	APC9	1.02384	0.017	1.0293	0.069	-0.01697	0.017	0	-0.01697		YNOV214	DDC2oe	YCR060W	TAH1	0.92075	0.019	0.93211	0.034	-0.0168	0.019	0.00014	-0.0168
YNOV214	DDC2oe	YJL066C	MPM1	0.97656	0.065	0.98914	0.02	-0.01918	0.065	8e-05	-0.01918		YNOV214	DDC2oe	YGL234W	ADE5	1.00041	0.007	1.0171	0.011	-0.01693	0.007	0	-0.01693		YNOV214	DDC2oe	YPL170W	DAP1	1.02092	0.008	1.04341	0.044	-0.01677	0.008	2e-05	-0.01677
YNOV214	DDC2oe	YIL027C	EMC5	0.94756	0.094	0.96864	0.044	-0.01916	0.094	0.00027	-0.01916		YNOV214	DDC2oe	YPL115C	BEM3	1.0173	0.025	1.03061	0.019	-0.0169	0.025	0	-0.0169		YNOV214	DDC2oe	YDR262W	YDR262W	1.01366	0.024	1.02906	0.022	-0.01677	0.024	0	-0.01677
YNOV214	DDC2oe	YIL044C	AGE2	0.93186	0.022	0.95227	0.01	-0.01913	0.022	0	-0.01913		YNOV214	DDC2oe	YJL152W	YJL152W	1.01829	0.026	1.03232	0.027	-0.01688	0.026	0	-0.01688		YNOV214	DDC2oe	YLR332W	MID2	0.99758	0.132	0.99548	0.067	-0.01669	0.132	0.00063	-0.01669
YNOV214	DDC2oe	YPR117W	YPR117W	0.99621	0.014	1.01219	0.003	-0.0191	0.014	0	-0.0191		YNOV214	DDC2oe	YLL016W	SDC25	1.03391	0.012	1.05357	0.011	-0.01687	0.012	0	-0.01687		YNOV214	DDC2oe	YNR032C-A	HUB1	1.03463	0.014	1.05466	0.022	-0.01668	0.014	6e-05	-0.01668
YNOV214	DDC2oe	YBR078W	ECM33	1.18645	0.018	1.20917	0.044	-0.01899	0.018	8e-05	-0.01899		YNOV214	DDC2oe	YNL027W	CRZ1	0.90628	0.061	0.92259	0.008	-0.01677	0.061	8e-05	-0.01677		YNOV214	DDC2oe	YOL053W	AIM39	1.09284	0.011	1.10932	0.001	-0.01667	0.011	0	-0.01667
YNOV214	DDC2oe	YLR312C	YLR312C	0.93162	0.054	0.95016	0.002	-0.01896	0.054	5e-05	-0.01896		YNOV214	DDC2oe	YOL048C	RRT8	0.99704	0.047	1.0192	0.035	-0.01674	0.047	3e-05	-0.01674		YNOV214	DDC2oe	YMR183C	SSO2	0.98306	0.033	0.98795	0.04	-0.01665	0.033	1e-05	-0.01665
YNOV214	DDC2oe	YDR009W	GAL3	0.92067	0.055	0.93211	0.047	-0.01894	0.055	6e-05	-0.01894		YNOV214	DDC2oe	YPL035C	YPL035C	1.00054	0.003	1.0178	0.021	-0.01671	0.003	0	-0.01671		YNOV214	DDC2oe	YGR084C	MRP13	1.04035	0.033	1.05731	0.021	-0.01664	0.033	1e-05	-0.01664
YNOV214	DDC2oe	YNL098C	RAS2	1.01841	0.025	1.02566	0.038	-0.01892	0.025	0	-0.01892		YNOV214	DDC2oe	YMR283C	RIT1	1.02193	0.018	1.03863	0.032	-0.01671	0.017	0	-0.01671		YNOV214	DDC2oe	YGR164W	YGR164W	1.03875	0.044	1.05885	0.006	-0.01662	0.044	2e-05	-0.01662
YNOV214	DDC2oe	YKL029C	MAE1	1.00338	0.021	1.01665	0.036	-0.01892	0.021	0	-0.01892		YNOV214	DDC2oe	YNR074C	AIF1	0.97201	0.03	0.98583	0.005	-0.0167	0.03	1e-05	-0.0167		YNOV214	DDC2oe	YPL019C	VTC3	1.04411	0.058	1.06443	0.026	-0.01656	0.058	5e-05	-0.01656
YNOV214	DDC2oe	YGR109C	CLB6	1.03154	0.01	1.0476	0.007	-0.01891	0.01	3e-05	-0.01891		YNOV214	DDC2oe	YLR218C	COA4	0.64066	0.018	0.6557	0.045	-0.0167	0.018	0.00026	-0.0167		YNOV214	DDC2oe	YKL023W	YKL023W	1.00881	0.026	1.02858	0.019	-0.01653	0.026	0	-0.01653
YNOV214	DDC2oe	YHR171W	ATG7	0.94535	0.047	0.96168	0.027	-0.0189	0.047	3e-05	-0.0189		YNOV214	DDC2oe	YNL129W	NRK1	1.04992	0.101	1.05055	0.112	-0.01669	0.101	0.00025	-0.01669		YNOV214	DDC2oe	YKL107W	YKL107W	1.01954	0.099	1.03133	0.025	-0.01653	0.099	0.00025	-0.01653
YNOV214	DDC2oe	YFR024C	YFR024C	1.00592	0.033	1.02328	0.008	-0.01886	0.033	0.00036	-0.01886		YNOV214	DDC2oe	YGL024W	YGL024W	0.19652	0.018	0.21805	0.022	-0.01668	0.018	0.00277	-0.01668		YNOV214	DDC2oe	YLR438W	CAR2	1.02885	0.027	1.04298	0.003	-0.01651	0.027	1e-05	-0.01651
YNOV214	DDC2oe	YBL047C	EDE1	1.0911	0.108	1.12505	0.088	-0.01878	0.108	0.00026	-0.01878		YNOV214	DDC2oe	YOR306C	MCH5	0.97559	0.062	0.98957	0.058	-0.01668	0.062	7e-05	-0.01668		YNOV214	DDC2oe	YOR371C	GPB1	1.00509	0.024	1.03276	0.05	-0.01651	0.024	0.00019	-0.01651
YNOV214	DDC2oe	YPL207W	TYW1	0.9876	0.02	0.99737	0.045	-0.01875	0.02	0	-0.01875		YNOV214	DDC2oe	YIL088C	AVT7	0.99821	0.001	1.02131	0.023	-0.01667	0.001	0	-0.01667		YNOV214	DDC2oe	YLR454W	FMP27	1.0072	0.055	1.02883	0.059	-0.0165	0.055	4e-05	-0.0165
YNOV214	DDC2oe	YLR280C	YLR280C	1.03413	0.064	1.04467	0.056	-0.01874	0.063	6e-05	-0.01874		YNOV214	DDC2oe	YHR030C	SLT2	0.94438	0.035	0.96105	0.032	-0.01665	0.035	1e-05	-0.01665		YNOV214	DDC2oe	YPL068C	YPL068C	1.07778	0.033	1.09028	0.024	-0.01647	0.033	1e-05	-0.01647
YNOV214	DDC2oe	YHL035C	VMR1	1.00119	0.041	1.02126	0.012	-0.01873	0.041	2e-05	-0.01873		YNOV214	DDC2oe	YDR042C	YDR042C	1.04866	0.058	1.07095	0.045	-0.01662	0.058	5e-05	-0.01662		YNOV214	DDC2oe	YKL061W	BLI1	0.97664	0.047	0.98425	0.051	-0.01647	0.047	3e-05	-0.01647
YNOV214	DDC2oe	YNR019W	ARE2	1.01805	0.01	1.03271	0.02	-0.01871	0.01	0	-0.01871		YNOV214	DDC2oe	YDR329C	PEX3	1.06424	0.01	1.07468	0.018	-0.01657	0.01	3e-05	-0.01657		YNOV214	DDC2oe	YIL146C	ATG32	1.00762	0.029	1.02792	0.028	-0.01646	0.029	1e-05	-0.01646
YNOV214	DDC2oe	YCR105W	ADH7	1.18195	0.042	1.20712	0.035	-0.01864	0.042	1e-05	-0.01864		YNOV214	DDC2oe	YHR016C	YSC84	1.04457	0.004	1.06335	0.005	-0.01654	0.004	0	-0.01654		YNOV214	DDC2oe	YCR034W	FEN1	0.96389	0.167	0.98068	0.073	-0.01645	0.167	0.00139	-0.01645
YNOV214	DDC2oe	YCR008W	SAT4	0.94684	0.062	0.96502	0.004	-0.0186	0.062	8e-05	-0.0186		YNOV214	DDC2oe	YFR048W	RMD8	0.98922	0.024	0.99249	0.042	-0.01651	0.024	0	-0.01651		YNOV214	DDC2oe	YOR228C	YOR228C	1.03975	0.047	1.05575	0.002	-0.01645	0.047	3e-05	-0.01645
YNOV214	DDC2oe	YJR015W	YJR015W	0.99297	0.14	1.0175	0.058	-0.01856	0.139	0.00076	-0.01856		YNOV214	DDC2oe	YPL183C	RTT10	1.00364	0.048	1.01455	0.027	-0.01648	0.048	3e-05	-0.01648		YNOV214	DDC2oe	YJL004C	SYS1	0.85306	0.057	0.88836	0.058	-0.01642	0.057	8e-05	-0.01642
YNOV214	DDC2oe	YBR119W	MUD1	0.9145	0.042	0.93926	0.045	-0.01848	0.042	3e-05	-0.01848		YNOV214	DDC2oe	YNR075W	COS10	1.00373	0.021	1.01238	0.036	-0.01647	0.021	0	-0.01647		YNOV214	DDC2oe	YLR023C	IZH3	1.06817	0.077	1.08348	0.009	-0.01638	0.077	0.0001	-0.01638
YNOV214	DDC2oe	YPR006C	ICL2	0.97945	0.063	0.99359	0.04	-0.01846	0.062	7e-05	-0.01846		YNOV214	DDC2oe	YDR223W	CRF1	1.04587	0.059	1.0632	0.027	-0.01647	0.059	5e-05	-0.01647		YNOV214	DDC2oe	YNL027W	CRZ1	0.9529	0.028	0.96782	0.008	-0.01637	0.028	1e-05	-0.01637
YNOV214	DDC2oe	YKL097C	YKL097C	0.95345	0.039	0.97343	0.026	-0.01844	0.039	2e-05	-0.01844		YNOV214	DDC2oe	YGR122W	YGR122W	0.72166	0.008	0.74038	0.023	-0.01645	0.008	4e-05	-0.01645		YNOV214	DDC2oe	YML128C	MSC1	0.85143	0.015	0.86334	0.007	-0.01635	0.015	0.0001	-0.01635
YNOV214	DDC2oe	YOR376W	YOR376W	1.07129	0.015	1.09615	0.028	-0.01839	0.015	0	-0.01839		YNOV214	DDC2oe	YOR233W	KIN4	0.88646	0.021	0.90563	0.012	-0.01641	0.021	0	-0.01641		YNOV214	DDC2oe	YIL096C	YIL096C	1.00175	0.051	1.02988	0.045	-0.01633	0.051	4e-05	-0.01633
YNOV214	DDC2oe	YDR334W	SWR1	0.89685	0.071	0.91124	0.06	-0.01836	0.071	0.00014	-0.01836		YNOV214	DDC2oe	YBR175W	SWD3	0.80568	0.028	0.8214	0.022	-0.01639	0.028	1e-05	-0.01639		YNOV214	DDC2oe	YHR048W	YHK8	1.02568	0.028	1.03642	0.016	-0.01629	0.028	0.00025	-0.01629
YNOV214	DDC2oe	YOR091W	TMA46	1.00139	0.018	1.02108	0.004	-0.01832	0.018	0	-0.01832		YNOV214	DDC2oe	YLR207W	HRD3	1.09835	0.049	1.11166	0.009	-0.01637	0.049	3e-05	-0.01637		YNOV214	DDC2oe	YML013W	UBX2	1.00877	0.075	1.01307	0.066	-0.01627	0.075	0.00011	-0.01627
YNOV214	DDC2oe	YGR235C	MOS2	1.00785	0.006	1.02675	0.011	-0.0183	0.006	1e-05	-0.0183		YNOV214	DDC2oe	YGL203C	KEX1	0.98467	0.019	1.00053	0.045	-0.01635	0.019	0	-0.01635		YNOV214	DDC2oe	YDL230W	PTP1	1.05277	0.011	1.0615	0.03	-0.01627	0.011	4e-05	-0.01627
YNOV214	DDC2oe	YLR349W	YLR349W	1.05606	0.04	1.07	0.011	-0.0183	0.039	0.00047	-0.0183		YNOV214	DDC2oe	YCR019W	MAK32	1.00563	0.016	1.02129	0.02	-0.01633	0.016	0	-0.01633		YNOV214	DDC2oe	YOR030W	DFG16	0.61453	0.026	0.62938	0.01	-0.01624	0.026	2e-05	-0.01624
YNOV214	DDC2oe	YDL214C	PRR2	1.08905	0.025	1.10196	0.026	-0.01828	0.025	0	-0.01828		YNOV214	DDC2oe	YIL166C	YIL166C	1.01703	0.076	1.03373	0.002	-0.01632	0.076	0.00012	-0.01632		YNOV214	DDC2oe	YBR034C	HMT1	1.02738	0.019	1.04015	0.024	-0.01622	0.019	0	-0.01622
YNOV214	DDC2oe	YDR185C	UPS3	1.02619	0.033	1.04591	0.005	-0.01828	0.033	1e-05	-0.01828		YNOV214	DDC2oe	YBR166C	TYR1	1.0358	0.012	1.05555	0.012	-0.01626	0.012	0	-0.01626		YNOV214	DDC2oe	YBL089W	AVT5	0.9017	0.01	0.91967	0.045	-0.01621	0.01	4e-05	-0.01621
YNOV214	DDC2oe	YLR363C	NMD4	1.01537	0.054	1.03369	0.028	-0.01826	0.053	4e-05	-0.01826		YNOV214	DDC2oe	YOL024W	YOL024W	1.03903	0.022	1.05079	0.016	-0.01619	0.022	0	-0.01619		YNOV214	DDC2oe	YMR219W	ESC1	1.09405	0.074	1.109	0.072	-0.01619	0.074	8e-05	-0.01619
YNOV214	DDC2oe	YLR352W	YLR352W	0.95331	0.032	0.94815	0.086	-0.01821	0.032	1e-05	-0.01821		YNOV214	DDC2oe	YDR330W	UBX5	1.05716	0.005	1.07392	0.021	-0.01617	0.005	1e-05	-0.01617		YNOV214	DDC2oe	YFL041W	FET5	0.9671	0.028	0.98201	0.033	-0.01616	0.028	1e-05	-0.01616
YNOV214	DDC2oe	YOR235W	YOR235W	0.98345	0.053	0.98873	0.054	-0.0182	0.053	4e-05	-0.0182		YNOV214	DDC2oe	YPL073C	YPL073C	0.98871	0.012	0.99815	0.048	-0.01617	0.012	0	-0.01617		YNOV214	DDC2oe	YHR136C	SPL2	0.97401	0.015	0.98782	0.009	-0.01614	0.015	0	-0.01614
YNOV214	DDC2oe	YOR273C	TPO4	0.99508	0.005	1.01171	0.031	-0.01815	0.005	0	-0.01815		YNOV214	DDC2oe	YER183C	FAU1	1.07875	0.011	1.10091	0.015	-0.01615	0.011	0	-0.01615		YNOV214	DDC2oe	YOR381W	FRE3	1.01432	0.069	1.03077	0.012	-0.01612	0.069	9e-05	-0.01612
YNOV214	DDC2oe	YKR092C	SRP40	0.90771	0.015	0.92623	0.02	-0.01813	0.015	0	-0.01813		YNOV214	DDC2oe	YHR093W	YHR093W	1.0418	0.024	1.06095	0.004	-0.01615	0.024	0	-0.01615		YNOV214	DDC2oe	YGR272C	YGR272C	1.03558	0.093	1.05272	0.006	-0.01607	0.093	0.0002	-0.01607
YNOV214	DDC2oe	YLR150W	STM1	0.97152	0.019	0.9855	0.031	-0.01813	0.018	0	-0.01813		YNOV214	DDC2oe	YOR352W	TFB6	1.01699	0.032	1.03167	0.018	-0.01615	0.032	1e-05	-0.01615		YNOV214	DDC2oe	YML122C	YML122C	0.89306	0.086	0.90891	0.037	-0.01604	0.086	0.00024	-0.01604
YNOV214	DDC2oe	YPL201C	YIG1	1.00204	0.017	1.01195	0.016	-0.01806	0.017	9e-05	-0.01806		YNOV214	DDC2oe	YMR295C	YMR295C	1.03408	0.008	1.03994	0.044	-0.01614	0.008	2e-05	-0.01614		YNOV214	DDC2oe	YKL168C	KKQ8	1.05232	0.187	1.07861	0.086	-0.01604	0.187	0.00151	-0.01604
YNOV214	DDC2oe	YGR284C	ERV29	0.96071	0.016	0.97788	0.003	-0.01799	0.016	9e-05	-0.01799		YNOV214	DDC2oe	YOR114W	YOR114W	1.0484	0.01	1.06365	0.01	-0.01613	0.01	3e-05	-0.01613		YNOV214	DDC2oe	YLR210W	CLB4	0.96914	0.011	0.99137	0.029	-0.01603	0.011	4e-05	-0.01603
YNOV214	DDC2oe	YPL197C	YPL197C	1.0583	0.032	1.07074	0.023	-0.01797	0.032	1e-05	-0.01797		YNOV214	DDC2oe	YKR033C	YKR033C	0.97444	0.037	0.99175	0.031	-0.01613	0.037	1e-05	-0.01613		YNOV214	DDC2oe	YKR035W-A	DID2	0.9351	0.01	0.94227	0.039	-0.01598	0.01	4e-05	-0.01598
YNOV214	DDC2oe	YOL153C	YOL153C	1.04469	0.009	1.06334	0.007	-0.01795	0.009	0	-0.01795		YNOV214	DDC2oe	YOR100C	CRC1	0.99123	0.002	1.00255	0.008	-0.01612	0.002	0	-0.01612		YNOV214	DDC2oe	YDR254W	CHL4	1.01965	0.082	1.02975	0.044	-0.01597	0.082	0.00014	-0.01597
YNOV214	DDC2oe	YAL028W	FRT2	0.98297	0.022	1.00107	0.01	-0.01794	0.022	0	-0.01794		YNOV214	DDC2oe	YOR163W	DDP1	1.01291	0.027	1.03054	0.016	-0.01611	0.027	1e-05	-0.01611		YNOV214	DDC2oe	YAL061W	BDH2	0.99506	0.005	1.00793	0.026	-0.01595	0.005	0	-0.01595
YNOV214	DDC2oe	YOL104C	NDJ1	0.93902	0.005	0.95375	0.045	-0.01792	0.005	1e-05	-0.01792		YNOV214	DDC2oe	YMR162C	DNF3	1.08741	0.023	1.10592	0.008	-0.016	0.023	0	-0.016		YNOV214	DDC2oe	YMR170C	ALD2	1.11558	0.035	1.14044	0.088	-0.01591	0.035	1e-05	-0.01591
YNOV214	DDC2oe	YPL032C	SVL3	1.03264	0.03	1.04741	0.008	-0.01792	0.03	0.00028	-0.01792		YNOV214	DDC2oe	YPR128C	ANT1	1.04444	0.062	1.06808	0.059	-0.01597	0.062	6e-05	-0.01597		YNOV214	DDC2oe	YDR255C	RMD5	1.02345	0.045	1.03768	0.008	-0.01589	0.045	2e-05	-0.01589
YNOV214	DDC2oe	YDR492W	IZH1	1.04975	0.066	1.06196	0.023	-0.01791	0.066	7e-05	-0.01791		YNOV214	DDC2oe	YBL100C	YBL100C	1.04052	0.013	1.05327	0.008	-0.01597	0.013	0	-0.01597		YNOV214	DDC2oe	YER128W	VFA1	1.03611	0.046	1.04335	0.037	-0.01588	0.046	2e-05	-0.01588
YNOV214	DDC2oe	YDL125C	HNT1	0.93933	0.002	0.95736	0.002	-0.01791	0.002	0	-0.01791		YNOV214	DDC2oe	YPL139C	UME1	1.02346	0.01	1.03099	0.019	-0.01597	0.01	3e-05	-0.01597		YNOV214	DDC2oe	YER184C	YER184C	1.01154	0.013	1.02773	0.017	-0.01587	0.013	0	-0.01587
YNOV214	DDC2oe	YGL109W	YGL109W	0.97278	0.016	0.99376	0.011	-0.01791	0.016	0	-0.01791		YNOV214	DDC2oe	YCL016C	DCC1	0.95126	0.016	0.95878	0.037	-0.01594	0.016	9e-05	-0.01594		YNOV214	DDC2oe	YDR378C	LSM6	0.8108	0.018	0.82762	0.045	-0.01587	0.018	0	-0.01587
YNOV214	DDC2oe	YLR438W	CAR2	1.01526	0.041	1.03146	0.017	-0.01785	0.041	2e-05	-0.01785		YNOV214	DDC2oe	YGR151C	YGR151C	1.01714	0.014	1.03771	0.018	-0.01593	0.014	0	-0.01593		YNOV214	DDC2oe	YDR393W	SHE9	0.79102	0.054	0.809	0.044	-0.01587	0.054	9e-05	-0.01587
YNOV214	DDC2oe	YFR007W	YFH7	1.04555	0.004	1.06261	0.007	-0.01783	0.004	1e-05	-0.01783		YNOV214	DDC2oe	YKL130C	SHE2	1.05066	0.023	1.07513	0.027	-0.01591	0.023	0	-0.01591		YNOV214	DDC2oe	YIR039C	YPS6	0.96579	0.011	0.99028	0.025	-0.01582	0.011	0	-0.01582
YNOV214	DDC2oe	YDR314C	RAD34	1.009	0.03	1.023	0.005	-0.0178	0.03	1e-05	-0.0178		YNOV214	DDC2oe	YLR250W	SSP120	1.0831	0.012	1.10017	0.01	-0.01591	0.012	4e-05	-0.01591		YNOV214	DDC2oe	YGR176W	YGR176W	0.98563	0.037	1.00457	0.023	-0.01581	0.037	1e-05	-0.01581
YNOV214	DDC2oe	YGL242C	YGL242C	1.00871	0.003	1.03267	0.027	-0.01779	0.003	0	-0.01779		YNOV214	DDC2oe	YDR370C	YDR370C	1.04507	0.045	1.05422	0.057	-0.0159	0.045	2e-05	-0.0159		YNOV214	DDC2oe	YGL212W	VAM7	0.69682	0.008	0.70419	0.069	-0.01579	0.008	4e-05	-0.01579
YNOV214	DDC2oe	YDL018C	ERP3	1.10682	0.027	1.12461	0.002	-0.01778	0.027	0	-0.01778		YNOV214	DDC2oe	YHR021W-A	ECM12	0.98579	0.059	1.00461	0.012	-0.01588	0.059	6e-05	-0.01588		YNOV214	DDC2oe	YBR288C	APM3	0.92954	0.005	0.94429	0.005	-0.0157	0.005	1e-05	-0.0157
YNOV214	DDC2oe	YMR190C	SGS1	0.90007	0.016	0.91797	0.012	-0.01774	0.016	0.00011	-0.01774		YNOV214	DDC2oe	YDR400W	URH1	1.05865	0.031	1.05457	0.054	-0.01587	0.031	0.00028	-0.01587		YNOV214	DDC2oe	YDL096C	YDL096C	0.98082	0.02	1.00231	0.033	-0.0157	0.02	0	-0.0157
YNOV214	DDC2oe	YBR156C	SLI15	1.0178	0.018	1.03241	0.019	-0.01772	0.018	0	-0.01772		YNOV214	DDC2oe	YJR079W	YJR079W	0.95401	0.033	0.96815	0.003	-0.01586	0.033	1e-05	-0.01586		YNOV214	DDC2oe	YJL171C	YJL171C	1.00253	0.04	1.01847	0.003	-0.01569	0.04	2e-05	-0.01569
YNOV214	DDC2oe	YKL212W	SAC1	0.31383	0.021	0.32531	0.025	-0.01772	0.021	9e-05	-0.01772		YNOV214	DDC2oe	YMR310C	YMR310C	0.96499	0.056	0.9709	0.047	-0.01584	0.056	5e-05	-0.01584		YNOV214	DDC2oe	YOL053C-A	YOL053C-A	1.06434	0.019	1.08394	0.017	-0.01568	0.019	0	-0.01568
YNOV214	DDC2oe	YHR154W	RTT107	0.87788	0.089	0.89566	0.018	-0.0177	0.088	0.00028	-0.0177		YNOV214	DDC2oe	YOR029W	YOR029W	1.01186	0.012	1.03414	0.055	-0.01582	0.012	4e-05	-0.01582		YNOV214	DDC2oe	YER186C	YER186C	1.06469	0.021	1.08163	0.006	-0.01564	0.021	0	-0.01564
YNOV214	DDC2oe	YIR002C	MPH1	0.98394	0.08	0.99387	0.02	-0.01768	0.08	0.00015	-0.01768		YNOV214	DDC2oe	YDR486C	VPS60	1.05237	0.013	1.0694	0.026	-0.01576	0.013	0	-0.01576		YNOV214	DDC2oe	YOL089C	HAL9	1.03679	0.054	1.05599	0.03	-0.01562	0.054	4e-05	-0.01562
YNOV214	DDC2oe	YML112W	CTK3	1.10005	0.051	1.09744	0.061	-0.01765	0.051	3e-05	-0.01765		YNOV214	DDC2oe	YLR062C	YLR062C	0.68045	0.246	0.71187	0.027	-0.01575	0.246	0.01162	-0.01575		YNOV214	DDC2oe	YCR098C	GIT1	1.0559	0.007	1.07101	0.005	-0.01562	0.007	0	-0.01562
YNOV214	DDC2oe	YCL010C	SGF29	0.55797	0.078	0.57299	0.04	-0.01763	0.078	0.00073	-0.01763		YNOV214	DDC2oe	YJL100W	LSB6	1.04827	0.026	1.06188	0.01	-0.01574	0.026	0	-0.01574		YNOV214	DDC2oe	YPL087W	YDC1	1.00014	0.023	1.01806	0.017	-0.01558	0.023	0	-0.01558
YNOV214	DDC2oe	YMR253C	YMR253C	0.97125	0.032	0.99572	0.039	-0.01762	0.032	1e-05	-0.01762		YNOV214	DDC2oe	YKR105C	VBA5	1.08457	0.028	1.09228	0.032	-0.01573	0.028	0	-0.01573		YNOV214	DDC2oe	YBR248C	HIS7	0.02345	0.001	0.03989	0.025	-0.01557	0.001	0.00059	-0.01557
YNOV214	DDC2oe	YJR034W	PET191	1.01623	0.108	1.02494	0.019	-0.01761	0.108	0.00033	-0.01761		YNOV214	DDC2oe	YDL210W	UGA4	1.02442	0.037	1.03816	0.02	-0.01571	0.037	1e-05	-0.01571		YNOV214	DDC2oe	YIL100W	YIL100W	1.00178	0.029	1.01852	0.008	-0.01551	0.029	1e-05	-0.01551
YNOV214	DDC2oe	YGR270W	YTA7	0.74236	0.003	0.76432	0.06	-0.01761	0.003	1e-05	-0.01761		YNOV214	DDC2oe	YOR269W	PAC1	0.96848	0.035	0.97919	0.022	-0.0157	0.035	1e-05	-0.0157		YNOV214	DDC2oe	YMR110C	HFD1	1.02683	0.02	1.05018	0.044	-0.01551	0.02	0.00013	-0.01551
YNOV214	DDC2oe	YDR415C	YDR415C	1.03441	0.004	1.05147	0.01	-0.0175	0.004	0	-0.0175		YNOV214	DDC2oe	YAL062W	GDH3	1.00843	0.006	1.02676	0.017	-0.01569	0.006	0	-0.01569		YNOV214	DDC2oe	YBR082C	UBC4	1.02204	0.005	1.03611	0.027	-0.01548	0.005	1e-05	-0.01548
YNOV214	DDC2oe	YJR036C	HUL4	1.04726	0.015	1.06065	0.014	-0.01749	0.015	6e-05	-0.01749		YNOV214	DDC2oe	YML009C	MRPL39	0.99515	0.015	1.02354	0.056	-0.01566	0.015	0	-0.01566		YNOV214	DDC2oe	YBL075C	SSA3	1.03706	0.024	1.04647	0.03	-0.01546	0.024	0	-0.01546
YNOV214	DDC2oe	YKL202W	YKL202W	0.98846	0.007	1.00983	0.021	-0.01749	0.007	1e-05	-0.01749		YNOV214	DDC2oe	YDR057W	YOS9	1.10721	0.017	1.12283	0.005	-0.01565	0.017	8e-05	-0.01565		YNOV214	DDC2oe	YMR275C	BUL1	1.02786	0.05	1.05543	0.049	-0.01544	0.05	3e-05	-0.01544
YNOV214	DDC2oe	YPR007C	REC8	0.97977	0.022	0.99495	0.032	-0.01746	0.022	0	-0.01746		YNOV214	DDC2oe	YGL159W	YGL159W	1.09211	0.035	1.11473	0.043	-0.01564	0.035	1e-05	-0.01564		YNOV214	DDC2oe	YJR060W	CBF1	0.88442	0.018	0.90422	0.03	-0.01541	0.018	0.00014	-0.01541
YNOV214	DDC2oe	YGR107W	YGR107W	0.96165	0.137	0.98176	0.012	-0.01744	0.136	0.00078	-0.01744		YNOV214	DDC2oe	YDR379W	RGA2	1.01359	0.036	1.03113	0.019	-0.0156	0.036	1e-05	-0.0156		YNOV214	DDC2oe	YPL229W	YPL229W	0.95593	0.058	0.96896	0.007	-0.01539	0.058	6e-05	-0.01539
YNOV214	DDC2oe	YOR299W	BUD7	0.94213	0.054	0.95848	0.013	-0.01744	0.054	5e-05	-0.01744		YNOV214	DDC2oe	YDR089W	YDR089W	1.02115	0.04	1.03063	0.012	-0.01557	0.04	2e-05	-0.01557		YNOV214	DDC2oe	YPL015C	HST2	0.98383	0.004	1.00076	0.018	-0.01538	0.004	0	-0.01538
YNOV214	DDC2oe	YLR257W	YLR257W	0.94752	0.014	0.96457	0.034	-0.01741	0.014	0	-0.01741		YNOV214	DDC2oe	YJL201W	ECM25	0.97609	0.006	0.99356	0.043	-0.01556	0.006	1e-05	-0.01556		YNOV214	DDC2oe	YPL222W	FMP40	1.04836	0.128	1.07582	0.072	-0.01538	0.128	0.0005	-0.01538
YNOV214	DDC2oe	YPR012W	YPR012W	0.93651	0.018	0.95119	0.013	-0.01739	0.018	0	-0.01739		YNOV214	DDC2oe	YGR295C	COS6	1.00513	0.01	1.02231	0.015	-0.01553	0.01	0	-0.01553		YNOV214	DDC2oe	YBR227C	MCX1	0.94024	0.003	0.95275	0.011	-0.01536	0.003	0	-0.01536
YNOV214	DDC2oe	YML074C	FPR3	1.10867	0.003	1.12954	0.022	-0.01736	0.003	0	-0.01736		YNOV214	DDC2oe	YOR105W	YOR105W	1.01709	0.002	1.03226	0.002	-0.01549	0.002	0	-0.01549		YNOV214	DDC2oe	YPR042C	PUF2	1.03652	0.007	1.04703	0.021	-0.01536	0.007	2e-05	-0.01536
YNOV214	DDC2oe	YJR030C	YJR030C	1.06055	0.009	1.07597	0.008	-0.0173	0.009	2e-05	-0.0173		YNOV214	DDC2oe	YER175C	TMT1	0.9762	0.007	0.99081	0.037	-0.01547	0.007	2e-05	-0.01547		YNOV214	DDC2oe	YNL042W	BOP3	1.07334	0.041	1.08192	0.021	-0.01534	0.041	1e-05	-0.01534
YNOV214	DDC2oe	YDR100W	TVP15	1.04099	0.007	1.05855	0.022	-0.0173	0.007	0	-0.0173		YNOV214	DDC2oe	YLR031W	YLR031W	1.0268	0.03	1.0444	0.037	-0.01545	0.03	1e-05	-0.01545		YNOV214	DDC2oe	YGL144C	ROG1	1.0477	0.013	1.0638	0.004	-0.01529	0.013	0	-0.01529
YNOV214	DDC2oe	YCR107W	AAD3	1.08648	0.033	1.1037	0.017	-0.01729	0.033	1e-05	-0.01729		YNOV214	DDC2oe	YKR072C	SIS2	0.97171	0.003	0.98622	0.009	-0.01543	0.003	0	-0.01543		YNOV214	DDC2oe	YER119C	AVT6	1.05775	0.041	1.08283	0.045	-0.01527	0.041	2e-05	-0.01527
YNOV214	DDC2oe	YKR077W	MSA2	0.99506	0.032	1.00798	0.009	-0.01728	0.032	0.00035	-0.01728		YNOV214	DDC2oe	YLR164W	SHH4	1.00499	0.008	1.02128	0.001	-0.01541	0.008	2e-05	-0.01541		YNOV214	DDC2oe	YDR279W	RNH202	0.91924	0.033	0.93503	0.068	-0.0152	0.033	1e-05	-0.0152
YNOV214	DDC2oe	YGR291C	YGR291C	1.02637	0.004	1.05076	0.045	-0.01725	0.004	1e-05	-0.01725		YNOV214	DDC2oe	YBR040W	FIG1	1.07987	0.023	1.09556	0.025	-0.01536	0.023	0	-0.01536		YNOV214	DDC2oe	YAL058C-A	YAL058C-A	0.97918	0.01	0.99964	0.039	-0.0151	0.01	4e-05	-0.0151
YNOV214	DDC2oe	YLR387C	REH1	0.9276	0.019	0.9435	0.031	-0.01723	0.019	0	-0.01723		YNOV214	DDC2oe	YGL017W	ATE1	0.97718	0.002	0.99013	0.012	-0.01532	0.002	0	-0.01532		YNOV214	DDC2oe	YJR031C	GEA1	1.04231	0.028	1.05881	0.012	-0.01509	0.028	1e-05	-0.01509
YNOV214	DDC2oe	YLR234W	TOP3	0.91769	0.016	0.93105	0.018	-0.01723	0.016	0	-0.01723		YNOV214	DDC2oe	YBR138C	YBR138C	1.1007	0.036	1.11495	0.01	-0.01528	0.036	1e-05	-0.01528		YNOV214	DDC2oe	YGR275W	RTT102	0.96997	0.047	0.99104	0.014	-0.01508	0.047	3e-05	-0.01508
YNOV214	DDC2oe	YKL001C	MET14	0.97625	0.05	1.00058	0.02	-0.01715	0.05	4e-05	-0.01715		YNOV214	DDC2oe	YDR010C	YDR010C	0.9603	0.06	0.971	0.031	-0.01526	0.06	7e-05	-0.01526		YNOV214	DDC2oe	YBR165W	UBS1	1.10428	0.045	1.12245	0.042	-0.01504	0.045	2e-05	-0.01504
YNOV214	DDC2oe	YCL011C	GBP2	1.09612	0.039	1.11541	0.006	-0.01711	0.039	1e-05	-0.01711		YNOV214	DDC2oe	YPL107W	YPL107W	1.03865	0.063	1.05092	0.049	-0.01526	0.063	6e-05	-0.01526		YNOV214	DDC2oe	YOR202W	HIS3	0.98381	0.21	0.99278	0.162	-0.01504	0.21	0	-0.01504
YNOV214	DDC2oe	YDL144C	YDL144C	0.99407	0.057	1.00921	0.039	-0.01711	0.056	5e-05	-0.01711		YNOV214	DDC2oe	YFL015C	YFL015C	1.06401	0.016	1.07856	0.014	-0.01523	0.016	0	-0.01523		YNOV214	DDC2oe	YCL045C	EMC1	1.00691	0.019	1.02014	0.004	-0.01502	0.019	0	-0.01502
YNOV214	DDC2oe	YKR074W	AIM29	0.87362	0.048	0.88607	0.052	-0.0171	0.048	4e-05	-0.0171		YNOV214	DDC2oe	YLR037C	PAU23	0.96962	0.039	0.98453	0.003	-0.01521	0.039	2e-05	-0.01521		YNOV214	DDC2oe	YLR449W	FPR4	0.98836	0.032	1.00083	0.017	-0.01501	0.032	1e-05	-0.01501
YNOV214	DDC2oe	YLR023C	IZH3	1.02954	0.026	1.04676	0.016	-0.0171	0.026	0	-0.0171		YNOV214	DDC2oe	YBR098W	MMS4	1.03059	0.021	1.04677	0.017	-0.0152	0.021	0	-0.0152		YNOV214	DDC2oe	YML118W	NGL3	1.00626	0.017	1.01648	0.017	-0.01501	0.017	0	-0.01501
YNOV214	DDC2oe	YLR428C	YLR428C	1.02069	0.033	1.03944	0.026	-0.01707	0.033	1e-05	-0.01707		YNOV214	DDC2oe	YPL066W	RGL1	0.92594	0.032	0.94919	0.033	-0.01518	0.032	1e-05	-0.01518		YNOV214	DDC2oe	YOR230W	WTM1	0.97064	0.007	0.98369	0.012	-0.015	0.007	2e-05	-0.015
YNOV214	DDC2oe	YBL043W	ECM13	1.00885	0.02	1.02483	0.018	-0.01705	0.02	0	-0.01705		YNOV214	DDC2oe	YDL194W	SNF3	0.84014	0.007	0.85437	0.003	-0.01516	0.007	2e-05	-0.01516		YNOV214	DDC2oe	YPL186C	UIP4	0.97792	0.057	0.99226	0.02	-0.01499	0.057	5e-05	-0.01499
YNOV214	DDC2oe	YKL084W	HOT13	0.97811	0.033	0.9785	0.035	-0.01705	0.033	0.00038	-0.01705		YNOV214	DDC2oe	YDR505C	PSP1	1.0158	0.007	1.03321	0.003	-0.01515	0.007	2e-05	-0.01515		YNOV214	DDC2oe	YFR049W	YMR31	0.96993	0.049	0.98466	0.028	-0.01499	0.049	4e-05	-0.01499
YNOV214	DDC2oe	YNL097C	PHO23	0.61359	0.032	0.64046	0.042	-0.01705	0.032	4e-05	-0.01705		YNOV214	DDC2oe	YJR020W	YJR020W	1.0173	0.009	1.02808	0.032	-0.01511	0.009	0	-0.01511		YNOV214	DDC2oe	YOR251C	TUM1	0.94461	0.002	0.95224	0.017	-0.01494	0.002	0	-0.01494
YNOV214	DDC2oe	YCR083W	TRX3	1.01277	0.022	1.02667	0.046	-0.01703	0.022	0	-0.01703		YNOV214	DDC2oe	YBR272C	HSM3	0.97507	0.017	0.99475	0.009	-0.01508	0.017	0	-0.01508		YNOV214	DDC2oe	YDR493W	MZM1	0.94483	0.125	0.95631	0.087	-0.01493	0.125	0.00063	-0.01493
YNOV214	DDC2oe	YMR224C	MRE11	0.65818	0.016	0.67683	0.003	-0.01698	0.016	0	-0.01698		YNOV214	DDC2oe	YKL220C	FRE2	0.98284	0.027	0.99669	0.008	-0.01506	0.027	1e-05	-0.01506		YNOV214	DDC2oe	YKL029C	MAE1	1.01755	0.027	1.03338	0.012	-0.01493	0.027	1e-05	-0.01493
YNOV214	DDC2oe	YGR052W	FMP48	0.99165	0.034	1.01465	0.02	-0.01698	0.033	0.00038	-0.01698		YNOV214	DDC2oe	YCL033C	MXR2	1.05335	0.02	1.07229	0.014	-0.01506	0.02	0	-0.01506		YNOV214	DDC2oe	YOR359W	VTS1	1.00789	0.049	1.03003	0.041	-0.01492	0.049	3e-05	-0.01492
YNOV214	DDC2oe	YFL046W	FMP32	1.01013	0.02	1.02296	0.021	-0.01698	0.02	0	-0.01698		YNOV214	DDC2oe	YDR517W	GRH1	1.00962	0.005	1.02789	0.019	-0.01499	0.005	0	-0.01499		YNOV214	DDC2oe	YLR177W	YLR177W	0.93398	0.021	0.94303	0.026	-0.0149	0.021	0.00016	-0.0149
YNOV214	DDC2oe	YHR156C	LIN1	0.93501	0.029	0.93548	0.064	-0.01696	0.029	1e-05	-0.01696		YNOV214	DDC2oe	YHR179W	OYE2	1.01082	0.019	1.02558	0.016	-0.01499	0.019	0	-0.01499		YNOV214	DDC2oe	YNL051W	COG5	0.952	0.005	0.97072	0.046	-0.01489	0.005	1e-05	-0.01489
YNOV214	DDC2oe	YPR158W	CUR1	0.97904	0.02	0.99557	0.02	-0.01694	0.02	0	-0.01694		YNOV214	DDC2oe	YOR052C	YOR052C	1.05535	0.025	1.06966	0.008	-0.01499	0.025	0	-0.01499		YNOV214	DDC2oe	YDR479C	PEX29	1.01919	0.019	1.03638	0.011	-0.01488	0.019	0	-0.01488
YNOV214	DDC2oe	YBR014C	GRX7	1.02623	0.076	1.04632	0.018	-0.0169	0.076	0.00011	-0.0169		YNOV214	DDC2oe	YPL200W	CSM4	0.92336	0.039	0.94107	0.011	-0.01498	0.039	2e-05	-0.01498		YNOV214	DDC2oe	YGL210W	YPT32	0.91298	0.031	0.93191	0.007	-0.01483	0.031	1e-05	-0.01483
YNOV214	DDC2oe	YMR087W	YMR087W	1.00558	0.053	1.02984	0.021	-0.01687	0.052	0.00091	-0.01687		YNOV214	DDC2oe	YCR069W	CPR4	1.03598	0.007	1.05117	0.038	-0.01488	0.007	1e-05	-0.01488		YNOV214	DDC2oe	YGR242W	YGR242W	1.0919	0.003	1.10253	0.011	-0.01483	0.003	0	-0.01483
YNOV214	DDC2oe	YGR144W	THI4	1.07571	0.003	1.0929	0.019	-0.01683	0.003	0	-0.01683		YNOV214	DDC2oe	YIR020C	YIR020C	1.0379	0.053	1.04259	0.036	-0.01484	0.053	4e-05	-0.01484		YNOV214	DDC2oe	YMR037C	MSN2	0.99181	0.054	1.01087	0.01	-0.01479	0.054	4e-05	-0.01479
YNOV214	DDC2oe	YDR070C	FMP16	1.08556	0.024	1.09789	0.021	-0.01678	0.024	0	-0.01678		YNOV214	DDC2oe	YNL122C	YNL122C	1.07744	0.017	1.08431	0.017	-0.01483	0.017	0	-0.01483		YNOV214	DDC2oe	YOR100C	CRC1	0.99113	0.029	1.00374	0.007	-0.01477	0.029	1e-05	-0.01477
YNOV214	DDC2oe	YNR066C	YNR066C	1.01449	0.041	1.02739	0.024	-0.01677	0.041	2e-05	-0.01677		YNOV214	DDC2oe	YPR119W	CLB2	1.01427	0.031	1.0298	0.005	-0.01475	0.031	1e-05	-0.01475		YNOV214	DDC2oe	YGL096W	TOS8	1.07495	0.046	1.08239	0.013	-0.01475	0.046	2e-05	-0.01475
YNOV214	DDC2oe	YMR058W	FET3	0.92793	0.006	0.94072	0.036	-0.01674	0.006	1e-05	-0.01674		YNOV214	DDC2oe	YMR177W	MMT1	1.02379	0.075	1.03536	0.014	-0.01472	0.074	0.00011	-0.01472		YNOV214	DDC2oe	YJR052W	RAD7	1.0136	0.025	1.02533	0.026	-0.01474	0.025	0	-0.01474
YNOV214	DDC2oe	YDR480W	DIG2	0.95513	0.002	0.9698	0.006	-0.01673	0.002	0	-0.01673		YNOV214	DDC2oe	YHL030W	ECM29	1.03126	0.005	1.04295	0.033	-0.01467	0.005	1e-05	-0.01467		YNOV214	DDC2oe	YBR266C	YBR266C	0.79302	0.04	0.80366	0.013	-0.01474	0.04	4e-05	-0.01474
YNOV214	DDC2oe	YDL162C	YDL162C	0.99823	0.01	0.97804	0.119	-0.01668	0.01	3e-05	-0.01668		YNOV214	DDC2oe	YOL136C	PFK27	0.97826	0.175	1.00461	0.024	-0.01466	0.175	0.00154	-0.01466		YNOV214	DDC2oe	YAL031C	GIP4	1.03031	0.021	1.04081	0.022	-0.01472	0.021	0.00014	-0.01472
YNOV214	DDC2oe	YDL231C	BRE4	0.9953	0.025	1.00237	0.038	-0.01667	0.025	0	-0.01667		YNOV214	DDC2oe	YPR196W	YPR196W	0.9848	0.021	1.00229	0.012	-0.01465	0.021	0	-0.01465		YNOV214	DDC2oe	YIL032C	YIL032C	1.09345	0.003	1.10858	0.001	-0.01465	0.003	0	-0.01465
YNOV214	DDC2oe	YAL068C	PAU8	0.95977	0.008	0.97753	0.018	-0.01661	0.008	0	-0.01661		YNOV214	DDC2oe	YHR096C	HXT5	0.99845	0.01	1.01521	0.01	-0.01465	0.01	0	-0.01465		YNOV214	DDC2oe	YPL149W	ATG5	1.04066	0.073	1.04708	0.043	-0.01464	0.073	9e-05	-0.01464
YNOV214	DDC2oe	YJL098W	SAP185	0.96583	0.037	0.98668	0.02	-0.01659	0.037	2e-05	-0.01659		YNOV214	DDC2oe	YKR077W	MSA2	0.9826	0.031	0.99666	0.012	-0.01464	0.031	1e-05	-0.01464		YNOV214	DDC2oe	YJL181W	YJL181W	1.01824	0.017	1.02603	0.016	-0.01463	0.017	0.0001	-0.01463
YNOV214	DDC2oe	YDR068W	DOS2	1.0894	0.116	1.08936	0.078	-0.01654	0.116	0.00033	-0.01654		YNOV214	DDC2oe	YLR436C	ECM30	0.95666	0.006	0.97218	0.005	-0.01464	0.006	0	-0.01464		YNOV214	DDC2oe	YDR179C	CSN9	0.94461	0.062	0.95225	0.025	-0.01463	0.062	8e-05	-0.01463
YNOV214	DDC2oe	YHR066W	SSF1	0.99345	0.043	0.99992	0.057	-0.01652	0.043	2e-05	-0.01652		YNOV214	DDC2oe	YOR356W	CIR2	1.08648	0.033	1.10221	0.026	-0.01463	0.033	1e-05	-0.01463		YNOV214	DDC2oe	YGL114W	YGL114W	0.97105	0.044	0.9883	0.028	-0.01461	0.044	3e-05	-0.01461
YNOV214	DDC2oe	YJL079C	PRY1	0.96799	0.03	0.97826	0.015	-0.01651	0.03	0.00032	-0.01651		YNOV214	DDC2oe	YBL082C	ALG3	1.00911	0.011	1.02515	0.005	-0.0146	0.011	4e-05	-0.0146		YNOV214	DDC2oe	YOL062C	APM4	0.98253	0.006	0.99613	0.003	-0.0146	0.006	1e-05	-0.0146
YNOV214	DDC2oe	YKL120W	OAC1	0.95463	0.013	0.96761	0.017	-0.0165	0.013	0	-0.0165		YNOV214	DDC2oe	YPR188C	MLC2	1.00819	0.01	1.02425	0.005	-0.01459	0.01	0	-0.01459		YNOV214	DDC2oe	YDR351W	SBE2	0.92987	0.01	0.94116	0.014	-0.0146	0.01	0	-0.0146
YNOV214	DDC2oe	YLR188W	MDL1	0.94705	0.055	0.96065	0.009	-0.01643	0.055	5e-05	-0.01643		YNOV214	DDC2oe	YER080W	AIM9	0.99298	0.017	1.00334	0.029	-0.01458	0.017	0	-0.01458		YNOV214	DDC2oe	YPL092W	SSU1	1.10624	0.054	1.11906	0.058	-0.01457	0.054	3e-05	-0.01457
YNOV214	DDC2oe	YOR108W	LEU9	0.9781	0.005	0.99309	0.006	-0.01643	0.005	1e-05	-0.01643		YNOV214	DDC2oe	YDL088C	ASM4	1.02118	0.015	1.03569	0.007	-0.01458	0.015	0	-0.01458		YNOV214	DDC2oe	YDL185W	VMA1	1.06534	0.023	1.07416	0.046	-0.01451	0.023	0.00016	-0.01451
YNOV214	DDC2oe	YDR075W	PPH3	1.06532	0.014	1.08147	0.022	-0.01635	0.014	6e-05	-0.01635		YNOV214	DDC2oe	YGL131C	SNT2	1.06512	0.035	1.08241	0.024	-0.01454	0.035	1e-05	-0.01454		YNOV214	DDC2oe	YLR290C	YLR290C	0.90511	0.063	0.92228	0.072	-0.01448	0.063	9e-05	-0.01448
YNOV214	DDC2oe	YGL162W	SUT1	0.98777	0.03	1.00749	0.049	-0.01634	0.03	1e-05	-0.01634		YNOV214	DDC2oe	YHR150W	PEX28	0.96151	0.039	0.97505	0.015	-0.01454	0.039	2e-05	-0.01454		YNOV214	DDC2oe	YIL013C	PDR11	1.0683	0.024	1.07724	0.023	-0.01447	0.024	0	-0.01447
YNOV214	DDC2oe	YOR013W	YOR013W	1.08836	0.053	1.09356	0.039	-0.0163	0.053	3e-05	-0.0163		YNOV214	DDC2oe	YOL037C	YOL037C	1.06278	0.064	1.07284	0.01	-0.01454	0.064	6e-05	-0.01454		YNOV214	DDC2oe	YNR031C	SSK2	1.00574	0.031	1.01958	0.015	-0.01442	0.031	1e-05	-0.01442
YNOV214	DDC2oe	YML042W	CAT2	1.05571	0.021	1.07255	0.002	-0.01626	0.021	0	-0.01626		YNOV214	DDC2oe	YPR003C	YPR003C	0.98318	0.004	0.99996	0.011	-0.01453	0.004	0	-0.01453		YNOV214	DDC2oe	YER051W	JHD1	1.01409	0.03	1.02939	0.023	-0.01442	0.03	1e-05	-0.01442
YNOV214	DDC2oe	YHR039C	MSC7	0.97151	0.084	0.99518	0.046	-0.01624	0.083	0.00018	-0.01624		YNOV214	DDC2oe	YHR176W	FMO1	0.98241	0.02	0.99762	0.012	-0.01453	0.02	0	-0.01453		YNOV214	DDC2oe	YIL102C	YIL102C	0.98209	0.019	0.98846	0.023	-0.01441	0.019	0.00012	-0.01441
YNOV214	DDC2oe	YIL023C	YKE4	0.98857	0.041	1.00157	0.018	-0.01624	0.041	2e-05	-0.01624		YNOV214	DDC2oe	YGR044C	RME1	0.99213	0.028	1.00668	0.005	-0.0145	0.028	1e-05	-0.0145		YNOV214	DDC2oe	YDL001W	RMD1	0.97304	0.02	0.99191	0.033	-0.0144	0.02	0	-0.0144
YNOV214	DDC2oe	YIL136W	OM45	1.03777	0.01	1.04969	0.008	-0.01623	0.01	3e-05	-0.01623		YNOV214	DDC2oe	YNL104C	LEU4	1.01505	0.024	1.02869	0.004	-0.0145	0.024	0	-0.0145		YNOV214	DDC2oe	YIR043C	YIR043C	1.03087	0.007	1.04217	0.012	-0.01436	0.007	0	-0.01436
YNOV214	DDC2oe	YDR329C	PEX3	1.08304	0.057	1.09981	0.006	-0.01622	0.057	4e-05	-0.01622		YNOV214	DDC2oe	YIL113W	SDP1	0.96363	0.008	0.97173	0.031	-0.01449	0.008	2e-05	-0.01449		YNOV214	DDC2oe	YKL097C	YKL097C	0.92617	0.004	0.93774	0.022	-0.01434	0.004	0	-0.01434
YNOV214	DDC2oe	YJL023C	PET130	1.01137	0.046	1.03012	0.02	-0.01621	0.046	3e-05	-0.01621		YNOV214	DDC2oe	YKL090W	CUE2	1.05157	0.038	1.05947	0.035	-0.01447	0.038	1e-05	-0.01447		YNOV214	DDC2oe	YLR389C	STE23	0.97187	0.058	0.98941	0.022	-0.0143	0.058	6e-05	-0.0143
YNOV214	DDC2oe	YDR263C	DIN7	1.01503	0.013	1.02982	0.003	-0.01618	0.013	5e-05	-0.01618		YNOV214	DDC2oe	YBR286W	APE3	0.99771	0.008	1.01054	0.005	-0.01446	0.008	0	-0.01446		YNOV214	DDC2oe	YDR453C	TSA2	1.10724	0.012	1.12269	0.004	-0.0143	0.012	0	-0.0143
YNOV214	DDC2oe	YKL030W	YKL030W	1.03688	0.01	1.04964	0.013	-0.01616	0.01	3e-05	-0.01616		YNOV214	DDC2oe	YLR367W	RPS22B	0.93186	0.029	0.94418	0.028	-0.01444	0.029	1e-05	-0.01444		YNOV214	DDC2oe	YBR105C	VID24	1.00633	0.056	1.02248	0.028	-0.01419	0.056	5e-05	-0.01419
YNOV214	DDC2oe	YGR194C	XKS1	1.02374	0.008	1.04549	0.016	-0.01613	0.008	2e-05	-0.01613		YNOV214	DDC2oe	YOR089C	VPS21	0.9591	0.026	0.96278	0.04	-0.01442	0.026	1e-05	-0.01442		YNOV214	DDC2oe	YDL011C	YDL011C	1.08534	0.021	1.09828	0.015	-0.01416	0.021	0	-0.01416
YNOV214	DDC2oe	YHR009C	TDA3	1.18451	0.026	1.20147	0.032	-0.01613	0.026	0	-0.01613		YNOV214	DDC2oe	YGR143W	SKN1	0.994	0.032	1.00914	0.003	-0.01439	0.032	1e-05	-0.01439		YNOV214	DDC2oe	YPL232W	SSO1	0.907	0.048	0.91637	0.059	-0.01415	0.048	4e-05	-0.01415
YNOV214	DDC2oe	YFL051C	YFL051C	1.00314	0.069	1.01812	0.006	-0.01607	0.069	9e-05	-0.01607		YNOV214	DDC2oe	YJR044C	VPS55	0.95693	0.029	0.97085	0.022	-0.01438	0.029	1e-05	-0.01438		YNOV214	DDC2oe	YPL196W	OXR1	1.05114	0.011	1.07482	0.039	-0.01412	0.011	4e-05	-0.01412
YNOV214	DDC2oe	YIL029C	YIL029C	1.0511	0.12	1.08966	0.107	-0.01607	0.12	0.0004	-0.01607		YNOV214	DDC2oe	YGL256W	ADH4	1.0283	0.063	1.04716	0.066	-0.0143	0.063	6e-05	-0.0143		YNOV214	DDC2oe	YGR019W	UGA1	1.0044	0.052	1.01831	0.012	-0.01412	0.052	4e-05	-0.01412
YNOV214	DDC2oe	YMR252C	YMR252C	0.97736	0.018	0.99526	0.043	-0.01606	0.018	0	-0.01606		YNOV214	DDC2oe	YIR018W	YAP5	1.0151	0.014	1.02802	0.004	-0.0143	0.014	0	-0.0143		YNOV214	DDC2oe	YHR189W	PTH1	0.90237	0.023	0.91298	0.013	-0.01411	0.023	0	-0.01411
YNOV214	DDC2oe	YDL181W	INH1	1.0148	0.013	1.02642	0.015	-0.01604	0.013	0	-0.01604		YNOV214	DDC2oe	YOR309C	YOR309C	0.72827	0.123	0.73841	0.067	-0.01428	0.123	0.0013	-0.01428		YNOV214	DDC2oe	YLR413W	YLR413W	1.02952	0.108	1.02378	0.073	-0.0141	0.108	0.00031	-0.0141
YNOV214	DDC2oe	YDR444W	YDR444W	0.98264	0.01	0.99705	0.067	-0.01602	0.01	3e-05	-0.01602		YNOV214	DDC2oe	YGL146C	RRT6	1.02717	0.024	1.03687	0.02	-0.01424	0.024	0	-0.01424		YNOV214	DDC2oe	YNL086W	SNN1	1.03036	0.038	1.04515	0.007	-0.01408	0.038	1e-05	-0.01408
YNOV214	DDC2oe	YPL001W	HAT1	1.01308	0.011	1.0261	0.031	-0.016	0.011	0	-0.016		YNOV214	DDC2oe	YKL001C	MET14	1.00864	0.02	1.01878	0.035	-0.01422	0.02	0	-0.01422		YNOV214	DDC2oe	YJL132W	YJL132W	0.99519	0.044	1.00689	0.01	-0.01407	0.044	2e-05	-0.01407
YNOV214	DDC2oe	YHL040C	ARN1	0.93648	0.044	0.94643	0.036	-0.01598	0.044	3e-05	-0.01598		YNOV214	DDC2oe	YER129W	SAK1	1.0488	0.04	1.05653	0.038	-0.01416	0.04	2e-05	-0.01416		YNOV214	DDC2oe	YGL163C	RAD54	0.92744	0.053	0.94648	0.026	-0.01406	0.053	0.00109	-0.01406
YNOV214	DDC2oe	YFL020C	PAU5	0.95883	0.026	0.96694	0.043	-0.01595	0.026	1e-05	-0.01595		YNOV214	DDC2oe	YPL176C	TRE1	1.02358	0.011	1.04038	0.016	-0.01416	0.011	0	-0.01416		YNOV214	DDC2oe	YDR096W	GIS1	1.06646	0.009	1.07652	0.013	-0.01404	0.009	0	-0.01404
YNOV214	DDC2oe	YOL111C	MDY2	0.99222	0.034	1.00134	0.038	-0.01594	0.034	1e-05	-0.01594		YNOV214	DDC2oe	YCR092C	MSH3	0.97758	0.005	0.99146	0.001	-0.01415	0.005	1e-05	-0.01415		YNOV214	DDC2oe	YCR073W-A	SOL2	1.12916	0.024	1.13942	0.044	-0.01395	0.024	0	-0.01395
YNOV214	DDC2oe	YPL253C	VIK1	0.98517	0.04	0.99966	0.015	-0.01594	0.04	2e-05	-0.01594		YNOV214	DDC2oe	YDR163W	CWC15	1.03616	0.023	1.05187	0.005	-0.01414	0.023	0	-0.01414		YNOV214	DDC2oe	YGL133W	ITC1	0.93833	0.021	0.95088	0.005	-0.01395	0.021	0	-0.01395
YNOV214	DDC2oe	YOR279C	RFM1	0.96763	0.094	0.9767	0.041	-0.01593	0.093	0.00025	-0.01593		YNOV214	DDC2oe	YML028W	TSA1	0.83259	0.049	0.8394	0.013	-0.01411	0.049	0.00114	-0.01411		YNOV214	DDC2oe	YBL049W	MOH1	0.94136	0.018	0.95386	0.025	-0.01394	0.018	0	-0.01394
YNOV214	DDC2oe	YKL200C	YKL200C	1.07493	0.007	1.08534	0.025	-0.01593	0.007	2e-05	-0.01593		YNOV214	DDC2oe	YLR211C	YLR211C	0.9976	0.033	1.01345	0.002	-0.0141	0.033	1e-05	-0.0141		YNOV214	DDC2oe	YBL086C	YBL086C	1.01558	0.027	1.0277	0.027	-0.01393	0.027	1e-05	-0.01393
YNOV214	DDC2oe	YJR127C	RSF2	0.97212	0.02	0.98681	0.005	-0.01592	0.02	0	-0.01592		YNOV214	DDC2oe	YKR035W-A	DID2	0.94055	0.025	0.95046	0.009	-0.01404	0.025	1e-05	-0.01404		YNOV214	DDC2oe	YJL093C	TOK1	1.03807	0.02	1.03604	0.072	-0.01392	0.02	0.00012	-0.01392
YNOV214	DDC2oe	YLR263W	RED1	1.02508	0.041	1.04252	0.046	-0.01591	0.041	2e-05	-0.01591		YNOV214	DDC2oe	YPL240C	HSP82	1.03894	0.02	1.0465	0.037	-0.01404	0.02	0.00013	-0.01404		YNOV214	DDC2oe	YMR194C-A	YMR194C-A	1.04131	0.058	1.06268	0.033	-0.01392	0.058	5e-05	-0.01392
YNOV214	DDC2oe	YDR223W	CRF1	0.99558	0.107	1.0191	0.032	-0.01591	0.107	0.00034	-0.01591		YNOV214	DDC2oe	YGL141W	HUL5	1.04544	0.06	1.0666	0.032	-0.01397	0.06	5e-05	-0.01397		YNOV214	DDC2oe	YMR179W	SPT21	0.93043	0.048	0.93406	0.061	-0.01392	0.048	4e-05	-0.01392
YNOV214	DDC2oe	YOR093C	YOR093C	0.98956	0.04	1.00434	0.007	-0.0159	0.039	2e-05	-0.0159		YNOV214	DDC2oe	YKL211C	TRP3	0.96387	0.007	0.97437	0.019	-0.01397	0.007	0	-0.01397		YNOV214	DDC2oe	YPL014W	YPL014W	0.98049	0.049	0.99431	0.013	-0.01392	0.049	3e-05	-0.01392
YNOV214	DDC2oe	YDL199C	YDL199C	1.04185	0.031	1.05827	0.031	-0.01589	0.031	1e-05	-0.01589		YNOV214	DDC2oe	YHL002W	HSE1	1.09102	0.028	1.10712	0.031	-0.01396	0.028	0	-0.01396		YNOV214	DDC2oe	YOR318C	YOR318C	1.05047	0.064	1.06387	0.048	-0.0139	0.064	6e-05	-0.0139
YNOV214	DDC2oe	YDL216C	RRI1	0.98331	0.025	1.00515	0.036	-0.01586	0.025	0	-0.01586		YNOV214	DDC2oe	YGR061C	ADE6	1.0375	0.057	1.0414	0.051	-0.01394	0.057	5e-05	-0.01394		YNOV214	DDC2oe	YPL166W	ATG29	0.94649	0.001	0.96337	0.04	-0.01388	0.001	0	-0.01388
YNOV214	DDC2oe	YDR259C	YAP6	1.01956	0.023	1.02997	0.008	-0.01586	0.023	0.00016	-0.01586		YNOV214	DDC2oe	YBL064C	PRX1	0.99584	0.005	1.00546	0.022	-0.01392	0.005	1e-05	-0.01392		YNOV214	DDC2oe	YKL208W	CBT1	0.88573	0.033	0.89124	0.015	-0.01386	0.033	1e-05	-0.01386
YNOV214	DDC2oe	YHR180W	YHR180W	0.62386	0.045	0.63864	0.005	-0.01584	0.045	0.0001	-0.01584		YNOV214	DDC2oe	YBR014C	GRX7	0.98582	0.067	0.986	0.046	-0.01392	0.067	9e-05	-0.01392		YNOV214	DDC2oe	YLR280C	YLR280C	1.04608	0.018	1.05103	0.027	-0.01385	0.018	0	-0.01385
YNOV214	DDC2oe	YOR344C	TYE7	1.14207	0.048	1.15655	0.005	-0.01583	0.048	2e-05	-0.01583		YNOV214	DDC2oe	YGR084C	MRP13	0.99475	0.004	1.00727	0.002	-0.01384	0.004	0	-0.01384		YNOV214	DDC2oe	YKL098W	MTC2	0.9997	0.029	1.01096	0.015	-0.01384	0.029	1e-05	-0.01384
YNOV214	DDC2oe	YOL049W	GSH2	0.96395	0.042	0.98456	0.011	-0.01583	0.042	2e-05	-0.01583		YNOV214	DDC2oe	YHL005C	YHL005C	0.90306	0.092	0.92294	0.045	-0.01383	0.092	0.00029	-0.01383		YNOV214	DDC2oe	YGL019W	CKB1	0.98366	0.006	1.00045	0.022	-0.01384	0.006	1e-05	-0.01384
YNOV214	DDC2oe	YDR090C	YDR090C	1.04633	0.019	1.06057	0.006	-0.0158	0.018	0	-0.0158		YNOV214	DDC2oe	YJR124C	YJR124C	0.97387	0.012	0.99167	0.014	-0.01382	0.012	0	-0.01382		YNOV214	DDC2oe	YDR440W	DOT1	0.92094	0.005	0.93547	0.031	-0.01381	0.005	1e-05	-0.01381
YNOV214	DDC2oe	YML095C	RAD10	1.06505	0.039	1.08283	0.013	-0.01577	0.039	1e-05	-0.01577		YNOV214	DDC2oe	YBR075W	YBR075W	1.00955	0.007	1.02105	0.006	-0.01381	0.007	1e-05	-0.01381		YNOV214	DDC2oe	YNR034W	SOL1	1.04607	0.032	1.03507	0.079	-0.0138	0.032	1e-05	-0.0138
YNOV214	DDC2oe	YOL107W	YOL107W	1.00483	0.03	1.02643	0.054	-0.01576	0.03	1e-05	-0.01576		YNOV214	DDC2oe	YOR010C	TIR2	1.06892	0.032	1.08482	0.021	-0.01379	0.032	1e-05	-0.01379		YNOV214	DDC2oe	YPL152W	RRD2	0.98239	0.116	1.00473	0.05	-0.01378	0.116	0.00045	-0.01378
YNOV214	DDC2oe	YNR004W	SWM2	1.01017	0.018	1.02834	0.038	-0.01572	0.017	0	-0.01572		YNOV214	DDC2oe	YIL065C	FIS1	0.90806	0.003	0.92743	0.01	-0.01378	0.003	0	-0.01378		YNOV214	DDC2oe	YER145C	FTR1	0.87637	0.021	0.89114	0.002	-0.01377	0.021	0	-0.01377
YNOV214	DDC2oe	YBL057C	PTH2	0.89242	0.011	0.91123	0.023	-0.01571	0.011	5e-05	-0.01571		YNOV214	DDC2oe	YMR129W	POM152	1.0126	0.092	1.00782	0.072	-0.01377	0.092	0.00021	-0.01377		YNOV214	DDC2oe	YLR426W	TDA5	0.95988	0.003	0.97143	0.02	-0.01376	0.003	0	-0.01376
YNOV214	DDC2oe	YKR098C	UBP11	1.00572	0.036	1.02088	0.011	-0.01571	0.036	1e-05	-0.01571		YNOV214	DDC2oe	YDR043C	NRG1	0.98028	0.008	1.0366	0.078	-0.01376	0.008	2e-05	-0.01376		YNOV214	DDC2oe	YBR295W	PCA1	0.96968	0.069	0.98354	0.003	-0.01374	0.069	0.0001	-0.01374
YNOV214	DDC2oe	YDR229W	IVY1	0.97629	0.011	0.99004	0.013	-0.0157	0.011	4e-05	-0.0157		YNOV214	DDC2oe	YNL123W	NMA111	0.99895	0.104	1.01306	0.063	-0.01373	0.104	0.00031	-0.01373		YNOV214	DDC2oe	YGR132C	PHB1	0.82752	0.03	0.84319	0.014	-0.0137	0.03	0.00044	-0.0137
YNOV214	DDC2oe	YDR474C	YDR474C	0.98671	0.027	0.99778	0.036	-0.01564	0.027	1e-05	-0.01564		YNOV214	DDC2oe	YKL146W	AVT3	1.08843	0.019	1.09508	0.029	-0.0137	0.019	0	-0.0137		YNOV214	DDC2oe	YJL152W	YJL152W	1.04137	0.026	1.05227	0.01	-0.01369	0.026	0	-0.01369
YNOV214	DDC2oe	YIL059C	YIL059C	1.00975	0.042	1.03131	0.031	-0.01564	0.042	2e-05	-0.01564		YNOV214	DDC2oe	YJR010W	MET3	1.00102	0.009	1.00938	0.036	-0.01369	0.009	3e-05	-0.01369		YNOV214	DDC2oe	YDR059C	UBC5	1.09424	0.017	1.09256	0.064	-0.01367	0.017	8e-05	-0.01367
YNOV214	DDC2oe	YLR144C	ACF2	1.02566	0.035	1.04068	0.034	-0.01561	0.035	1e-05	-0.01561		YNOV214	DDC2oe	YDR058C	TGL2	0.91168	0.071	0.9251	0.011	-0.01369	0.071	0.00013	-0.01369		YNOV214	DDC2oe	YBL024W	NCL1	1.08067	0.027	1.09377	0.01	-0.01363	0.027	0	-0.01363
YNOV214	DDC2oe	YDR411C	DFM1	1.03822	0.034	1.054	0.018	-0.01561	0.034	1e-05	-0.01561		YNOV214	DDC2oe	YCR082W	AHC2	1.04416	0.031	1.05624	0.004	-0.01368	0.031	1e-05	-0.01368		YNOV214	DDC2oe	YER042W	MXR1	0.9736	0.048	1.01983	0.118	-0.01361	0.048	3e-05	-0.01361
YNOV214	DDC2oe	YHL019C	APM2	1.04669	0.008	1.05626	0.02	-0.01555	0.008	2e-05	-0.01555		YNOV214	DDC2oe	YOR239W	ABP140	0.94129	0.056	0.93137	0.106	-0.01366	0.056	6e-05	-0.01366		YNOV214	DDC2oe	YDR216W	ADR1	0.99395	0.014	1.00558	0.003	-0.01361	0.014	0	-0.01361
YNOV214	DDC2oe	YPL140C	MKK2	0.98287	0.038	0.99307	0.023	-0.01554	0.038	2e-05	-0.01554		YNOV214	DDC2oe	YHR037W	PUT2	1.03889	0.039	1.04043	0.039	-0.01361	0.039	1e-05	-0.01361		YNOV214	DDC2oe	YMR161W	HLJ1	1.01827	0.035	1.02395	0.035	-0.01358	0.035	1e-05	-0.01358
YNOV214	DDC2oe	YOR347C	PYK2	0.99658	0.021	1.00854	0.008	-0.01554	0.021	0	-0.01554		YNOV214	DDC2oe	YKL065C	YET1	0.93605	0.014	0.95025	0.001	-0.0136	0.014	0	-0.0136		YNOV214	DDC2oe	YGR183C	QCR9	0.77988	0.056	0.79001	0.045	-0.01357	0.056	0.0001	-0.01357
YNOV214	DDC2oe	YPL081W	RPS9A	1.06488	0.011	1.07921	0.022	-0.01552	0.011	0	-0.01552		YNOV214	DDC2oe	YBR151W	APD1	1.02006	0.03	1.03335	0.036	-0.01358	0.03	1e-05	-0.01358		YNOV214	DDC2oe	YBL100C	YBL100C	1.04882	0.025	1.06301	0.018	-0.01354	0.025	0	-0.01354
YNOV214	DDC2oe	YPL267W	ACM1	0.989	0.027	0.99788	0.007	-0.01549	0.027	1e-05	-0.01549		YNOV214	DDC2oe	YIL015W	BAR1	1.01547	0.002	1.02687	0.024	-0.01356	0.002	0	-0.01356		YNOV214	DDC2oe	YBR031W	RPL4A	0.89858	0.094	0.91251	0.016	-0.01354	0.094	0.00032	-0.01354
YNOV214	DDC2oe	YOL057W	YOL057W	1.08336	0.053	1.09161	0.045	-0.01548	0.052	3e-05	-0.01548		YNOV214	DDC2oe	YKL105C	SEG2	0.9499	0.008	0.96306	0.018	-0.01353	0.008	3e-05	-0.01353		YNOV214	DDC2oe	YOL050C	YOL050C	0.80159	0.037	0.82103	0.034	-0.01349	0.037	3e-05	-0.01349
YNOV214	DDC2oe	YKR066C	CCP1	1.01	0.038	1.02025	0.023	-0.01548	0.038	2e-05	-0.01548		YNOV214	DDC2oe	YJR051W	OSM1	0.96066	0.008	0.97411	0.042	-0.0135	0.008	2e-05	-0.0135		YNOV214	DDC2oe	YBR008C	FLR1	1.03618	0.012	1.04183	0.042	-0.01346	0.012	4e-05	-0.01346
YNOV214	DDC2oe	YML050W	AIM32	1.02287	0.01	1.03287	0.027	-0.01547	0.01	3e-05	-0.01547		YNOV214	DDC2oe	YLR013W	GAT3	0.98399	0.032	0.99131	0.049	-0.0135	0.032	1e-05	-0.0135		YNOV214	DDC2oe	YCR065W	HCM1	0.94523	0.024	0.95544	0.028	-0.01343	0.024	0	-0.01343
YNOV214	DDC2oe	YOR285W	RDL1	1.04025	0.022	1.06	0.013	-0.01543	0.022	0	-0.01543		YNOV214	DDC2oe	YGR053C	YGR053C	1.0472	0.041	1.04324	0.063	-0.01348	0.041	2e-05	-0.01348		YNOV214	DDC2oe	YJL012C	VTC4	0.99118	0.052	0.99837	0.039	-0.01342	0.052	4e-05	-0.01342
YNOV214	DDC2oe	YER183C	FAU1	1.04107	0.024	1.05032	0.036	-0.01542	0.024	0	-0.01542		YNOV214	DDC2oe	YLR104W	LCL2	1.02618	0.051	1.03511	0.022	-0.01347	0.051	3e-05	-0.01347		YNOV214	DDC2oe	YJR030C	YJR030C	1.05976	0.016	1.06765	0.02	-0.0134	0.016	0	-0.0134
YNOV214	DDC2oe	YKL076C	YKL076C	0.97571	0.074	0.98559	0.05	-0.0154	0.074	0.00012	-0.0154		YNOV214	DDC2oe	YKL079W	SMY1	1.06041	0.022	1.07875	0.02	-0.01346	0.022	0	-0.01346		YNOV214	DDC2oe	YDL099W	BUG1	1.00629	0.024	1.01745	0.027	-0.0134	0.024	0	-0.0134
YNOV214	DDC2oe	YDR125C	ECM18	1.05213	0.03	1.05593	0.058	-0.0154	0.03	1e-05	-0.0154		YNOV214	DDC2oe	YDR430C	CYM1	1.02125	0.011	1.03671	0.022	-0.01343	0.011	0	-0.01343		YNOV214	DDC2oe	YGL141W	HUL5	1.08098	0.021	1.09664	0.016	-0.01339	0.021	0	-0.01339
YNOV214	DDC2oe	YDR131C	YDR131C	1.05095	0.04	1.06074	0.02	-0.01538	0.04	1e-05	-0.01538		YNOV214	DDC2oe	YHR104W	GRE3	0.99744	0.017	1.01079	0.013	-0.01343	0.017	0	-0.01343		YNOV214	DDC2oe	YDR409W	SIZ1	0.96363	0.002	0.98313	0.019	-0.01339	0.002	0	-0.01339
YNOV214	DDC2oe	YJR140C	HIR3	0.94099	0.028	0.95055	0.014	-0.01536	0.028	1e-05	-0.01536		YNOV214	DDC2oe	YHL041W	YHL041W	0.98833	0.021	1.00414	0.013	-0.01341	0.021	0	-0.01341		YNOV214	DDC2oe	YPR004C	AIM45	1.03453	0.058	1.04911	0.054	-0.01337	0.058	5e-05	-0.01337
YNOV214	DDC2oe	YFL049W	SWP82	1.0134	0.008	1.02346	0.026	-0.01532	0.008	2e-05	-0.01532		YNOV214	DDC2oe	YBR056W	YBR056W	1.02981	0.032	1.03931	0.025	-0.01339	0.032	1e-05	-0.01339		YNOV214	DDC2oe	YOR134W	BAG7	0.99107	0.003	1.00409	0.024	-0.01335	0.003	0	-0.01335
YNOV214	DDC2oe	YLR443W	ECM7	1.00678	0.048	1.0223	0.002	-0.01531	0.048	3e-05	-0.01531		YNOV214	DDC2oe	YHR049W	FSH1	0.97692	0.048	0.9892	0.005	-0.01337	0.048	3e-05	-0.01337		YNOV214	DDC2oe	YNL066W	SUN4	0.98116	0.034	0.99116	0.016	-0.01319	0.034	1e-05	-0.01319
YNOV214	DDC2oe	YOR359W	VTS1	1.03267	0.004	1.04802	0.018	-0.0153	0.004	0	-0.0153		YNOV214	DDC2oe	YPR145W	ASN1	0.96812	0.027	0.98173	0.013	-0.01332	0.027	1e-05	-0.01332		YNOV214	DDC2oe	YDL149W	ATG9	1.00105	0.036	1.01507	0.008	-0.01319	0.036	1e-05	-0.01319
YNOV214	DDC2oe	YLR093C	NYV1	0.95207	0.01	0.96821	0.002	-0.01529	0.01	0	-0.01529		YNOV214	DDC2oe	YKL128C	PMU1	0.95229	0.03	0.9672	0.029	-0.01326	0.03	1e-05	-0.01326		YNOV214	DDC2oe	YLR254C	NDL1	1.03213	0.057	1.04113	0.011	-0.01313	0.057	5e-05	-0.01313
YNOV214	DDC2oe	YKL131W	YKL131W	1.0806	0.042	1.09569	0.007	-0.01525	0.042	2e-05	-0.01525		YNOV214	DDC2oe	YJL042W	MHP1	0.95695	0.006	0.96455	0.029	-0.01324	0.006	2e-05	-0.01324		YNOV214	DDC2oe	YAR030C	YAR030C	0.99725	0.025	1.00623	0.016	-0.01312	0.025	0	-0.01312
YNOV214	DDC2oe	YPR053C	YPR053C	0.97511	0.014	0.9723	0.058	-0.01521	0.014	7e-05	-0.01521		YNOV214	DDC2oe	YGR286C	BIO2	1.01283	0.027	1.02553	0.022	-0.01324	0.027	1e-05	-0.01324		YNOV214	DDC2oe	YIL111W	COX5B	1.01396	0.035	1.03271	0.029	-0.0131	0.035	1e-05	-0.0131
YNOV214	DDC2oe	YNL104C	LEU4	0.98553	0.022	1.00633	0.038	-0.0152	0.022	0	-0.0152		YNOV214	DDC2oe	YFR049W	YMR31	0.95466	0.05	0.96804	0.005	-0.01323	0.05	4e-05	-0.01323		YNOV214	DDC2oe	YLR416C	YLR416C	0.89104	0.033	0.89628	0.013	-0.0131	0.033	1e-05	-0.0131
YNOV214	DDC2oe	YBR147W	RTC2	1.0207	0.064	1.04212	0.011	-0.01517	0.064	7e-05	-0.01517		YNOV214	DDC2oe	YKR010C	TOF2	1.01338	0.003	1.02271	0.022	-0.01314	0.003	0	-0.01314		YNOV214	DDC2oe	YOL024W	YOL024W	1.03197	0.014	1.04826	0.027	-0.01309	0.014	0	-0.01309
YNOV214	DDC2oe	YDR273W	DON1	0.95814	0.084	0.9795	0.049	-0.01517	0.084	0.00019	-0.01517		YNOV214	DDC2oe	YDR125C	ECM18	0.99972	0.043	1.00232	0.044	-0.01314	0.043	2e-05	-0.01314		YNOV214	DDC2oe	YNR056C	BIO5	0.99344	0.007	1.00762	0.009	-0.01302	0.007	2e-05	-0.01302
YNOV214	DDC2oe	YER047C	SAP1	0.97211	0.012	0.97858	0.065	-0.01515	0.012	5e-05	-0.01515		YNOV214	DDC2oe	YNR002C	ATO2	1.05443	0.065	1.06663	0.004	-0.01311	0.064	6e-05	-0.01311		YNOV214	DDC2oe	YPL018W	CTF19	0.99619	0.024	1.01116	0.043	-0.01297	0.024	0	-0.01297
YNOV214	DDC2oe	YNL051W	COG5	1.00679	0.032	1.01109	0.04	-0.01514	0.032	1e-05	-0.01514		YNOV214	DDC2oe	YDR384C	ATO3	1.04419	0.049	1.06095	0.021	-0.01309	0.049	3e-05	-0.01309		YNOV214	DDC2oe	YPR188C	MLC2	0.98024	0.008	0.99471	0.005	-0.01295	0.008	0	-0.01295
YNOV214	DDC2oe	YPL107W	YPL107W	1.03898	0.062	1.05505	0.047	-0.01514	0.061	6e-05	-0.01514		YNOV214	DDC2oe	YBR181C	RPS6B	0.86683	0.02	0.88422	0.008	-0.01307	0.02	0.00019	-0.01307		YNOV214	DDC2oe	YJR049C	UTR1	1.0634	0.029	1.07471	0.017	-0.01293	0.029	1e-05	-0.01293
YNOV214	DDC2oe	YOL006C	TOP1	0.73301	0.078	0.74683	0.004	-0.01508	0.078	0.00033	-0.01508		YNOV214	DDC2oe	YLR261C	YLR261C	0.65231	0.053	0.65807	0.03	-0.01307	0.052	0.00014	-0.01307		YNOV214	DDC2oe	YJL206C	YJL206C	1.02297	0.019	1.02798	0.049	-0.01282	0.019	0	-0.01282
YNOV214	DDC2oe	YKL096W	CWP1	1.07066	0.025	1.08518	0.055	-0.01508	0.025	0.00019	-0.01508		YNOV214	DDC2oe	YHR199C	AIM46	1.02263	0.02	1.034	0.025	-0.01306	0.02	0	-0.01306		YNOV214	DDC2oe	YLR017W	MEU1	1.03067	0.008	1.04285	0.007	-0.0128	0.008	0	-0.0128
YNOV214	DDC2oe	YPL092W	SSU1	1.04876	0.005	1.0679	0.007	-0.01505	0.005	0	-0.01505		YNOV214	DDC2oe	YBR168W	PEX32	0.92651	0.007	0.93979	0.005	-0.01305	0.007	2e-05	-0.01305		YNOV214	DDC2oe	YOR180C	DCI1	0.91067	0.051	0.9223	0.015	-0.01279	0.051	5e-05	-0.01279
YNOV214	DDC2oe	YMR181C	YMR181C	0.98264	0.031	0.99483	0.013	-0.01505	0.031	1e-05	-0.01505		YNOV214	DDC2oe	YBL019W	APN2	1.06688	0.007	1.08054	0.005	-0.01302	0.007	2e-05	-0.01302		YNOV214	DDC2oe	YDL192W	ARF1	0.60371	0.012	0.61546	0.01	-0.01278	0.012	0.00014	-0.01278
YNOV214	DDC2oe	YAL024C	LTE1	0.99013	0.02	0.99027	0.038	-0.01504	0.02	0	-0.01504		YNOV214	DDC2oe	YNL068C	FKH2	1.03205	0.009	1.04414	0.006	-0.013	0.009	2e-05	-0.013		YNOV214	DDC2oe	YCR107W	AAD3	1.08709	0.005	1.09858	0.019	-0.01276	0.005	1e-05	-0.01276
YNOV214	DDC2oe	YCR023C	YCR023C	1.02145	0.006	1.0343	0.006	-0.01499	0.006	1e-05	-0.01499		YNOV214	DDC2oe	YHR066W	SSF1	0.94652	0.011	0.967	0.033	-0.01299	0.011	4e-05	-0.01299		YNOV214	DDC2oe	YER135C	YER135C	1.08628	0.063	1.09485	0.009	-0.01275	0.063	5e-05	-0.01275
YNOV214	DDC2oe	YBL028C	YBL028C	1.00176	0.018	1.0159	0.014	-0.01492	0.018	0	-0.01492		YNOV214	DDC2oe	YIL140W	AXL2	0.96789	0.083	0.98721	0.012	-0.01297	0.083	0.00017	-0.01297		YNOV214	DDC2oe	YOL085C	YOL085C	0.97775	0.029	0.9919	0.028	-0.01269	0.029	1e-05	-0.01269
YNOV214	DDC2oe	YLR097C	HRT3	0.94082	0.017	0.94898	0.03	-0.01492	0.017	0.00011	-0.01492		YNOV214	DDC2oe	YLR281C	YLR281C	1.05075	0.073	1.06168	0.007	-0.01297	0.073	9e-05	-0.01297		YNOV214	DDC2oe	YOR333C	YOR333C	0.86551	0.008	0.86444	0.025	-0.01266	0.008	3e-05	-0.01266
YNOV214	DDC2oe	YLR284C	ECI1	1.02211	0.021	1.03625	0.006	-0.01486	0.021	0	-0.01486		YNOV214	DDC2oe	YIL141W	YIL141W	1.0861	0.068	1.09639	0.004	-0.01296	0.068	7e-05	-0.01296		YNOV214	DDC2oe	YBR128C	ATG14	1.00608	0.032	1.01945	0.018	-0.01266	0.032	1e-05	-0.01266
YNOV214	DDC2oe	YOL128C	YGK3	1.16305	0.029	1.15913	0.079	-0.01486	0.029	0.0002	-0.01486		YNOV214	DDC2oe	YHR047C	AAP1	1.07345	0.028	1.08896	0.02	-0.01296	0.028	1e-05	-0.01296		YNOV214	DDC2oe	YPL052W	OAZ1	0.9741	0.055	0.98686	0.019	-0.01264	0.055	5e-05	-0.01264
YNOV214	DDC2oe	YCL009C	ILV6	1.04925	0.02	1.06762	0.024	-0.01484	0.02	0	-0.01484		YNOV214	DDC2oe	YPR009W	SUT2	1.03695	0.019	1.04833	0.021	-0.01294	0.019	0	-0.01294		YNOV214	DDC2oe	YIL045W	PIG2	0.93331	0.006	0.95022	0.011	-0.01264	0.006	1e-05	-0.01264
YNOV214	DDC2oe	YKR104W	YKR104W	1.05438	0.003	1.06918	0.027	-0.01484	0.003	0	-0.01484		YNOV214	DDC2oe	YGL222C	EDC1	1.00186	0.004	1.01214	0.01	-0.01292	0.004	1e-05	-0.01292		YNOV214	DDC2oe	YPR154W	PIN3	0.97948	0.114	0.99322	0.029	-0.01263	0.114	0.00043	-0.01263
YNOV214	DDC2oe	YMR166C	YMR166C	0.90217	0.049	0.91695	0.017	-0.01483	0.049	4e-05	-0.01483		YNOV214	DDC2oe	YBR219C	YBR219C	1.0431	0.041	1.04892	0.03	-0.01291	0.041	2e-05	-0.01291		YNOV214	DDC2oe	YOL101C	IZH4	0.99016	0.02	1.01514	0.058	-0.0126	0.02	0	-0.0126
YNOV214	DDC2oe	YBR216C	YBP1	1.00689	0.031	1.02273	0.02	-0.01482	0.031	1e-05	-0.01482		YNOV214	DDC2oe	YHL045W	YHL045W	1.06357	0.023	1.07403	0.023	-0.01291	0.023	0	-0.01291		YNOV214	DDC2oe	YJR047C	ANB1	0.95144	0.026	0.96147	0.026	-0.01258	0.026	1e-05	-0.01258
YNOV214	DDC2oe	YOR104W	PIN2	0.95988	0.063	0.98109	0.012	-0.01481	0.063	8e-05	-0.01481		YNOV214	DDC2oe	YLR328W	NMA1	0.98353	0.022	0.99734	0.001	-0.01287	0.022	0	-0.01287		YNOV214	DDC2oe	YNL053W	MSG5	0.94475	0.007	0.95821	0.007	-0.01257	0.007	2e-05	-0.01257
YNOV214	DDC2oe	YDR026C	NSI1	1.05081	0.006	1.06196	0.014	-0.0148	0.006	1e-05	-0.0148		YNOV214	DDC2oe	YGL046W	YGL046W	0.61594	0.05	0.63599	0.047	-0.01283	0.05	0.00015	-0.01283		YNOV214	DDC2oe	YHL039W	EFM1	1.0778	0.024	1.09299	0.007	-0.01257	0.024	0	-0.01257
YNOV214	DDC2oe	YML072C	TCB3	1.01333	0.03	1.01997	0.027	-0.01473	0.03	0.00029	-0.01473		YNOV214	DDC2oe	YPL087W	YDC1	1.00951	0.014	1.02528	0.011	-0.01283	0.014	0	-0.01283		YNOV214	DDC2oe	YML121W	GTR1	0.77579	0.02	0.79484	0.013	-0.01256	0.02	0	-0.01256
YNOV214	DDC2oe	YPL256C	CLN2	0.9507	0.088	0.97358	0.083	-0.01473	0.088	0.00022	-0.01473		YNOV214	DDC2oe	YJL049W	YJL049W	1.01036	0.038	1.02167	0.025	-0.01281	0.038	1e-05	-0.01281		YNOV214	DDC2oe	YKL017C	HCS1	1.03364	0.03	1.04729	0.007	-0.01255	0.03	1e-05	-0.01255
YNOV214	DDC2oe	YBR270C	BIT2	1.08818	0.025	1.10058	0.008	-0.01473	0.025	0	-0.01473		YNOV214	DDC2oe	YBL057C	PTH2	0.94836	0.047	0.9586	0.026	-0.01276	0.047	3e-05	-0.01276		YNOV214	DDC2oe	YKR047W	YKR047W	0.99588	0.063	1.01292	0.042	-0.01254	0.063	7e-05	-0.01254
YNOV214	DDC2oe	YFR040W	SAP155	0.74616	0.143	0.75356	0.101	-0.01471	0.142	0.00187	-0.01471		YNOV214	DDC2oe	YDL227C	HO	0.93846	0.013	0.95526	0.029	-0.01274	0.013	6e-05	-0.01274		YNOV214	DDC2oe	YPR126C	YPR126C	0.99313	0.003	1.00509	0.003	-0.01253	0.003	0	-0.01253
YNOV214	DDC2oe	YBR043C	QDR3	0.97803	0.02	0.98988	0.012	-0.0147	0.02	0	-0.0147		YNOV214	DDC2oe	YGR148C	RPL24B	0.82044	0.045	0.83727	0.037	-0.01273	0.045	4e-05	-0.01273		YNOV214	DDC2oe	YJL099W	CHS6	1.04163	0.004	1.0652	0.05	-0.01252	0.004	0	-0.01252
YNOV214	DDC2oe	YDL011C	YDL011C	1.09495	0.004	1.10639	0.009	-0.01465	0.004	0	-0.01465		YNOV214	DDC2oe	YLL012W	YEH1	1.0254	0.013	1.03574	0.012	-0.0127	0.013	0	-0.0127		YNOV214	DDC2oe	YOR018W	ROD1	1.0413	0.044	1.06031	0.028	-0.01251	0.044	2e-05	-0.01251
YNOV214	DDC2oe	YPL098C	MGR2	0.72359	0.097	0.74002	0.047	-0.01461	0.097	0.00066	-0.01461		YNOV214	DDC2oe	YGL244W	RTF1	0.52302	0.06	0.53474	0.015	-0.01268	0.06	0.00041	-0.01268		YNOV214	DDC2oe	YNL136W	EAF7	0.73009	0.095	0.74756	0.046	-0.01251	0.095	0.0006	-0.01251
YNOV214	DDC2oe	YOR025W	HST3	0.91808	0.019	0.93127	0.007	-0.0146	0.019	0	-0.0146		YNOV214	DDC2oe	YFL014W	HSP12	0.98865	0.018	0.99923	0.036	-0.01267	0.018	0	-0.01267		YNOV214	DDC2oe	YCR024C-A	PMP1	0.98825	0.026	0.99973	0.02	-0.01251	0.026	1e-05	-0.01251
YNOV214	DDC2oe	YGL004C	RPN14	0.96204	0.065	0.97678	0.026	-0.01457	0.064	8e-05	-0.01457		YNOV214	DDC2oe	YJR092W	BUD4	1.02068	0.033	1.0296	0.023	-0.01263	0.033	1e-05	-0.01263		YNOV214	DDC2oe	YGR038W	ORM1	0.96724	0.017	0.9776	0.026	-0.01248	0.017	0.0001	-0.01248
YNOV214	DDC2oe	YLR412W	BER1	0.9752	0.103	0.98616	0.042	-0.01455	0.103	0.00032	-0.01455		YNOV214	DDC2oe	YML029W	USA1	1.10187	0.052	1.11278	0.034	-0.01263	0.052	3e-05	-0.01263		YNOV214	DDC2oe	YBR187W	GDT1	0.94493	0.026	0.9462	0.041	-0.01248	0.026	1e-05	-0.01248
YNOV214	DDC2oe	YMR120C	ADE17	1.02969	0.045	1.04885	0.037	-0.01442	0.045	2e-05	-0.01442		YNOV214	DDC2oe	YOR109W	INP53	0.90896	0.019	0.92011	0.015	-0.01262	0.019	0	-0.01262		YNOV214	DDC2oe	YIL113W	SDP1	0.94464	0.008	0.95996	0.028	-0.01246	0.008	3e-05	-0.01246
YNOV214	DDC2oe	YFR056C	YFR056C	0.69748	0.049	0.70813	0.031	-0.01441	0.049	0.0001	-0.01441		YNOV214	DDC2oe	YMR274C	RCE1	0.97605	0.043	0.98494	0.034	-0.01261	0.043	2e-05	-0.01261		YNOV214	DDC2oe	YDR480W	DIG2	0.95965	0.03	0.97216	0.037	-0.01246	0.03	1e-05	-0.01246
YNOV214	DDC2oe	YMR074C	YMR074C	1.11491	0.025	1.12059	0.012	-0.01437	0.025	0	-0.01437		YNOV214	DDC2oe	YOL109W	ZEO1	1.04048	0.023	1.04905	0.009	-0.01258	0.023	0	-0.01258		YNOV214	DDC2oe	YOR104W	PIN2	0.93758	0.002	0.94514	0.01	-0.01242	0.002	0	-0.01242
YNOV214	DDC2oe	YOL054W	PSH1	0.95636	0.031	0.95972	0.038	-0.01436	0.031	1e-05	-0.01436		YNOV214	DDC2oe	YJL044C	GYP6	1.07971	0.023	1.09125	0.026	-0.01257	0.023	0	-0.01257		YNOV214	DDC2oe	YPR001W	CIT3	1.04225	0.038	1.05324	0.009	-0.01237	0.038	1e-05	-0.01237
YNOV214	DDC2oe	YDR222W	YDR222W	0.99411	0.044	1.00264	0.027	-0.01434	0.043	2e-05	-0.01434		YNOV214	DDC2oe	YBR263W	SHM1	1.01546	0.037	1.03063	0.005	-0.01256	0.037	1e-05	-0.01256		YNOV214	DDC2oe	YOR124C	UBP2	0.98058	0.018	0.98364	0.043	-0.01227	0.018	0	-0.01227
YNOV214	DDC2oe	YER061C	CEM1	0.40101	0.013	0.41394	0.035	-0.01432	0.013	0.00034	-0.01432		YNOV214	DDC2oe	YML068W	ITT1	0.98874	0.005	1.00068	0.003	-0.01253	0.005	1e-05	-0.01253		YNOV214	DDC2oe	YER156C	YER156C	0.96936	0.01	0.97938	0.013	-0.01227	0.01	3e-05	-0.01227
YNOV214	DDC2oe	YHR121W	LSM12	1.0151	0.018	1.02954	0.016	-0.01431	0.018	0	-0.01431		YNOV214	DDC2oe	YLR278C	YLR278C	1.11909	0.046	1.13559	0.02	-0.01253	0.046	2e-05	-0.01253		YNOV214	DDC2oe	YGL255W	ZRT1	0.9521	0.051	0.96147	0.015	-0.01226	0.051	4e-05	-0.01226
YNOV214	DDC2oe	YGR049W	SCM4	1.00509	0.027	1.02473	0.035	-0.01428	0.027	1e-05	-0.01428		YNOV214	DDC2oe	YHL019C	APM2	1.01971	0.027	1.03212	0.007	-0.01252	0.027	0	-0.01252		YNOV214	DDC2oe	YHL030W	ECM29	1.04354	0.047	1.06065	0.033	-0.01224	0.047	2e-05	-0.01224
YNOV214	DDC2oe	YAL060W	BDH1	1.01799	0.01	1.01584	0.041	-0.01428	0.01	3e-05	-0.01428		YNOV214	DDC2oe	YLR309C	IMH1	1.03495	0.038	1.03254	0.063	-0.01249	0.038	1e-05	-0.01249		YNOV214	DDC2oe	YGR237C	YGR237C	0.95865	0.041	0.9779	0.013	-0.01221	0.041	2e-05	-0.01221
YNOV214	DDC2oe	YBR269C	FMP21	0.93148	0.031	0.93988	0.025	-0.01426	0.03	1e-05	-0.01426		YNOV214	DDC2oe	YOR035C	SHE4	1.02523	0.017	1.03085	0.04	-0.01248	0.017	0	-0.01248		YNOV214	DDC2oe	YOL098C	YOL098C	1.05775	0.02	1.06935	0.023	-0.01217	0.02	0	-0.01217
YNOV214	DDC2oe	YDR020C	DAS2	1.12711	0.032	1.1398	0.007	-0.01424	0.032	1e-05	-0.01424		YNOV214	DDC2oe	YKL218C	SRY1	1.02778	0.021	1.03907	0.014	-0.01248	0.021	0	-0.01248		YNOV214	DDC2oe	YDL134C-A	YDL134C-A	1.05898	0.013	1.07004	0.014	-0.01217	0.013	0	-0.01217
YNOV214	DDC2oe	YPR003C	YPR003C	0.95586	0.039	0.96085	0.055	-0.01422	0.039	2e-05	-0.01422		YNOV214	DDC2oe	YLR267W	BOP2	1.01769	0.003	1.02429	0.031	-0.01247	0.003	0	-0.01247		YNOV214	DDC2oe	YCR091W	KIN82	0.81992	0.027	0.82251	0.226	-0.01215	0.027	0.00035	-0.01215
YNOV214	DDC2oe	YOR049C	RSB1	1.03068	0.052	1.0355	0.04	-0.0142	0.052	3e-05	-0.0142		YNOV214	DDC2oe	YLR238W	FAR10	1.04065	0.029	1.04377	0.036	-0.01245	0.029	1e-05	-0.01245		YNOV214	DDC2oe	YAL007C	ERP2	1.00927	0.006	1.02223	0.023	-0.01214	0.006	0	-0.01214
YNOV214	DDC2oe	YLR043C	TRX1	1.02689	0.01	1.03896	0.035	-0.01416	0.01	3e-05	-0.01416		YNOV214	DDC2oe	YJL079C	PRY1	0.95348	0.029	0.96827	0.02	-0.01244	0.029	1e-05	-0.01244		YNOV214	DDC2oe	YOL071W	EMI5	0.8794	0.015	0.89073	0.012	-0.01213	0.015	0.0001	-0.01213
YNOV214	DDC2oe	YIL030C	SSM4	0.98966	0.085	0.99805	0.013	-0.01416	0.085	0.00017	-0.01416		YNOV214	DDC2oe	YJL037W	IRC18	1.04659	0.032	1.05979	0.011	-0.01241	0.032	1e-05	-0.01241		YNOV214	DDC2oe	YKR013W	PRY2	1.05333	0.031	1.06445	0.013	-0.01208	0.031	1e-05	-0.01208
YNOV214	DDC2oe	YAR042W	SWH1	1.03445	0.007	1.04885	0.009	-0.01409	0.007	1e-05	-0.01409		YNOV214	DDC2oe	YMR319C	FET4	1.01319	0.055	1.01559	0.04	-0.01239	0.055	4e-05	-0.01239		YNOV214	DDC2oe	YAL018C	YAL018C	0.94099	0.082	0.95628	0.026	-0.01207	0.082	0.00018	-0.01207
YNOV214	DDC2oe	YNR072W	HXT17	0.92828	0.035	0.91579	0.081	-0.01407	0.034	1e-05	-0.01407		YNOV214	DDC2oe	YGR241C	YAP1802	1.04166	0.041	1.05444	0.037	-0.01239	0.041	2e-05	-0.01239		YNOV214	DDC2oe	YMR148W	OSW5	0.96175	0.027	0.9726	0.021	-0.01205	0.027	1e-05	-0.01205
YNOV214	DDC2oe	YBL069W	AST1	1.0043	0.026	1.0172	0.026	-0.01401	0.026	0	-0.01401		YNOV214	DDC2oe	YOR011W	AUS1	1.10682	0.016	1.11408	0.017	-0.01239	0.016	0	-0.01239		YNOV214	DDC2oe	YLL007C	YLL007C	0.99898	0.008	1.00838	0.026	-0.01202	0.008	2e-05	-0.01202
YNOV214	DDC2oe	YIL114C	POR2	1.03132	0.004	1.04216	0.007	-0.014	0.004	1e-05	-0.014		YNOV214	DDC2oe	YBR227C	MCX1	0.97896	0.048	0.99235	0.024	-0.01238	0.048	3e-05	-0.01238		YNOV214	DDC2oe	YJR146W	YJR146W	0.98453	0.004	0.99415	0.031	-0.012	0.004	0	-0.012
YNOV214	DDC2oe	YIR044C	YIR044C	1.06504	0.039	1.0813	0.048	-0.01398	0.038	1e-05	-0.01398		YNOV214	DDC2oe	YOL147C	PEX11	1.09392	0.079	1.10427	0.071	-0.01237	0.079	0.0001	-0.01237		YNOV214	DDC2oe	YCL001W	RER1	0.99123	0.057	1.00582	0.029	-0.01199	0.057	5e-05	-0.01199
YNOV214	DDC2oe	YNL029C	KTR5	1.02136	0.019	1.033	0.024	-0.01396	0.019	0	-0.01396		YNOV214	DDC2oe	YMR132C	JLP2	1.07056	0.086	1.06258	0.055	-0.01234	0.086	0.00014	-0.01234		YNOV214	DDC2oe	YFL056C	AAD6	1.07875	0.009	1.09452	0.009	-0.01199	0.009	2e-05	-0.01199
YNOV214	DDC2oe	YLR265C	NEJ1	1.05037	0.022	1.064	0.03	-0.01395	0.022	0	-0.01395		YNOV214	DDC2oe	YGR183C	QCR9	0.78164	0.064	0.78449	0.04	-0.01232	0.064	0.00015	-0.01232		YNOV214	DDC2oe	YDL137W	ARF2	0.94811	0.023	0.96337	0.019	-0.01194	0.023	0	-0.01194
YNOV214	DDC2oe	YBR073W	RDH54	0.99408	0.012	1.01093	0.023	-0.01394	0.012	0	-0.01394		YNOV214	DDC2oe	YJR130C	STR2	0.98823	0.016	0.99995	0.016	-0.01227	0.016	0	-0.01227		YNOV214	DDC2oe	YHL025W	SNF6	0.45269	0.035	0.46225	0.012	-0.01194	0.035	0.00198	-0.01194
YNOV214	DDC2oe	YML117W	NAB6	1.04204	0.005	1.05373	0.006	-0.01391	0.005	1e-05	-0.01391		YNOV214	DDC2oe	YLL051C	FRE6	1.00473	0.036	1.00933	0.025	-0.01226	0.036	1e-05	-0.01226		YNOV214	DDC2oe	YDR139C	RUB1	0.98775	0.02	0.99377	0.029	-0.01192	0.02	0	-0.01192
YNOV214	DDC2oe	YLL017W	YLL017W	1.00446	0.093	1.02643	0.016	-0.01391	0.093	0.00022	-0.01391		YNOV214	DDC2oe	YHR108W	GGA2	0.93467	0.007	0.94942	0.024	-0.01225	0.007	0	-0.01225		YNOV214	DDC2oe	YMR086W	SEG1	1.05756	0.006	1.06237	0.043	-0.01191	0.006	1e-05	-0.01191
YNOV214	DDC2oe	YJR080C	AIM24	0.93367	0.052	0.95477	0.059	-0.0139	0.052	5e-05	-0.0139		YNOV214	DDC2oe	YDR399W	HPT1	0.98216	0.027	0.98897	0.032	-0.01225	0.027	1e-05	-0.01225		YNOV214	DDC2oe	YNL045W	LAP2	1.07819	0.003	1.09251	0.003	-0.01189	0.003	0	-0.01189
YNOV214	DDC2oe	YOR316C	COT1	0.98167	0.017	0.99107	0.022	-0.0139	0.017	0	-0.0139		YNOV214	DDC2oe	YDL169C	UGX2	1.05757	0.003	1.07393	0.015	-0.01219	0.003	0	-0.01219		YNOV214	DDC2oe	YOL111C	MDY2	0.99979	0.012	1.01142	0.002	-0.01188	0.012	0	-0.01188
YNOV214	DDC2oe	YOR306C	MCH5	1.022	0.006	1.03157	0.018	-0.01387	0.006	1e-05	-0.01387		YNOV214	DDC2oe	YBR283C	SSH1	0.98388	0.011	0.99701	0.008	-0.01218	0.011	0	-0.01218		YNOV214	DDC2oe	YJL199C	YJL199C	0.98155	0.064	0.99006	0.105	-0.01188	0.064	8e-05	-0.01188
YNOV214	DDC2oe	YGL210W	YPT32	0.9551	0.024	0.97236	0.009	-0.01383	0.024	0	-0.01383		YNOV214	DDC2oe	YAL017W	PSK1	0.99677	0.006	1.00993	0.007	-0.01215	0.006	1e-05	-0.01215		YNOV214	DDC2oe	YGR124W	ASN2	1.02046	0.059	1.03445	0.005	-0.01187	0.059	5e-05	-0.01187
YNOV214	DDC2oe	YBL087C	RPL23A	0.88417	0.006	0.90676	0.037	-0.01383	0.006	2e-05	-0.01383		YNOV214	DDC2oe	YGL067W	NPY1	1.03719	0.007	1.05096	0.016	-0.01213	0.007	0	-0.01213		YNOV214	DDC2oe	YJR092W	BUD4	1.00224	0.045	1.01937	0.021	-0.01186	0.045	2e-05	-0.01186
YNOV214	DDC2oe	YOL126C	MDH2	1.01954	0.048	1.02315	0.121	-0.01383	0.048	3e-05	-0.01383		YNOV214	DDC2oe	YIR033W	MGA2	0.97081	0.017	0.98256	0.027	-0.01212	0.017	0	-0.01212		YNOV214	DDC2oe	YDR049W	VMS1	0.79632	0.054	0.81674	0.016	-0.01185	0.054	8e-05	-0.01185
YNOV214	DDC2oe	YMR173W	DDR48	0.95616	0.032	0.96823	0.014	-0.01381	0.032	1e-05	-0.01381		YNOV214	DDC2oe	YJL110C	GZF3	1.00489	0.041	1.02031	0.009	-0.0121	0.041	2e-05	-0.0121		YNOV214	DDC2oe	YDR186C	YDR186C	0.9529	0.02	0.96262	0.005	-0.01185	0.02	0.00014	-0.01185
YNOV214	DDC2oe	YJR060W	CBF1	0.8591	0.006	0.88681	0.057	-0.01379	0.006	1e-05	-0.01379		YNOV214	DDC2oe	YDR383C	NKP1	0.98221	0.006	0.98745	0.022	-0.0121	0.006	0	-0.0121		YNOV214	DDC2oe	YDR144C	MKC7	0.95652	0.02	0.96375	0.02	-0.01181	0.02	0	-0.01181
YNOV214	DDC2oe	YPL232W	SSO1	0.82108	0.004	0.84288	0.02	-0.01378	0.004	1e-05	-0.01378		YNOV214	DDC2oe	YPR050C	YPR050C	0.91065	0.022	0.9259	0.019	-0.01208	0.022	0	-0.01208		YNOV214	DDC2oe	YFL040W	YFL040W	1.04161	0.044	1.04945	0.044	-0.01177	0.044	2e-05	-0.01177
YNOV214	DDC2oe	YBR249C	ARO4	0.93611	0.031	0.95242	0.016	-0.01376	0.031	1e-05	-0.01376		YNOV214	DDC2oe	YLR108C	YLR108C	1.10109	0.005	1.11707	0.033	-0.01202	0.005	1e-05	-0.01202		YNOV214	DDC2oe	YPL195W	APL5	0.91911	0.03	0.92657	0.022	-0.01175	0.03	1e-05	-0.01175
YNOV214	DDC2oe	YGR037C	ACB1	1.00471	0.01	1.02474	0.021	-0.01373	0.01	0	-0.01373		YNOV214	DDC2oe	YKL077W	YKL077W	1.05454	0.007	1.07022	0.02	-0.01199	0.007	1e-05	-0.01199		YNOV214	DDC2oe	YLR261C	YLR261C	0.62975	0.005	0.64194	0.003	-0.01173	0.005	2e-05	-0.01173
YNOV214	DDC2oe	YPL033C	SRL4	1.03192	0.003	1.04434	0.003	-0.0137	0.003	0	-0.0137		YNOV214	DDC2oe	YOR124C	UBP2	0.97797	0.04	0.99199	0.014	-0.01198	0.039	2e-05	-0.01198		YNOV214	DDC2oe	YDR008C	YDR008C	1.03053	0.02	1.04132	0.006	-0.01173	0.02	0	-0.01173
YNOV214	DDC2oe	YGR016W	YGR016W	1.02623	0.038	1.03948	0.008	-0.01365	0.038	1e-05	-0.01365		YNOV214	DDC2oe	YER075C	PTP3	1.00008	0.017	1.0129	0.002	-0.01189	0.017	0	-0.01189		YNOV214	DDC2oe	YJL100W	LSB6	1.0475	0.006	1.05855	0.001	-0.01171	0.006	1e-05	-0.01171
YNOV214	DDC2oe	YOR044W	IRC23	0.97857	0.051	0.99048	0.035	-0.01364	0.051	4e-05	-0.01364		YNOV214	DDC2oe	YPL008W	CHL1	0.99062	0.035	1.00281	0.008	-0.01187	0.035	1e-05	-0.01187		YNOV214	DDC2oe	YDR125C	ECM18	1.00032	0.001	1.01305	0.007	-0.0117	0.001	0	-0.0117
YNOV214	DDC2oe	YBR027C	YBR027C	0.95468	0.02	0.9651	0.019	-0.01359	0.02	0	-0.01359		YNOV214	DDC2oe	YLR169W	YLR169W	0.96514	0.045	0.97407	0.016	-0.01187	0.045	3e-05	-0.01187		YNOV214	DDC2oe	YBL051C	PIN4	0.97008	0.017	0.98014	0.002	-0.01161	0.017	0	-0.01161
YNOV214	DDC2oe	YOR202W	HIS3	1.00377	0.129	0.98924	0.133	-0.01357	0.129	0	-0.01357		YNOV214	DDC2oe	YER098W	UBP9	0.96304	0.08	0.98443	0.04	-0.01183	0.08	0.00016	-0.01183		YNOV214	DDC2oe	YDL048C	STP4	0.9391	0.004	0.96366	0.051	-0.01159	0.004	1e-05	-0.01159
YNOV214	DDC2oe	YLR180W	SAM1	1.02604	0.038	1.01929	0.071	-0.01356	0.038	1e-05	-0.01356		YNOV214	DDC2oe	YAL020C	ATS1	0.9928	0.021	1.01289	0.014	-0.01182	0.02	0.00014	-0.01182		YNOV214	DDC2oe	YNR075W	COS10	0.97883	0.013	0.99201	0.009	-0.01158	0.013	0	-0.01158
YNOV214	DDC2oe	YML007W	YAP1	0.97523	0.002	0.98096	0.03	-0.01355	0.002	0	-0.01355		YNOV214	DDC2oe	YCR020C	PET18	0.99579	0.006	1.0063	0.01	-0.01181	0.006	1e-05	-0.01181		YNOV214	DDC2oe	YOR172W	YRM1	0.99394	0.034	1.00634	0.023	-0.01156	0.034	1e-05	-0.01156
YNOV214	DDC2oe	YLR143W	DPH6	1.03773	0.024	1.05018	0.008	-0.01354	0.024	0	-0.01354		YNOV214	DDC2oe	YER114C	BOI2	1.08473	0.03	1.10046	0.006	-0.01179	0.03	1e-05	-0.01179		YNOV214	DDC2oe	YOR191W	ULS1	0.98575	0.009	0.97253	0.075	-0.01155	0.009	3e-05	-0.01155
YNOV214	DDC2oe	YJL170C	ASG7	1.06071	0.009	1.07436	0.021	-0.01351	0.009	2e-05	-0.01351		YNOV214	DDC2oe	YJL178C	ATG27	0.9906	0.003	0.99978	0.008	-0.01177	0.003	0	-0.01177		YNOV214	DDC2oe	YBR075W	YBR075W	1.09025	0.035	1.09536	0.018	-0.0115	0.035	1e-05	-0.0115
YNOV214	DDC2oe	YAL022C	FUN26	0.95518	0.053	0.97953	0.043	-0.0135	0.053	5e-05	-0.0135		YNOV214	DDC2oe	YDR250C	YDR250C	1.03758	0.004	1.0446	0.031	-0.01172	0.004	0	-0.01172		YNOV214	DDC2oe	YGL090W	LIF1	1.12852	0.003	1.14058	0.003	-0.01149	0.003	0	-0.01149
YNOV214	DDC2oe	YIR029W	DAL2	1.07757	0.029	1.10553	0.095	-0.0135	0.029	0.00024	-0.0135		YNOV214	DDC2oe	YGR070W	ROM1	1.04617	0.019	1.05306	0.017	-0.0117	0.019	0	-0.0117		YNOV214	DDC2oe	YGL157W	ARI1	0.99901	0.012	1.00667	0.017	-0.01148	0.012	0	-0.01148
YNOV214	DDC2oe	YOR357C	SNX3	1.11521	0.095	1.1251	0.033	-0.0135	0.094	0.00017	-0.0135		YNOV214	DDC2oe	YAL007C	ERP2	1.03475	0.035	1.05141	0.02	-0.01169	0.035	1e-05	-0.01169		YNOV214	DDC2oe	YBR188C	NTC20	0.96934	0.012	0.97619	0.027	-0.01148	0.012	5e-05	-0.01148
YNOV214	DDC2oe	YPL037C	EGD1	0.83968	0.128	0.85066	0.139	-0.0135	0.128	0.00096	-0.0135		YNOV214	DDC2oe	YHR130C	YHR130C	1.06053	0.045	1.07156	0.06	-0.01169	0.045	2e-05	-0.01169		YNOV214	DDC2oe	YMR055C	BUB2	1.05379	0.019	1.06283	0.013	-0.01147	0.019	0	-0.01147
YNOV214	DDC2oe	YIL111W	COX5B	1.02478	0.041	1.0367	0.007	-0.01345	0.04	2e-05	-0.01345		YNOV214	DDC2oe	YNL070W	TOM7	0.93024	0.009	0.94091	0.026	-0.01166	0.009	3e-05	-0.01166		YNOV214	DDC2oe	YIL089W	YIL089W	1.00886	0.01	1.01686	0.014	-0.01142	0.01	0	-0.01142
YNOV214	DDC2oe	YOL063C	CRT10	1.02227	0.018	1.03142	0.029	-0.01345	0.018	0	-0.01345		YNOV214	DDC2oe	YNL009W	IDP3	1.12277	0.038	1.13287	0.04	-0.01165	0.038	1e-05	-0.01165		YNOV214	DDC2oe	YAR020C	PAU7	1.00872	0.037	1.01626	0.028	-0.01142	0.037	1e-05	-0.01142
YNOV214	DDC2oe	YHL017W	YHL017W	0.97586	0.013	0.98809	0.009	-0.01344	0.013	0	-0.01344		YNOV214	DDC2oe	YMR004W	MVP1	0.95394	0.052	0.96418	0.019	-0.01159	0.052	4e-05	-0.01159		YNOV214	DDC2oe	YCL012W	YCL012W	0.99396	0.009	0.99509	0.087	-0.01141	0.009	3e-05	-0.01141
YNOV214	DDC2oe	YDR008C	YDR008C	1.09256	0.025	1.11481	0.024	-0.01343	0.025	0.00018	-0.01343		YNOV214	DDC2oe	YDL206W	YDL206W	1.03421	0.021	1.04422	0.006	-0.01158	0.02	0	-0.01158		YNOV214	DDC2oe	YLL013C	PUF3	1.10375	0.011	1.11899	0.026	-0.01138	0.011	3e-05	-0.01138
YNOV214	DDC2oe	YDL135C	RDI1	1.13327	0.049	1.14607	0.049	-0.01343	0.049	2e-05	-0.01343		YNOV214	DDC2oe	YDR152W	GIR2	1.09107	0.016	1.11311	0.042	-0.01158	0.016	0	-0.01158		YNOV214	DDC2oe	YJL020C	BBC1	0.95902	0.023	0.97525	0.029	-0.01137	0.023	0	-0.01137
YNOV214	DDC2oe	YGL133W	ITC1	0.91518	0.027	0.92652	0.031	-0.01339	0.027	1e-05	-0.01339		YNOV214	DDC2oe	YLR096W	KIN2	1.03855	0.029	1.04966	0.023	-0.01155	0.029	1e-05	-0.01155		YNOV214	DDC2oe	YBR263W	SHM1	1.05131	0.01	1.06022	0.022	-0.01136	0.01	3e-05	-0.01136
YNOV214	DDC2oe	YGL164C	YRB30	1.04391	0.035	1.07535	0.055	-0.01333	0.034	1e-05	-0.01333		YNOV214	DDC2oe	YBR165W	UBS1	1.1249	0.023	1.12613	0.043	-0.01153	0.023	0	-0.01153		YNOV214	DDC2oe	YKR092C	SRP40	0.90896	0.028	0.91179	0.017	-0.01136	0.028	1e-05	-0.01136
YNOV214	DDC2oe	YKR090W	PXL1	1.02131	0.028	1.03051	0.025	-0.01333	0.028	1e-05	-0.01333		YNOV214	DDC2oe	YLR172C	DPH5	0.93346	0.055	0.94802	0.005	-0.01153	0.055	6e-05	-0.01153		YNOV214	DDC2oe	YGR089W	NNF2	0.92698	0.012	0.93946	0.014	-0.01136	0.012	0	-0.01136
YNOV214	DDC2oe	YGR224W	AZR1	0.9877	0.038	1.01159	0.035	-0.0133	0.038	2e-05	-0.0133		YNOV214	DDC2oe	YLR006C	SSK1	0.9661	0.012	0.97746	0.007	-0.01151	0.012	0	-0.01151		YNOV214	DDC2oe	YBR172C	SMY2	1.06012	0.052	1.06376	0.055	-0.01128	0.052	3e-05	-0.01128
YNOV214	DDC2oe	YDR463W	STP1	0.80113	0.085	0.81253	0.029	-0.01329	0.084	0.00032	-0.01329		YNOV214	DDC2oe	YBL061C	SKT5	1.06246	0.018	1.07264	0.042	-0.01145	0.018	0	-0.01145		YNOV214	DDC2oe	YDR348C	PAL1	1.02252	0.013	1.0329	0.01	-0.01126	0.013	0	-0.01126
YNOV214	DDC2oe	YPL087W	YDC1	1.02818	0.003	1.04519	0.023	-0.01327	0.003	0	-0.01327		YNOV214	DDC2oe	YIL005W	EPS1	0.98064	0.019	0.99182	0.01	-0.01143	0.019	0	-0.01143		YNOV214	DDC2oe	YNL029C	KTR5	1.01216	0.014	1.02287	0.009	-0.01118	0.014	0	-0.01118
YNOV214	DDC2oe	YCR063W	BUD31	0.51789	0.083	0.53966	0.061	-0.01327	0.083	0.00112	-0.01327		YNOV214	DDC2oe	YDR307W	PMT7	1.02908	0.019	1.0344	0.029	-0.01136	0.019	0	-0.01136		YNOV214	DDC2oe	YDL059C	RAD59	0.97668	0.032	1.00469	0.076	-0.01118	0.032	1e-05	-0.01118
YNOV214	DDC2oe	YOL050C	YOL050C	0.92928	0.033	0.94362	0.018	-0.01323	0.032	1e-05	-0.01323		YNOV214	DDC2oe	YKL093W	MBR1	0.98565	0.025	0.99851	0.026	-0.01135	0.025	0	-0.01135		YNOV214	DDC2oe	YBR151W	APD1	1.00396	0.024	1.01498	0.03	-0.01116	0.024	0	-0.01116
YNOV214	DDC2oe	YDR233C	RTN1	0.97076	0.011	0.98319	0.003	-0.01322	0.011	0	-0.01322		YNOV214	DDC2oe	YKL007W	CAP1	0.95836	0.019	0.96553	0.018	-0.01134	0.019	0	-0.01134		YNOV214	DDC2oe	YKL062W	MSN4	0.95593	0.075	0.96443	0.029	-0.01115	0.075	0.00013	-0.01115
YNOV214	DDC2oe	YGL057C	GEP7	0.80854	0.041	0.82516	0.028	-0.01306	0.041	4e-05	-0.01306		YNOV214	DDC2oe	YMR034C	YMR034C	1.01449	0.062	1.03364	0.042	-0.01133	0.062	6e-05	-0.01133		YNOV214	DDC2oe	YAR044W	YAR044W	0.97927	0.033	0.99107	0.023	-0.01111	0.033	1e-05	-0.01111
YNOV214	DDC2oe	YLR283W	YLR283W	0.99592	0.028	1.01512	0.039	-0.01306	0.028	1e-05	-0.01306		YNOV214	DDC2oe	YOR202W	HIS3	0.99373	0.133	0.99432	0.11	-0.01131	0.133	0	-0.01131		YNOV214	DDC2oe	YAL017W	PSK1	1.02257	0.03	1.03353	0.013	-0.0111	0.03	1e-05	-0.0111
YNOV214	DDC2oe	YHR067W	HTD2	0.26907	0.011	0.28985	0.036	-0.01303	0.011	0.00052	-0.01303		YNOV214	DDC2oe	YMR153C-A	YMR153C-A	1.03587	0.018	1.04475	0.011	-0.01131	0.018	0	-0.01131		YNOV214	DDC2oe	YBR094W	PBY1	0.94467	0.016	0.95379	0.031	-0.01105	0.016	0	-0.01105
YNOV214	DDC2oe	YBR242W	YBR242W	1.05763	0.062	1.06648	0.094	-0.01301	0.062	6e-05	-0.01301		YNOV214	DDC2oe	YLL054C	YLL054C	0.98597	0.024	0.99932	0.007	-0.01131	0.024	0	-0.01131		YNOV214	DDC2oe	YCR082W	AHC2	1.07599	0.012	1.08818	0.033	-0.01104	0.012	0	-0.01104
YNOV214	DDC2oe	YNR071C	YNR071C	0.96284	0.052	0.98271	0.022	-0.01299	0.052	4e-05	-0.01299		YNOV214	DDC2oe	YOR378W	YOR378W	1.05537	0.013	1.06609	0.042	-0.0113	0.013	0	-0.0113		YNOV214	DDC2oe	YNL034W	YNL034W	1.01869	0.007	1.03714	0.045	-0.01102	0.007	1e-05	-0.01102
YNOV214	DDC2oe	YLR250W	SSP120	1.02847	0.016	1.04598	0.014	-0.01296	0.016	0	-0.01296		YNOV214	DDC2oe	YLR134W	PDC5	0.9625	0.072	0.97359	0.019	-0.01128	0.072	0.00012	-0.01128		YNOV214	DDC2oe	YKR105C	VBA5	1.10397	0.027	1.11281	0.016	-0.01096	0.027	0	-0.01096
YNOV214	DDC2oe	YLR216C	CPR6	1.00774	0.026	1.01687	0.022	-0.01296	0.026	0	-0.01296		YNOV214	DDC2oe	YJL023C	PET130	1.00925	0.033	1.01967	0.009	-0.01127	0.033	1e-05	-0.01127		YNOV214	DDC2oe	YER041W	YEN1	1.0006	0.055	1.00176	0.018	-0.01093	0.055	5e-05	-0.01093
YNOV214	DDC2oe	YDR241W	YDR241W	0.92258	0.123	0.94092	0.038	-0.01295	0.122	0.00064	-0.01295		YNOV214	DDC2oe	YGR016W	YGR016W	1.04119	0.018	1.05319	0.006	-0.0112	0.018	0	-0.0112		YNOV214	DDC2oe	YPL032C	SVL3	1.02894	0.015	1.0368	0.033	-0.01091	0.015	7e-05	-0.01091
YNOV214	DDC2oe	YJR098C	YJR098C	1.05808	0.065	1.07409	0.021	-0.01292	0.065	7e-05	-0.01292		YNOV214	DDC2oe	YOR251C	TUM1	0.96437	0.052	0.96563	0.045	-0.01117	0.052	4e-05	-0.01117		YNOV214	DDC2oe	YIL074C	SER33	1.07395	0.02	1.08742	0.03	-0.0109	0.02	0	-0.0109
YNOV214	DDC2oe	YOR288C	MPD1	1.0421	0.018	1.05925	0.039	-0.01291	0.018	0	-0.01291		YNOV214	DDC2oe	YBR298C	MAL31	0.97781	0.028	0.98953	0.002	-0.01116	0.028	1e-05	-0.01116		YNOV214	DDC2oe	YML099C	ARG81	1.13261	0.018	1.14524	0.02	-0.01087	0.018	0	-0.01087
YNOV214	DDC2oe	YOR202W	HIS3	0.99023	0.114	0.99393	0.102	-0.01289	0.114	0	-0.01289		YNOV214	DDC2oe	YLR352W	YLR352W	0.98848	0.035	1.00159	0.014	-0.0111	0.035	1e-05	-0.0111		YNOV214	DDC2oe	YKL127W	PGM1	0.94223	0.008	0.95657	0.026	-0.01087	0.008	0	-0.01087
YNOV214	DDC2oe	YMR160W	YMR160W	1.02593	0.004	1.03856	0.004	-0.01287	0.004	0	-0.01287		YNOV214	DDC2oe	YCR017C	CWH43	0.98334	0.019	0.99962	0.036	-0.01109	0.019	0	-0.01109		YNOV214	DDC2oe	YJL148W	RPA34	0.81565	0.092	0.83195	0.043	-0.01084	0.092	0.00039	-0.01084
YNOV214	DDC2oe	YNR047W	FPK1	1.03044	0.025	1.03532	0.034	-0.01286	0.025	0	-0.01286		YNOV214	DDC2oe	YCR032W	BPH1	0.95483	0.025	0.96533	0.006	-0.01108	0.025	1e-05	-0.01108		YNOV214	DDC2oe	YMR068W	AVO2	1.03736	0.025	1.04811	0.006	-0.01084	0.025	0	-0.01084
YNOV214	DDC2oe	YGL063W	PUS2	0.96661	0.085	0.94778	0.144	-0.01286	0.085	0.00018	-0.01286		YNOV214	DDC2oe	YOR138C	RUP1	0.99646	0.06	1.00756	0.005	-0.01105	0.06	6e-05	-0.01105		YNOV214	DDC2oe	YMR199W	CLN1	1.03201	0.023	1.04889	0.032	-0.01084	0.023	0	-0.01084
YNOV214	DDC2oe	YMR080C	NAM7	1.07452	0.08	1.08498	0.023	-0.01284	0.08	0.00011	-0.01284		YNOV214	DDC2oe	YCL051W	LRE1	1.12378	0.028	1.13209	0.01	-0.01104	0.028	0	-0.01104		YNOV214	DDC2oe	YLR034C	SMF3	0.99622	0.006	1.00523	0.011	-0.01082	0.006	1e-05	-0.01082
YNOV214	DDC2oe	YLR119W	SRN2	1.13915	0.032	1.14929	0.054	-0.01281	0.032	1e-05	-0.01281		YNOV214	DDC2oe	YHR112C	YHR112C	1.02964	0.01	1.05846	0.051	-0.01103	0.01	3e-05	-0.01103		YNOV214	DDC2oe	YCR021C	HSP30	1.04584	0.023	1.05627	0.012	-0.01077	0.023	0.00016	-0.01077
YNOV214	DDC2oe	YNL091W	NST1	0.95024	0.065	0.96156	0.021	-0.01279	0.065	9e-05	-0.01279		YNOV214	DDC2oe	YKR093W	PTR2	0.99924	0.019	1.00551	0.032	-0.01103	0.019	0	-0.01103		YNOV214	DDC2oe	YDL076C	RXT3	0.90598	0.04	0.91648	0.057	-0.01077	0.04	2e-05	-0.01077
YNOV214	DDC2oe	YKR033C	YKR033C	0.9752	0.025	0.98151	0.022	-0.01279	0.024	0	-0.01279		YNOV214	DDC2oe	YCL039W	GID7	0.97858	0.014	0.98923	0.003	-0.01102	0.014	0	-0.01102		YNOV214	DDC2oe	YKL218C	SRY1	1.06581	0.02	1.07582	0.03	-0.01076	0.02	0	-0.01076
YNOV214	DDC2oe	YLR227C	ADY4	1.07504	0.005	1.08692	0.035	-0.01277	0.005	1e-05	-0.01277		YNOV214	DDC2oe	YNR006W	VPS27	0.92188	0.014	0.93187	0.002	-0.01097	0.014	7e-05	-0.01097		YNOV214	DDC2oe	YDR306C	YDR306C	1.02492	0.042	1.03529	0.021	-0.01076	0.042	2e-05	-0.01076
YNOV214	DDC2oe	YPR057W	BRR1	0.99542	0.037	1.00252	0.006	-0.01273	0.037	1e-05	-0.01273		YNOV214	DDC2oe	YGL109W	YGL109W	0.98323	0.009	0.99593	0.018	-0.01094	0.009	0	-0.01094		YNOV214	DDC2oe	YDR015C	YDR015C	0.94761	0.023	0.9676	0.048	-0.01074	0.023	0	-0.01074
YNOV214	DDC2oe	YLR434C	YLR434C	1.00769	0.047	1.02709	0.016	-0.01271	0.046	3e-05	-0.01271		YNOV214	DDC2oe	YOL044W	PEX15	0.95219	0.141	0.96577	0.011	-0.01092	0.141	0.00087	-0.01092		YNOV214	DDC2oe	YML100W	TSL1	0.9819	0.014	0.99409	0.005	-0.01064	0.014	0	-0.01064
YNOV214	DDC2oe	YER056C	FCY2	0.95354	0.037	0.95602	0.031	-0.0127	0.037	2e-05	-0.0127		YNOV214	DDC2oe	YIR020W-B	YIR020W-B	1.02472	0.005	1.03406	0.011	-0.01091	0.005	1e-05	-0.01091		YNOV214	DDC2oe	YMR190C	SGS1	0.87629	0.061	0.88962	0.033	-0.01064	0.061	9e-05	-0.01064
YNOV214	DDC2oe	YJL176C	SWI3	1.02314	0.055	1.03341	0.045	-0.01267	0.055	4e-05	-0.01267		YNOV214	DDC2oe	YGR014W	MSB2	0.98257	0.037	1.00309	0.05	-0.0109	0.037	1e-05	-0.0109		YNOV214	DDC2oe	YDR130C	FIN1	1.00083	0.045	1.00615	0.036	-0.01062	0.045	2e-05	-0.01062
YNOV214	DDC2oe	YML111W	BUL2	0.93759	0.09	0.9391	0.041	-0.01266	0.089	0.00024	-0.01266		YNOV214	DDC2oe	YHR154W	RTT107	0.89118	0.078	0.90387	0.025	-0.01088	0.078	0.00018	-0.01088		YNOV214	DDC2oe	YMR044W	IOC4	0.97498	0.029	0.98317	0.016	-0.01061	0.029	1e-05	-0.01061
YNOV214	DDC2oe	YBR051W	YBR051W	1.02924	0.031	1.04273	0.005	-0.01259	0.031	1e-05	-0.01259		YNOV214	DDC2oe	YOR094W	ARF3	0.94433	0.045	0.95979	0.034	-0.01088	0.045	3e-05	-0.01088		YNOV214	DDC2oe	YBR180W	DTR1	1.01004	0.04	1.02696	0.04	-0.01061	0.04	2e-05	-0.01061
YNOV214	DDC2oe	YKL092C	BUD2	1.04395	0.049	1.05961	0.006	-0.01257	0.049	3e-05	-0.01257		YNOV214	DDC2oe	YPR027C	YPR027C	0.98835	0.023	0.99422	0.028	-0.01083	0.023	0	-0.01083		YNOV214	DDC2oe	YCL010C	SGF29	0.6333	0.024	0.64288	0.032	-0.01059	0.024	2e-05	-0.01059
YNOV214	DDC2oe	YFR044C	DUG1	0.96306	0.044	0.97022	0.088	-0.01255	0.044	3e-05	-0.01255		YNOV214	DDC2oe	YHR077C	NMD2	1.00241	0.018	1.012	0.011	-0.01079	0.018	0	-0.01079		YNOV214	DDC2oe	YKR076W	ECM4	1.09687	0.042	1.09603	0.046	-0.01058	0.042	2e-05	-0.01058
YNOV214	DDC2oe	YOR202W	HIS3	0.99645	0.113	0.98947	0.131	-0.01253	0.113	0	-0.01253		YNOV214	DDC2oe	YGR181W	TIM13	1.02531	0.023	1.0404	0.01	-0.01074	0.023	0	-0.01074		YNOV214	DDC2oe	YOR202W	HIS3	0.99625	0.153	1.00056	0.155	-0.01053	0.153	0	-0.01053
YNOV214	DDC2oe	YOR017W	PET127	1.00034	0.071	1.01676	0.11	-0.01248	0.071	0.0001	-0.01248		YNOV214	DDC2oe	YPL003W	ULA1	1.03907	0.046	1.0451	0.022	-0.01074	0.046	2e-05	-0.01074		YNOV214	DDC2oe	YNR039C	ZRG17	0.98677	0.029	0.99085	0.026	-0.01052	0.029	1e-05	-0.01052
YNOV214	DDC2oe	YNL012W	SPO1	1.03902	0.039	1.04957	0.048	-0.01246	0.038	1e-05	-0.01246		YNOV214	DDC2oe	YJL048C	UBX6	0.99661	0.03	1.00751	0.004	-0.01071	0.03	1e-05	-0.01071		YNOV214	DDC2oe	YHR139C-A	YHR139C-A	0.99776	0.026	1.00994	0.011	-0.0105	0.026	0	-0.0105
YNOV214	DDC2oe	YMR172W	HOT1	0.97178	0.066	0.97681	0.017	-0.01242	0.065	8e-05	-0.01242		YNOV214	DDC2oe	YLR107W	REX3	0.98839	0.005	0.99662	0.015	-0.01071	0.005	1e-05	-0.01071		YNOV214	DDC2oe	YHL009C	YAP3	0.98499	0.029	0.9963	0.025	-0.01046	0.029	1e-05	-0.01046
YNOV214	DDC2oe	YML030W	RCF1	0.96624	0.069	0.97538	0.016	-0.01242	0.069	0.0001	-0.01242		YNOV214	DDC2oe	YDR438W	THI74	1.04628	0.016	1.04406	0.042	-0.0107	0.016	8e-05	-0.0107		YNOV214	DDC2oe	YLR351C	NIT3	1.00696	0.058	1.02316	0.033	-0.01045	0.058	5e-05	-0.01045
YNOV214	DDC2oe	YOR328W	PDR10	1.0485	0.063	1.05461	0.029	-0.0124	0.063	6e-05	-0.0124		YNOV214	DDC2oe	YLR004C	THI73	1.00987	0.026	1.02214	0.003	-0.01067	0.026	0	-0.01067		YNOV214	DDC2oe	YDR431W	YDR431W	0.97177	0.03	0.98184	0.038	-0.01045	0.03	1e-05	-0.01045
YNOV214	DDC2oe	YER156C	YER156C	0.98618	0.023	0.99412	0.039	-0.0124	0.023	0	-0.0124		YNOV214	DDC2oe	YPL191C	YPL191C	1.05331	0.022	1.06963	0.019	-0.01066	0.022	0	-0.01066		YNOV214	DDC2oe	YBL056W	PTC3	1.09343	0.019	1.10611	0.025	-0.0104	0.019	0.0001	-0.0104
YNOV214	DDC2oe	YDR034C	LYS14	0.21083	0.046	0.20977	0.062	-0.01239	0.046	0.00279	-0.01239		YNOV214	DDC2oe	YNR071C	YNR071C	0.96284	0.041	0.97185	0.007	-0.01065	0.041	2e-05	-0.01065		YNOV214	DDC2oe	YBR067C	TIP1	0.80015	0.007	0.80885	0.015	-0.0104	0.007	0	-0.0104
YNOV214	DDC2oe	YBR280C	SAF1	1.04736	0.03	1.06296	0.013	-0.01236	0.03	1e-05	-0.01236		YNOV214	DDC2oe	YOR026W	BUB3	0.77293	0.135	0.79092	0.016	-0.01065	0.135	0.00143	-0.01065		YNOV214	DDC2oe	YFL055W	AGP3	1.06243	0.026	1.07357	0.002	-0.01039	0.026	0	-0.01039
YNOV214	DDC2oe	YHR028C	DAP2	0.92344	0.112	0.92065	0.116	-0.01233	0.111	0.00048	-0.01233		YNOV214	DDC2oe	YDL118W	YDL118W	0.93035	0.005	0.94525	0.026	-0.01063	0.005	1e-05	-0.01063		YNOV214	DDC2oe	YOR347C	PYK2	0.99959	0.03	1.00461	0.024	-0.01039	0.03	1e-05	-0.01039
YNOV214	DDC2oe	YDR466W	PKH3	1.16235	0.012	1.18005	0.024	-0.01232	0.012	0	-0.01232		YNOV214	DDC2oe	YBR073W	RDH54	0.96389	0.013	0.97719	0.006	-0.01059	0.013	0	-0.01059		YNOV214	DDC2oe	YGR193C	PDX1	1.1032	0.01	1.11106	0.007	-0.01029	0.01	3e-05	-0.01029
YNOV214	DDC2oe	YHR096C	HXT5	1.03181	0.009	1.03817	0.013	-0.0123	0.009	3e-05	-0.0123		YNOV214	DDC2oe	YDL010W	GRX6	1.00963	0.03	1.02017	0.033	-0.01059	0.03	1e-05	-0.01059		YNOV214	DDC2oe	YPR155C	NCA2	0.96768	0.008	0.97726	0.001	-0.01027	0.008	2e-05	-0.01027
YNOV214	DDC2oe	YOR124C	UBP2	1.04154	0.042	1.05958	0.019	-0.01225	0.042	2e-05	-0.01225		YNOV214	DDC2oe	YML101C	CUE4	1.07234	0.071	1.08065	0.002	-0.01055	0.071	8e-05	-0.01055		YNOV214	DDC2oe	YOR087W	YVC1	1.02993	0.009	1.03038	0.035	-0.01026	0.009	0	-0.01026
YNOV214	DDC2oe	YFR020W	YFR020W	1.00029	0.05	1.00824	0.05	-0.01225	0.05	3e-05	-0.01225		YNOV214	DDC2oe	YOR153W	PDR5	1.04599	0.008	1.05525	0.036	-0.01053	0.008	0	-0.01053		YNOV214	DDC2oe	YDL050C	YDL050C	0.98212	0.008	0.99059	0.015	-0.01025	0.008	0	-0.01025
YNOV214	DDC2oe	YDL122W	UBP1	1.02221	0.013	1.04118	0.031	-0.0122	0.013	5e-05	-0.0122		YNOV214	DDC2oe	YLL063C	AYT1	1.08474	0.044	1.09385	0.055	-0.0105	0.044	2e-05	-0.0105		YNOV214	DDC2oe	YGL027C	CWH41	0.92962	0.028	0.94412	0.02	-0.01023	0.028	1e-05	-0.01023
YNOV214	DDC2oe	YKL164C	PIR1	1.02489	0.108	1.0373	0.037	-0.01218	0.108	0.00032	-0.01218		YNOV214	DDC2oe	YBL001C	ECM15	1.00926	0.051	1.02	0.001	-0.01048	0.051	4e-05	-0.01048		YNOV214	DDC2oe	YDR117C	TMA64	1.02389	0.036	1.02864	0.022	-0.01022	0.036	1e-05	-0.01022
YNOV214	DDC2oe	YNL154C	YCK2	1.00375	0.021	1.02097	0.019	-0.01216	0.021	0	-0.01216		YNOV214	DDC2oe	YPL053C	KTR6	1.02799	0.062	1.03487	0.068	-0.01044	0.062	6e-05	-0.01044		YNOV214	DDC2oe	YMR326C	YMR326C	1.07181	0.034	1.07582	0.03	-0.01021	0.034	1e-05	-0.01021
YNOV214	DDC2oe	YKL129C	MYO3	1.01691	0.035	1.02735	0.007	-0.01214	0.035	1e-05	-0.01214		YNOV214	DDC2oe	YCR027C	RHB1	0.99538	0.031	1.00658	0.014	-0.01043	0.03	1e-05	-0.01043		YNOV214	DDC2oe	YOR255W	OSW1	1.04738	0.008	1.05861	0.025	-0.01021	0.008	2e-05	-0.01021
YNOV214	DDC2oe	YDR225W	HTA1	0.89953	0.021	0.912	0.006	-0.01211	0.021	0	-0.01211		YNOV214	DDC2oe	YDL109C	YDL109C	0.99879	0.039	1.00756	0.03	-0.01043	0.039	2e-05	-0.01043		YNOV214	DDC2oe	YGR032W	GSC2	0.99189	0.062	0.99231	0.042	-0.01018	0.062	7e-05	-0.01018
YNOV214	DDC2oe	YPL194W	DDC1	1.03388	0.003	1.04346	0.016	-0.01209	0.003	0	-0.01209		YNOV214	DDC2oe	YOR025W	HST3	0.92527	0.007	0.93461	0.004	-0.0104	0.007	2e-05	-0.0104		YNOV214	DDC2oe	YPL216W	YPL216W	1.06463	0.051	1.06957	0.023	-0.01017	0.051	3e-05	-0.01017
YNOV214	DDC2oe	YPL167C	REV3	1.01591	0.013	1.02804	0.003	-0.01205	0.013	6e-05	-0.01205		YNOV214	DDC2oe	YKR088C	TVP38	1.03604	0.005	1.0455	0.015	-0.01039	0.005	1e-05	-0.01039		YNOV214	DDC2oe	YFR023W	PES4	0.99212	0.05	1.00988	0.052	-0.01016	0.05	3e-05	-0.01016
YNOV214	DDC2oe	YIR020W-B	YIR020W-B	0.93048	0.079	0.94578	0.014	-0.01204	0.078	0.00016	-0.01204		YNOV214	DDC2oe	YJR026W	YJR026W	1.0003	0.024	1.00997	0.005	-0.01034	0.024	0	-0.01034		YNOV214	DDC2oe	YAR018C	KIN3	1.02776	0.022	1.02916	0.044	-0.01016	0.022	0.00015	-0.01016
YNOV214	DDC2oe	YMR111C	YMR111C	1.00011	0.029	1.01449	0.007	-0.01203	0.029	1e-05	-0.01203		YNOV214	DDC2oe	YAL064C-A	TDA8	1.05502	0.039	1.06645	0.039	-0.01031	0.039	1e-05	-0.01031		YNOV214	DDC2oe	YGL258W	VEL1	1.06929	0.03	1.07946	0.006	-0.01013	0.03	1e-05	-0.01013
YNOV214	DDC2oe	YNL027W	CRZ1	0.91913	0.059	0.94137	0.042	-0.01199	0.059	7e-05	-0.01199		YNOV214	DDC2oe	YKL190W	CNB1	0.94966	0.023	0.97244	0.055	-0.01028	0.023	0	-0.01028		YNOV214	DDC2oe	YKL163W	PIR3	1.0153	0.039	1.02408	0.032	-0.01012	0.039	2e-05	-0.01012
YNOV214	DDC2oe	YGR040W	KSS1	0.96306	0.02	0.96829	0.039	-0.01192	0.02	0	-0.01192		YNOV214	DDC2oe	YIL072W	HOP1	1.01417	0.034	1.03006	0.02	-0.01027	0.034	1e-05	-0.01027		YNOV214	DDC2oe	YKR027W	BCH2	1.04645	0.064	1.05981	0.038	-0.0101	0.064	6e-05	-0.0101
YNOV214	DDC2oe	YMR173W-A	YMR173W-A	0.99002	0.015	0.99865	0.019	-0.01191	0.015	0	-0.01191		YNOV214	DDC2oe	YBL088C	TEL1	1.0225	0.007	1.02422	0.032	-0.01027	0.007	2e-05	-0.01027		YNOV214	DDC2oe	YBR240C	THI2	1.07748	0.034	1.08102	0.034	-0.01009	0.034	1e-05	-0.01009
YNOV214	DDC2oe	YHR080C	YHR080C	0.99557	0.039	1.00552	0.028	-0.0119	0.039	2e-05	-0.0119		YNOV214	DDC2oe	YGR108W	CLB1	1.0355	0.005	1.03394	0.047	-0.01026	0.005	0	-0.01026		YNOV214	DDC2oe	YCR083W	TRX3	1.00408	0.019	1.01762	0.026	-0.01009	0.018	0	-0.01009
YNOV214	DDC2oe	YDL222C	FMP45	1.00778	0.021	1.0236	0.02	-0.0119	0.021	0	-0.0119		YNOV214	DDC2oe	YIR039C	YPS6	0.99377	0.008	1.00524	0.019	-0.01025	0.008	2e-05	-0.01025		YNOV214	DDC2oe	YPL024W	RMI1	0.78394	0.01	0.80426	0.095	-0.01009	0.01	5e-05	-0.01009
YNOV214	DDC2oe	YDR504C	SPG3	0.9111	0.036	0.9062	0.105	-0.01188	0.036	2e-05	-0.01188		YNOV214	DDC2oe	YBR156C	SLI15	0.98615	0.036	0.99409	0.015	-0.01023	0.036	1e-05	-0.01023		YNOV214	DDC2oe	YDR006C	SOK1	0.91529	0.001	0.92378	0.011	-0.01007	0.001	0	-0.01007
YNOV214	DDC2oe	YGL121C	GPG1	0.99378	0.033	1.00841	0.02	-0.0118	0.033	1e-05	-0.0118		YNOV214	DDC2oe	YDR483W	KRE2	1.00554	0.046	1.0149	0.025	-0.01022	0.046	3e-05	-0.01022		YNOV214	DDC2oe	YCR067C	SED4	1.00456	0.03	0.99765	0.057	-0.01006	0.03	1e-05	-0.01006
YNOV214	DDC2oe	YDR156W	RPA14	0.86674	0.12	0.8455	0.152	-0.01179	0.119	0.00071	-0.01179		YNOV214	DDC2oe	YJR043C	POL32	1.00503	0.008	1.0162	0.01	-0.01019	0.008	2e-05	-0.01019		YNOV214	DDC2oe	YJL077C	ICS3	1.02263	0.042	1.02663	0.023	-0.01005	0.042	2e-05	-0.01005
YNOV214	DDC2oe	YPR097W	YPR097W	1.12279	0.028	1.11679	0.045	-0.01175	0.028	0.00021	-0.01175		YNOV214	DDC2oe	YBR023C	CHS3	0.98612	0.009	0.99632	0.003	-0.01019	0.009	3e-05	-0.01019		YNOV214	DDC2oe	YGR230W	BNS1	1.03694	0.011	1.04735	0.014	-0.01004	0.011	0	-0.01004
YNOV214	DDC2oe	YML056C	IMD4	1.0122	0.03	1.0313	0.052	-0.01174	0.03	1e-05	-0.01174		YNOV214	DDC2oe	YDR536W	STL1	0.99864	0.048	1.00972	0.04	-0.01018	0.047	3e-05	-0.01018		YNOV214	DDC2oe	YOR163W	DDP1	1.00667	0.025	1.02324	0.031	-0.01	0.025	0	-0.01
YNOV214	DDC2oe	YDR485C	VPS72	0.88274	0.017	0.88998	0.07	-0.01173	0.017	0	-0.01173		YNOV214	DDC2oe	YBR242W	YBR242W	1.03827	0.017	1.04104	0.029	-0.01018	0.017	0	-0.01018		YNOV214	DDC2oe	YML018C	YML018C	1.07442	0.008	1.0721	0.035	-0.00998	0.008	2e-05	-0.00998
YNOV214	DDC2oe	YDL096C	YDL096C	1.02241	0.022	1.03488	0.005	-0.01171	0.022	0	-0.01171		YNOV214	DDC2oe	YOR202W	HIS3	0.99639	0.114	0.99446	0.114	-0.01017	0.114	0	-0.01017		YNOV214	DDC2oe	YOR348C	PUT4	0.95669	0.033	0.96336	0.04	-0.00997	0.033	1e-05	-0.00997
YNOV214	DDC2oe	YGR080W	TWF1	1.00946	0.013	1.01149	0.027	-0.01168	0.013	5e-05	-0.01168		YNOV214	DDC2oe	YMR145C	NDE1	1.29415	0.068	1.31853	0.086	-0.01015	0.068	4e-05	-0.01015		YNOV214	DDC2oe	YMR038C	CCS1	0.08327	0.016	0.09404	0.011	-0.00995	0.016	0.00188	-0.00995
YNOV214	DDC2oe	YBR262C	AIM5	1.03304	0.072	1.03834	0.018	-0.01166	0.072	9e-05	-0.01166		YNOV214	DDC2oe	YKL103C	APE1	0.9953	0.015	1.00497	0.001	-0.01013	0.015	0	-0.01013		YNOV214	DDC2oe	YKL202W	YKL202W	1.01029	0.031	1.02004	0.003	-0.00994	0.031	1e-05	-0.00994
YNOV214	DDC2oe	YMR056C	AAC1	1.02703	0.017	1.03629	0.007	-0.01163	0.017	0	-0.01163		YNOV214	DDC2oe	YPR172W	YPR172W	1.00195	0.022	1.00761	0.012	-0.01011	0.022	0	-0.01011		YNOV214	DDC2oe	YER108C	YER108C	1.09613	0.008	1.10566	0.003	-0.00989	0.008	0	-0.00989
YNOV214	DDC2oe	YDR127W	ARO1	0.93839	0.019	0.94775	0.008	-0.01161	0.019	0	-0.01161		YNOV214	DDC2oe	YLR415C	YLR415C	1.05444	0.068	1.05354	0.042	-0.0101	0.068	7e-05	-0.0101		YNOV214	DDC2oe	YBL063W	KIP1	1.01572	0.046	1.01888	0.031	-0.00989	0.046	3e-05	-0.00989
YNOV214	DDC2oe	YPR134W	MSS18	0.85464	0.054	0.86261	0.034	-0.01161	0.054	7e-05	-0.01161		YNOV214	DDC2oe	YPR029C	APL4	1.05246	0.033	1.06277	0.045	-0.01008	0.033	1e-05	-0.01008		YNOV214	DDC2oe	YNL063W	MTQ1	1.00474	0.019	1.01462	0.021	-0.00986	0.019	0	-0.00986
YNOV214	DDC2oe	YNL031C	HHT2	0.9868	0.01	0.99655	0.022	-0.0116	0.01	0	-0.0116		YNOV214	DDC2oe	YDR126W	SWF1	0.79753	0.014	0.8075	0.01	-0.01008	0.014	0	-0.01008		YNOV214	DDC2oe	YLL006W	MMM1	0.75912	0.034	0.76355	0.036	-0.00986	0.034	2e-05	-0.00986
YNOV214	DDC2oe	YPR156C	TPO3	1.05828	0.007	1.06176	0.027	-0.01159	0.007	0	-0.01159		YNOV214	DDC2oe	YGL104C	VPS73	0.9427	0.007	0.95914	0.012	-0.01006	0.007	0	-0.01006		YNOV214	DDC2oe	YOR274W	MOD5	1.02983	0.03	1.04074	0.015	-0.00982	0.03	1e-05	-0.00982
YNOV214	DDC2oe	YML109W	ZDS2	0.99318	0.02	1.00189	0.007	-0.01159	0.02	0	-0.01159		YNOV214	DDC2oe	YHR152W	SPO12	1.07744	0.02	1.08053	0.033	-0.01004	0.02	0	-0.01004		YNOV214	DDC2oe	YGR223C	HSV2	0.97794	0.012	0.98908	0.002	-0.00975	0.012	0	-0.00975
YNOV214	DDC2oe	YPL116W	HOS3	1.07171	0.033	1.08413	0.016	-0.01156	0.033	0.00032	-0.01156		YNOV214	DDC2oe	YLR300W	EXG1	1.04581	0.084	1.06045	0.007	-0.01003	0.084	0.00014	-0.01003		YNOV214	DDC2oe	YPL111W	CAR1	1.06838	0.012	1.07962	0.012	-0.00973	0.012	4e-05	-0.00973
YNOV214	DDC2oe	YBL103C	RTG3	0.98478	0.09	0.99397	0.028	-0.01155	0.09	0.00021	-0.01155		YNOV214	DDC2oe	YMR294W-A	YMR294W-A	0.97401	0.085	0.98701	0.022	-0.01002	0.085	0.00018	-0.01002		YNOV214	DDC2oe	YKL139W	CTK1	0.32487	0.002	0.33416	0.03	-0.00973	0.002	1e-05	-0.00973
YNOV214	DDC2oe	YJL095W	BCK1	1.01386	0.019	1.01244	0.05	-0.01153	0.019	0.00012	-0.01153		YNOV214	DDC2oe	YDR209C	YDR209C	0.99168	0.015	1.00385	0.021	-0.01	0.014	0	-0.01		YNOV214	DDC2oe	YER129W	SAK1	1.04681	0.074	1.07019	0.068	-0.0097	0.074	0.0001	-0.0097
YNOV214	DDC2oe	YNR042W	YNR042W	1.00651	0.053	1.01084	0.02	-0.01152	0.053	4e-05	-0.01152		YNOV214	DDC2oe	YHL021C	AIM17	0.94976	0.015	0.96118	0.007	-0.00996	0.015	8e-05	-0.00996		YNOV214	DDC2oe	YGL153W	PEX14	0.88221	0.017	0.89497	0.015	-0.00965	0.017	0	-0.00965
YNOV214	DDC2oe	YMR244W	YMR244W	1.07311	0.066	1.08988	0.081	-0.01149	0.066	6e-05	-0.01149		YNOV214	DDC2oe	YKL050C	YKL050C	1.06235	0.017	1.05823	0.062	-0.00996	0.017	0	-0.00996		YNOV214	DDC2oe	YOR328W	PDR10	1.05862	0.107	1.06603	0.046	-0.00963	0.107	0.00028	-0.00963
[truncated: 2,812 more rows]

## Sheet: Table_S3
Table S3. GC composition normalization.
[truncated: 53 more rows]

## Sheet: Table_S4
Table S4. Estimates of levels of sensitivity of CNV detection.
Strain	Sensitivity before GC normalizationa	Sensitivity after GC normalizationa
[truncated: 13 more rows]

## Sheet: Table_S5
Table S5. DNA sequences used in Figure 6 B-C-E and in Figure S6D.
[truncated: 9 more rows]

[truncated: 6 more sheets: Table_S6, Table_S7, Table_S8, Table_S9, Table_S10, Table_S11]
